# Supplementary material for: Transcriptional bursts explain autosomal random monoallelic expression and affect allelic imbalance
Source: PLoS Comput Biol. 2021 Mar 9;17(3):e1008772. doi: 10.1371/journal.pcbi.1008772 (PMC7978379; doi:10.1371/journal.pcbi.1008772)
Supplement: S1 Table — k_on, k_off and k_syn are maximum likelihood estimates. bf_lower, bf_upper,bs_lower and bs_upper are confidence intervals based on bootstrap estimates. bf_n and bs_n are the successful number of bootstrap attempts (out of 100). (XLSX) [file pcbi.1008772.s006.xlsx]

## Sheet: C57
Table 1A: Inferred transcriptional burst parameters for the C57 allele. k_on, k_off and k_syn are maximum likelihood estimates. bf_lower, bf_upper,bs_lower and bs_upper are confidence intervals based on bootstrap estimates. bf_n and bs_n are the successful number of bootstrap attempts (out of 100).
gene_id	k_on	k_off	k_syn	bf_lower	bf_upper	bs_lower	bs_upper	bf_n	bs_n
ENSMUSG00000000001	4.25204	26.8657	96.0928	2.70279	6.01717	2.21082	7.9088	100	100
ENSMUSG00000000028	0.137546	1.02552	16.1444	0.109138	0.21203	9.48785	20.5152	100	100
ENSMUSG00000000037	0.07829	0.999971	1.85271	0.034711	0.228232	0.53136	4.22419	100	100
ENSMUSG00000000058	0.779049	12.3584	37.5162	0.484199	0.961267	2.39418	6.57608	100	100
ENSMUSG00000000078	0.784579	2.72767	56.5021	0.681904	1.10346	12.0288	25.7006	100	100
ENSMUSG00000000085	0.562633	4.12611	24.5703	0.442361	0.686607	4.46115	8.595	100	100
ENSMUSG00000000088	3.453	506.084	1644.5	3.09838	5.80983	1.81272	3.69846	100	100
ENSMUSG00000000126	0.0604405	1.06882	4.00465	0.0396315	0.123867	1.54733	5.56209	100	100
ENSMUSG00000000127	0.94856	2.30067	14.9325	0.778806	1.38345	3.13849	8.49768	100	100
ENSMUSG00000000131	1.15746	3.07465	8.68226	0.606159	1.89036	1.31753	8.19017	100	100
ENSMUSG00000000134	5.42544	714.937	772.162	4.05288	8.61735	0.672962	1.73994	100	100
ENSMUSG00000000149	0.407755	1.09409	7.55254	0.161582	0.419877	6.99633	24.1832	100	100
ENSMUSG00000000154	0.0853319	1.64937	8.65544	0.0648921	0.149014	2.39357	7.34343	100	100
ENSMUSG00000000168	2.49251	75.3463	156.663	1.86066	3.18093	1.58206	3.4615	100	100
ENSMUSG00000000184	2.3747	14.3312	373.124	1.99954	9.44612	5.47294	35.4517	100	100
ENSMUSG00000000194	1.65539	3.00148	16.0192	1.22146	3.62694	1.61925	8.95667	100	100
ENSMUSG00000000223	0.141748	5.50453	5.83072	0.0902886	0.294079	0.406732	1.69804	100	100
ENSMUSG00000000253	0.365871	1.27002	5.09353	0.22981	0.620541	2.17079	7.76841	100	100
ENSMUSG00000000275	0.518056	1.77545	6.19773	0.281606	0.759836	1.93297	8.38611	100	100
ENSMUSG00000000282	0.300183	1.59242	5.61785	0.166729	0.500071	1.70137	7.88754	100	100
ENSMUSG00000000295	2.83938	25.2839	46.107	1.738	3.9809	1.16144	3.94279	100	100
ENSMUSG00000000296	0.303404	6.18162	16.6316	0.189113	0.383419	1.99009	5.08619	100	100
ENSMUSG00000000325	0.0638487	0.783687	5.1065	0.0419457	0.131848	2.85389	11.234	100	100
ENSMUSG00000000326	3.7366	9.18511	62.2699	2.8776	9.24688	1.93254	10.7681	100	100
ENSMUSG00000000339	1.78426	2.72955	12.9276	1.26591	4.09872	1.27952	8.67705	100	100
ENSMUSG00000000340	0.620595	2.10125	5.52723	0.298614	0.991258	1.31266	7.41145	100	100
ENSMUSG00000000346	3.82565	7.00525	53.8432	2.94791	7.57371	2.57582	11.457	100	100
ENSMUSG00000000359	0.0597203	5.44804	30.0744	0.0402272	0.0815912	2.94642	9.91353	100	100
ENSMUSG00000000374	0.436397	0.804412	4.43659	0.236693	0.718902	2.8642	12.0369	100	100
ENSMUSG00000000378	2.07559	4.85431	17.7766	1.61322	5.02742	1.07388	5.74857	100	100
ENSMUSG00000000384	1.36398	5.87185	15.9191	0.985036	1.95485	1.59956	4.50338	100	100
ENSMUSG00000000420	1.27953	8.27657	22.3741	0.940461	1.86419	1.67015	4.13864	100	100
ENSMUSG00000000440	0.122418	103.504	564.657	0.0911403	0.21957	1.86325	9.8044	100	100
ENSMUSG00000000441	0.479071	0.700874	11.0761	0.389254	0.747586	7.54119	20.253	100	100
ENSMUSG00000000486	0.170331	2.15294	7.34399	0.0734098	0.240769	2.21647	8.34363	100	100
ENSMUSG00000000530	0.0814618	0.39086	7.58619	0.0469032	0.163257	7.33971	35.2185	100	100
ENSMUSG00000000552	0.272652	0.846713	4.77841	0.125144	0.466847	2.48465	14.2939	100	100
ENSMUSG00000000555	1.44776	54.3269	1005.19	1.26238	1.60362	15.9932	22.4295	100	100
ENSMUSG00000000561	1.80776	284.269	322.135	1.44674	2.37215	0.839263	1.53892	100	100
ENSMUSG00000000563	7.47701	316.725	1779.01	6.03261	8.50598	4.91354	8.36964	100	100
ENSMUSG00000000567	0.30615	77.1552	562.959	0.266131	0.401234	5.21631	8.89231	100	100
ENSMUSG00000000568	0.825593	2.83674	18.0065	0.609653	1.00748	4.55664	10.2388	100	100
ENSMUSG00000000579	0.23668	0.207981	37.5377	0.187581	0.738233	29.9986	235.203	100	100
ENSMUSG00000000581	1.39408	1.41675	19.1294	1.05622	3.05316	3.12354	19.6422	100	100
ENSMUSG00000000594	0.381445	7.89635	14.5351	0.195948	0.517826	1.3126	4.22266	100	100
ENSMUSG00000000600	2.7916	332.756	473.508	2.34522	3.41108	1.15432	2.0593	100	100
ENSMUSG00000000605	0.444643	0.719234	15.8553	0.385641	0.696807	9.90015	27.3159	100	100
ENSMUSG00000000628	1.11381	78.0579	243.546	0.843762	1.28592	2.70139	4.93184	100	100
ENSMUSG00000000631	1.03729	161.575	370.609	0.780313	1.24792	1.88553	3.49499	100	100
ENSMUSG00000000690	0.278719	0.938611	11.6792	0.203451	0.391219	8.67005	18.5194	100	100
ENSMUSG00000000693	2.86302	214.193	1755.98	2.55941	5.93758	3.81616	9.71863	100	100
ENSMUSG00000000708	0.121547	3.54557	7.28444	0.0919166	0.250978	0.808813	2.90498	100	100
ENSMUSG00000000711	0.919533	1.46481	10.0012	0.666804	1.46258	3.29367	10.839	100	100
ENSMUSG00000000730	0.0609558	0.579987	4.68243	0.0298477	0.140215	3.01914	16.2146	100	100
ENSMUSG00000000738	0.382979	0.435938	3.74763	0.144048	0.726181	3.44044	24.3825	100	100
ENSMUSG00000000743	4.02614	182.181	430.617	2.92583	7.61978	1.24798	4.29211	100	100
ENSMUSG00000000751	0.981885	521.88	7742.29	0.876126	2.13274	7.97493	17.8074	100	100
ENSMUSG00000000759	1.47611	12.9766	25.5768	1.10956	2.13308	1.22572	3.08334	100	100
ENSMUSG00000000776	1.89519	14.6342	35.9676	1.1914	2.77253	1.49697	4.96865	100	100
ENSMUSG00000000787	5.90556	487.122	1080.33	5.10769	8.14057	1.58343	2.5643	100	100
ENSMUSG00000000791	0.0901065	21.7318	27.4107	0.048577	0.179643	0.517482	1.98112	100	100
ENSMUSG00000000804	0.234371	0.50686	3.51336	0.114514	0.525235	2.34613	16.2562	100	100
ENSMUSG00000000826	2.89212	17.4978	35.3979	2.16066	5.15569	0.944217	3.14285	100	100
ENSMUSG00000000827	5.12578	25.8298	69.8816	3.64651	8.2873	1.36639	4.8788	100	100
ENSMUSG00000000838	1.41438	23.4623	63.2261	0.969719	1.78971	2.01939	5.18878	100	100
ENSMUSG00000000876	0.68164	1.10352	6.30419	0.435924	1.00758	3.28298	9.75671	100	100
ENSMUSG00000000881	2.17417	1000	1930.47	0.981484	2.77465	1.55922	7.57686	100	100
ENSMUSG00000000884	0.380703	1.68311	4.54036	0.170098	0.66882	1.28153	7.02533	100	100
ENSMUSG00000000901	0.742375	71.7044	335.894	0.632921	0.840387	4.03297	5.93817	100	100
ENSMUSG00000000902	4.94382	204.757	497.184	3.56645	6.64291	1.81165	4.32633	100	100
ENSMUSG00000000915	0.403746	44.3356	76.6008	0.259772	0.501416	1.35668	2.93947	100	100
ENSMUSG00000000916	0.871206	2.24014	7.86594	0.622363	1.44499	1.58597	6.11546	100	100
ENSMUSG00000000934	0.452054	0.989211	5.59325	0.279232	0.614664	3.72573	9.50163	100	100
ENSMUSG00000000938	0.435897	1.10631	10.1339	0.256012	0.611688	5.5971	19.542	100	100
ENSMUSG00000000957	4.09586	234.94	885.078	3.47478	6.23652	2.40593	5.30065	100	100
ENSMUSG00000000958	0.203733	6.1516	13.3615	0.15224	0.286463	1.35384	3.31826	100	100
ENSMUSG00000000959	4.04605	756.175	849.377	3.18719	6.9734	0.637892	1.86333	100	100
ENSMUSG00000000976	0.900375	1.87977	6.5396	0.616129	1.41332	1.65278	6.35142	100	100
ENSMUSG00000001016	2.02242	45.8155	142.639	1.50549	3.15587	1.8546	5.43298	100	100
ENSMUSG00000001017	1.313	4.01364	37.8574	1.03756	1.9313	4.96604	12.8323	100	100
ENSMUSG00000001018	3.97267	349.094	700.932	2.50535	7.35204	1.08157	4.55998	100	100
ENSMUSG00000001021	0.325727	184.243	766.74	0.246231	0.405149	3.0733	6.12387	100	100
ENSMUSG00000001034	0.756567	1.21754	5.21137	0.442134	1.19292	2.06645	9.03015	100	100
ENSMUSG00000001036	0.216987	0.523304	2.78047	0.107536	0.575439	1.40412	11.8768	100	100
ENSMUSG00000001039	1.39696	5.15706	14.5779	0.928164	1.96789	1.68838	5.3596	100	100
ENSMUSG00000001052	1.23532	2.91407	7.12516	0.760499	2.21809	0.982568	5.26428	100	100
ENSMUSG00000001054	1.06353	2.16135	9.02502	0.651705	1.58009	1.98091	9.31461	100	100
ENSMUSG00000001056	2.33547	39.1478	400.734	2.05479	3.827	5.90377	12.1351	100	100
ENSMUSG00000001062	0.52489	2.04094	4.22634	0.269046	0.89073	0.994637	5.0598	100	100
ENSMUSG00000001065	0.589497	14.5434	20.1327	0.218619	0.808773	1.01624	6.42119	100	100
ENSMUSG00000001082	1.05307	2.20983	10.9864	0.792802	2.20138	1.64462	7.54878	100	100
ENSMUSG00000001089	1.04919	2.45178	13.8714	0.748876	1.48256	3.38064	10.0753	100	100
ENSMUSG00000001098	3.90781	145.818	616.085	3.15019	4.72434	3.37908	6.08345	100	100
ENSMUSG00000001100	2.75983	8.52355	33.8043	2.2258	4.70357	1.73812	5.66964	100	100
ENSMUSG00000001105	0.917882	2.18248	46.0373	0.788896	1.3832	9.9199	26.0124	100	100
ENSMUSG00000001119	1.8436	6.27028	123.409	1.60163	2.57569	10.6738	24.0935	100	100
ENSMUSG00000001120	0.195477	0.57513	3.15528	0.0839537	0.455977	1.67985	13.6867	100	100
ENSMUSG00000001123	0.895369	3.12387	40.1505	0.700036	1.08215	8.69247	18.29	100	100
ENSMUSG00000001127	7.26884	604.921	1249.28	5.93504	8.32297	1.79405	2.74052	100	100
ENSMUSG00000001128	0.477946	637.823	546.304	0.264127	0.755557	0.5083	1.83943	100	100
ENSMUSG00000001134	5.87443	726.15	966.438	4.58755	6.94791	1.09715	2.02969	100	100
ENSMUSG00000001143	0.94601	2.96188	6.7544	0.504092	1.56031	1.09754	6.54107	100	100
ENSMUSG00000001150	1.16907	1.9625	8.66333	0.809041	2.22828	1.45485	8.05665	100	100
ENSMUSG00000001151	0.271348	1.10839	7.31061	0.199344	0.362208	4.1359	10.098	100	100
ENSMUSG00000001156	0.168113	90.6567	73.1061	0.0983553	0.525543	0.186568	1.53899	100	100
ENSMUSG00000001173	2.41058	6.51446	11.5086	1.15034	4.36259	0.712251	6.17076	100	100
ENSMUSG00000001211	0.357888	0.459212	5.07278	0.222781	0.476615	7.37215	18.9159	100	100
ENSMUSG00000001228	0.221781	2.32717	26.9665	0.19	0.283149	7.4044	14.2634	100	100
ENSMUSG00000001229	0.896952	1.4363	8.47051	0.588145	1.53095	2.40972	11.049	100	100
ENSMUSG00000001240	0.0977875	47.3621	71.3267	0.0552831	0.24792	0.510878	3.99513	100	100
ENSMUSG00000001248	0.45143	1.49099	6.06564	0.297978	0.675068	2.48556	7.38444	100	100
ENSMUSG00000001270	0.316096	6.95607	178.84	0.272854	0.360245	21.3673	32.637	100	100
ENSMUSG00000001280	0.57951	1.87673	7.39521	0.326562	0.795567	2.72518	9.28273	100	100
ENSMUSG00000001281	0.129375	20.6951	67.3164	0.0966566	0.190144	1.85228	4.99668	100	100
ENSMUSG00000001288	1.42089	8.86658	32.6574	1.18445	1.82104	2.64329	4.94392	100	100
ENSMUSG00000001289	3.9942	10.4144	102.577	2.9211	6.15054	4.74567	17.1656	100	100
ENSMUSG00000001300	0.635042	2.35807	10.8564	0.4393	0.789	3.30246	8.04084	100	100
ENSMUSG00000001305	1.80322	24.4145	77.8316	1.41942	2.13891	2.43029	4.80054	100	100
ENSMUSG00000001313	0.101008	0.495944	5.33548	0.0642372	0.218801	4.27484	17.1084	100	100
ENSMUSG00000001323	0.331121	1.38618	7.77996	0.248106	0.449608	3.72948	7.96472	100	100
ENSMUSG00000001333	0.0716728	2.06843	5.55734	0.0307554	0.184989	0.925609	6.22629	100	100
ENSMUSG00000001348	0.0697638	1.97307	3.65211	0.035489	0.149291	0.713796	4.6586	100	100
ENSMUSG00000001366	0.735884	53.1166	66.3262	0.299486	0.905024	1.0323	4.3498	100	100
ENSMUSG00000001380	1.99064	3.84982	23.9959	1.50167	5.88366	1.37128	9.68191	100	100
ENSMUSG00000001383	0.106267	0.294416	29.6831	0.0667194	0.289199	26.9696	163.541	100	100
ENSMUSG00000001403	0.178306	6.6093	383.331	0.158277	0.239009	28.3491	76.8586	100	100
ENSMUSG00000001415	0.785271	1.03159	6.01102	0.472243	1.42056	2.09804	11.9896	100	100
ENSMUSG00000001418	4.82636	485.866	1495.06	3.72877	6.20107	2.34513	4.86966	100	100
ENSMUSG00000001419	1.36302	5.00161	18.3611	0.925468	1.86166	2.1246	7.58403	100	100
ENSMUSG00000001424	2.51096	6.43739	24.3171	2.03959	5.22277	1.27206	5.40784	100	100
ENSMUSG00000001435	0.315759	85.3831	538.439	0.268383	0.375747	4.75764	8.43826	100	100
ENSMUSG00000001436	0.806175	6.80816	29.174	0.570544	0.987519	3.42046	7.63651	100	100
ENSMUSG00000001440	2.27301	6.53386	138.391	1.9601	3.46797	10.4554	26.2291	100	100
ENSMUSG00000001441	2.11979	4.08894	18.8913	1.59417	4.34661	1.50821	7.39483	100	100
ENSMUSG00000001445	2.60594	4.51839	25.3481	1.98367	5.68346	1.62826	8.33196	100	100
ENSMUSG00000001467	1.10488	266.333	1871.51	0.923648	1.23571	6.07295	9.32578	100	100
ENSMUSG00000001472	5.79145	106.072	346.143	4.23958	7.0301	2.57686	5.84986	100	100
ENSMUSG00000001473	1.20519	7.85411	321.53	1.12357	1.51835	28.0658	46.7871	100	100
ENSMUSG00000001482	1.99634	27.3093	46.787	1.42732	2.44673	1.28041	3.0993	100	100
ENSMUSG00000001497	0.587518	72.1244	85.2997	0.29322	0.744475	0.894715	3.11441	100	100
ENSMUSG00000001504	0.235378	2.201	4.74463	0.128048	0.425883	1.10305	4.27841	100	100
ENSMUSG00000001507	0.163878	41.7428	323.713	0.124155	0.196056	6.35136	10.458	100	100
ENSMUSG00000001517	0.182691	1.1798	11.3968	0.142934	0.251768	5.70744	12.7577	100	100
ENSMUSG00000001518	0.679453	2.52908	6.83802	0.434399	0.938396	1.65898	5.1719	100	100
ENSMUSG00000001521	2.02723	978.112	2023.76	1.13139	2.58544	1.64122	6.29683	100	100
ENSMUSG00000001542	0.150763	15.7425	94.5734	0.0426958	0.176497	5.10731	26.4794	100	100
ENSMUSG00000001552	0.827861	8.97902	37.3499	0.63605	0.977475	3.14285	6.15602	100	100
ENSMUSG00000001555	5.0489	23.5008	175.679	3.67908	7.22371	4.49911	12.3892	100	100
ENSMUSG00000001569	0.781052	1.572	8.88311	0.511414	1.0494	3.55948	10.7275	100	100
ENSMUSG00000001576	3.84894	153.524	568.361	3.09952	5.48204	2.50829	5.27436	100	100
ENSMUSG00000001604	0.394021	8.8756	17.9583	0.191249	0.480571	1.55154	5.43536	100	100
ENSMUSG00000001627	1.10612	7.61725	27.2635	0.746998	1.37594	2.62187	7.21308	100	100
ENSMUSG00000001630	0.575539	24.2834	40.6896	0.201982	0.651406	1.37936	6.91832	100	100
ENSMUSG00000001632	0.297648	0.635585	4.09716	0.0870757	0.524023	3.2907	26.9235	100	100
ENSMUSG00000001642	0.492277	0.904597	8.96664	0.352387	0.795902	5.42436	16.2017	100	100
ENSMUSG00000001655	0.223681	0.629406	3.88751	0.0966627	0.469118	2.26047	16.7836	100	100
ENSMUSG00000001656	0.0314106	0.352038	6.49559	0.0148614	0.0768211	6.05789	37.199	100	100
ENSMUSG00000001663	0.178282	394.754	1705.28	0.14505	0.237581	2.50166	5.19429	100	100
ENSMUSG00000001665	0.323115	0.665518	9.77118	0.243913	0.422499	10.6617	21.5161	100	100
ENSMUSG00000001666	2.65068	447.619	889.01	2.2008	3.40853	1.51954	2.37927	100	100
ENSMUSG00000001674	1.50461	5.92185	32.4614	1.24878	2.38459	2.76716	7.26684	100	100
ENSMUSG00000001687	1.11546	2.43628	10.135	0.809088	1.71129	2.12653	6.88009	100	100
ENSMUSG00000001700	0.484869	0.884365	4.05116	0.232173	0.979628	1.73616	13.8517	100	100
ENSMUSG00000001707	1.63065	15.4514	94.4009	1.38401	2.34401	3.94798	8.15735	100	100
ENSMUSG00000001729	6.41176	479.859	1416.47	4.996	9.65492	2.04022	4.98028	100	100
ENSMUSG00000001739	0.0596596	4.95789	23.2558	0.035414	0.12218	1.58497	8.14579	100	100
ENSMUSG00000001751	0.473366	1.28817	4.02818	0.182473	0.854472	1.35272	10.9821	100	100
ENSMUSG00000001755	0.722408	2.16588	7.29214	0.418573	1.12505	1.69985	7.8686	100	100
ENSMUSG00000001761	0.670529	1.09067	7.29166	0.466152	1.16824	2.77233	11.5785	100	100
ENSMUSG00000001768	0.397623	5.96004	25.8112	0.304696	0.494568	3.2831	6.15539	100	100
ENSMUSG00000001774	1.18154	1.83866	17.5341	0.938599	2.51222	2.79777	13.8132	100	100
ENSMUSG00000001783	2.15197	4.12099	40.4103	1.77468	3.46406	3.918	13.0269	100	100
ENSMUSG00000001785	1.53781	5.60615	19.9349	1.04267	2.29409	1.87739	7.17841	100	100
ENSMUSG00000001786	0.618783	1.86645	6.37362	0.384979	0.889643	1.95419	7.00705	100	100
ENSMUSG00000001794	9.6545	302.672	1032.84	6.50182	11.9357	2.75024	8.22573	100	100
ENSMUSG00000001829	1.78259	28.9083	58.0991	1.3167	2.31328	1.40461	3.50984	100	100
ENSMUSG00000001833	4.83018	27.0773	147.094	3.39052	6.57195	3.41553	9.47599	100	100
ENSMUSG00000001844	3.70812	327.752	423.045	2.24688	4.88181	0.975223	2.80948	100	100
ENSMUSG00000001847	5.57083	19.4837	62.0614	4.30095	11.0005	1.26544	5.57867	100	100
ENSMUSG00000001870	0.538675	3.50916	37.7739	0.449115	0.627644	8.30999	13.1287	100	100
ENSMUSG00000001891	2.29015	262.733	1085.41	2.02001	3.43359	2.71397	4.81161	100	100
ENSMUSG00000001909	1.83155	2.86354	13.0377	1.33207	3.69586	1.39049	7.9534	100	100
ENSMUSG00000001910	0.827823	1.73876	7.47709	0.568733	1.47245	1.8526	7.36352	100	100
ENSMUSG00000001911	0.20411	0.608576	59.2005	0.15632	0.266976	54.0462	134.209	100	100
ENSMUSG00000001918	2.29187	117.224	344.292	1.69452	2.93758	2.32066	5.08845	100	100
ENSMUSG00000001948	0.13155	17.8558	25.8408	0.0760581	0.208821	0.845372	2.66608	100	100
ENSMUSG00000001964	4.52956	793.507	4507.36	4.06576	5.19567	4.96485	6.38018	100	100
ENSMUSG00000001983	0.309634	0.650347	3.07579	0.168342	0.644721	1.73108	10.9158	100	100
ENSMUSG00000001995	0.572267	36.7574	70.2395	0.150784	0.598574	1.78743	11.3017	100	100
ENSMUSG00000001998	0.467873	10.3822	15.8299	0.211232	0.59517	1.09691	5.25206	100	100
ENSMUSG00000001999	1.37997	4.27881	16.7249	1.03985	2.80077	1.51361	6.28754	100	100
ENSMUSG00000002010	9.24319	450.039	951.291	7.24813	10.8983	1.81287	3.49998	100	100
ENSMUSG00000002017	0.946986	2.41961	22.94	0.789287	1.408	4.71844	12.2484	100	100
ENSMUSG00000002020	1.42925	30.4589	766.874	1.2683	2.45608	16.382	30.3818	100	100
ENSMUSG00000002028	0.343693	0.490544	8.61878	0.264313	0.41761	12.3513	24.8324	100	100
ENSMUSG00000002031	1.4791	3.50412	9.02963	1.02101	2.34485	1.16535	5.1995	100	100
ENSMUSG00000002043	1.59479	4.97923	15.7742	1.07285	2.56023	1.51171	5.77751	100	100
ENSMUSG00000002052	1.77358	8.01133	20.0088	1.16269	2.51959	1.45027	5.21709	100	100
ENSMUSG00000002055	0.114526	0.846709	6.56769	0.0735882	0.187447	3.93203	12.4915	100	100
ENSMUSG00000002058	0.215866	2.58919	5.87332	0.141594	0.356789	1.26706	3.68384	100	100
ENSMUSG00000002059	3.14387	8.75752	51.7399	2.50164	5.8188	2.39362	9.14338	100	100
ENSMUSG00000002064	6.5654	321.805	666.431	4.92301	9.08719	1.46321	3.28847	100	100
ENSMUSG00000002068	0.523543	10.4208	67.7204	0.473383	0.624421	5.06287	7.77286	100	100
ENSMUSG00000002083	0.0955858	0.353226	5.01483	0.0453987	0.251297	4.39948	28.5283	100	100
ENSMUSG00000002102	5.79122	317.948	1283.64	4.73248	10.6106	2.17579	5.28372	100	100
ENSMUSG00000002105	2.86872	121.732	224.724	2.02615	5.26675	0.9586	3.22561	100	100
ENSMUSG00000002107	0.72555	1.48618	12.5585	0.505859	1.24759	3.41117	14.3087	100	100
ENSMUSG00000002109	0.196116	4.63127	3.3782	0.0980457	0.437876	0.320492	1.71066	100	100
ENSMUSG00000002129	1.98453	6.79654	19.5495	1.40428	3.06837	1.47406	4.74844	100	100
ENSMUSG00000002147	2.89534	18.3421	45.0945	1.85683	4.9537	1.30605	5.52911	100	100
ENSMUSG00000002205	1.24205	41.0597	63.7741	0.711319	1.43922	1.27733	3.66389	100	100
ENSMUSG00000002210	0.548784	2.178	5.41783	0.310698	0.835865	1.38577	5.08755	100	100
ENSMUSG00000002221	0.200496	0.781905	5.57936	0.121718	0.349471	3.40383	12.3449	100	100
ENSMUSG00000002222	0.457723	0.829216	5.91594	0.288334	0.685597	4.3917	14.6015	100	100
ENSMUSG00000002233	5.0579	170.234	1335.68	3.7762	6.05495	6.51277	14.1934	100	100
ENSMUSG00000002249	0.19012	0.329329	3.75647	0.0940525	0.348253	5.49333	24.7866	100	100
ENSMUSG00000002250	1.53115	145.199	135.78	0.694083	1.90711	0.729197	3.26501	100	100
ENSMUSG00000002257	0.613604	2.44038	10.6227	0.475986	0.841767	3.03264	6.2845	100	100
ENSMUSG00000002279	0.738692	1.00842	6.26274	0.475973	1.25815	2.78066	12.4028	100	100
ENSMUSG00000002280	0.500232	2.11043	9.55365	0.311069	0.648435	3.05261	8.56743	100	100
ENSMUSG00000002289	0.222758	1.2085	20.6916	0.178897	0.27719	12.4289	21.4712	100	100
ENSMUSG00000002297	0.246511	2.10174	5.55194	0.108215	0.383475	1.5571	6.15748	100	100
ENSMUSG00000002307	0.807434	1.36276	7.51263	0.539689	1.19396	3.1202	10.3628	100	100
ENSMUSG00000002308	2.10113	14.4387	29.9578	1.1529	3.62673	1.06087	5.92817	100	100
ENSMUSG00000002319	3.04373	36.5245	65.9564	2.2338	3.87468	1.30115	3.11113	100	100
ENSMUSG00000002320	3.12993	27.6877	60.1064	2.31075	7.10089	0.883321	3.75076	100	100
ENSMUSG00000002325	0.330247	1.81438	5.65071	0.189957	0.533803	1.70134	6.41455	100	100
ENSMUSG00000002326	0.685411	1.22209	12.3823	0.483783	1.0106	5.57648	15.7013	100	100
ENSMUSG00000002329	2.16437	5.12345	14.5638	1.15733	3.78742	1.15064	7.63542	100	100
ENSMUSG00000002332	1.87383	36.2337	151.149	1.47073	2.2378	3.39632	6.507	100	100
ENSMUSG00000002342	1.36168	2.21952	12.6007	0.966077	3.74823	1.37413	9.19375	100	100
ENSMUSG00000002343	0.408012	0.575877	4.21424	0.219839	0.612393	4.0768	17.3839	100	100
ENSMUSG00000002345	0.664279	1.35288	18.6742	0.517299	0.907901	8.9085	19.7669	100	100
ENSMUSG00000002346	0.177398	3.24832	4.11991	0.0949868	0.37446	0.587969	2.48241	100	100
ENSMUSG00000002365	2.12838	7.59283	19.7374	1.53479	3.23079	1.36899	4.25886	100	100
ENSMUSG00000002372	1.70892	5.5075	25.8772	1.38104	4.66596	1.29011	6.20195	100	100
ENSMUSG00000002393	0.88947	2.43586	7.67618	0.508831	1.2105	1.96277	7.05997	100	100
ENSMUSG00000002395	5.62743	410.622	674.025	4.67594	8.55428	1.0516	2.22464	100	100
ENSMUSG00000002416	6.55042	31.0164	134.837	4.69338	10.7957	2.19015	7.85768	100	100
ENSMUSG00000002455	0.766163	1.28629	15.0698	0.535258	1.4702	4.15959	21.21	100	100
ENSMUSG00000002458	2.77627	24.6668	65.0879	1.70272	7.10483	0.932235	6.17492	100	100
ENSMUSG00000002477	2.26279	50.1879	584.379	1.85138	2.80146	9.01646	16.7587	100	100
ENSMUSG00000002489	0.362203	0.775378	7.1184	0.254396	0.506355	6.19225	14.0403	100	100
ENSMUSG00000002496	2.00006	490.037	854.858	1.04394	4.49076	0.793238	6.02479	100	100
ENSMUSG00000002504	0.355852	12.1479	38.846	0.285645	0.450111	2.31608	4.31801	100	100
ENSMUSG00000002524	2.78991	16.422	105.89	2.169	3.54637	4.35921	10.2138	100	100
ENSMUSG00000002546	0.251694	0.385102	10.3579	0.190641	0.322962	18.2777	36.4398	100	100
ENSMUSG00000002550	0.390777	0.673708	4.4528	0.240483	0.616711	3.40468	12.6641	100	100
ENSMUSG00000002580	2.17349	9.10028	73.9611	1.85865	5.20287	2.861	11.2028	100	100
ENSMUSG00000002602	4.56218	220.717	1574.2	4.02471	5.30656	6.24783	8.66229	100	100
ENSMUSG00000002603	0.409094	25.5913	67.3903	0.145731	0.516192	2.05642	10.0745	100	100
ENSMUSG00000002608	0.622043	0.85269	4.13406	0.401863	1.11831	1.91454	8.79485	100	100
ENSMUSG00000002617	0.346201	14.6132	9.73592	0.198104	0.614632	0.36577	1.23798	100	100
ENSMUSG00000002635	1.10413	2.39798	8.88953	0.728675	1.74876	1.65522	7.03263	100	100
ENSMUSG00000002658	1.33593	1.76234	25.5886	1.06915	2.90893	3.90111	19.7148	100	100
ENSMUSG00000002660	2.87628	9.00202	46.7862	2.2972	4.19632	2.7547	7.31043	100	100
ENSMUSG00000002679	0.431946	0.810813	10.4506	0.330076	0.562218	8.67605	19.6764	100	100
ENSMUSG00000002688	0.108548	0.439136	5.95827	0.0776279	0.251575	4.86686	18.8336	100	100
ENSMUSG00000002718	1.29888	9.58379	41.4373	1.09556	2.76985	1.76803	5.75222	100	100
ENSMUSG00000002728	3.2047	36.9346	166.75	2.59237	4.50717	3.11831	6.65308	100	100
ENSMUSG00000002731	0.77219	1.22977	6.44952	0.541917	1.04182	3.43788	8.88789	100	100
ENSMUSG00000002732	1.95834	9.13534	56.5029	1.59907	2.77918	3.57719	9.11361	100	100
ENSMUSG00000002733	0.149419	0.40336	2.59179	0.078084	0.440642	1.50732	14.4263	100	100
ENSMUSG00000002741	5.73885	68.0669	168.475	4.1969	7.33039	1.82332	4.48933	100	100
ENSMUSG00000002748	0.761195	1.47222	10.2572	0.540226	1.06143	4.12166	12.3106	100	100
ENSMUSG00000002763	0.622959	3.83567	9.15842	0.450431	0.822633	1.67013	3.49315	100	100
ENSMUSG00000002767	0.307211	0.382763	20.1139	0.236039	0.691564	13.6542	71.7158	100	100
ENSMUSG00000002768	3.76694	159.178	798.273	3.18643	8.01605	2.34271	6.99195	100	100
ENSMUSG00000002778	2.51745	4.60939	45.1011	1.99245	4.48397	3.61659	14.1539	100	100
ENSMUSG00000002781	0.396605	0.573356	3.55818	0.145315	0.797535	2.20741	18.9953	100	100
ENSMUSG00000002797	0.412423	5.5661	36.1498	0.334726	0.487064	4.93996	8.44063	100	100
ENSMUSG00000002804	0.286072	0.531482	4.61884	0.171341	0.465538	4.26187	15.9069	100	100
ENSMUSG00000002808	1.22326	5.38598	16.4799	0.901981	1.98318	1.55151	5.13825	100	100
ENSMUSG00000002812	3.00503	10.4763	30.9436	2.24163	4.55039	1.50299	5.11234	100	100
ENSMUSG00000002814	0.267404	2.42513	5.99767	0.169465	0.449242	1.25072	4.52882	100	100
ENSMUSG00000002820	0.708761	41.1959	54.5741	0.261824	0.871128	1.09815	5.51912	100	100
ENSMUSG00000002825	1.22211	3.14434	12.5074	0.957143	4.79475	0.716561	5.66498	100	100
ENSMUSG00000002833	1.61895	2.44086	18.1295	1.29836	4.3559	1.61626	10.4418	100	100
ENSMUSG00000002835	0.159668	1.20966	10.7467	0.125036	0.219253	5.68681	11.9919	100	100
ENSMUSG00000002847	0.0746584	2.02624	18.142	0.043554	0.107429	5.86401	18.3019	100	100
ENSMUSG00000002870	0.469792	4.23056	40.1765	0.406237	0.583405	7.14938	12.3735	100	100
ENSMUSG00000002871	1.37125	10.6308	24.2782	0.899928	1.83121	1.50361	4.15264	100	100
ENSMUSG00000002885	1.59414	96.7834	347.867	1.09649	2.00319	3.00354	7.21026	100	100
ENSMUSG00000002897	0.97783	132.499	540.828	0.834057	1.15639	3.49332	5.19057	100	100
ENSMUSG00000002900	2.53438	29.9093	108.796	1.88081	4.40582	1.88836	6.32526	100	100
ENSMUSG00000002910	0.165504	1.15725	1.75857	0.0674816	0.418726	0.494163	3.77249	100	100
ENSMUSG00000002948	0.799713	1.48086	7.11597	0.438293	1.3095	2.10191	11.5039	100	100
ENSMUSG00000002949	2.179	27.9346	72.7338	1.61095	2.93866	1.82686	4.28068	100	100
ENSMUSG00000002957	4.083	581.434	705.685	3.26661	5.09567	0.964156	1.55117	100	100
ENSMUSG00000002963	1.4396	2.76783	14.818	1.17224	2.60499	1.93377	7.52843	100	100
ENSMUSG00000002968	1.49057	3.68998	13.7837	1.07002	3.70165	1.12092	6.25007	100	100
ENSMUSG00000002980	0.0618289	20.9973	32.5075	0.0358556	0.210848	0.277894	2.6597	100	100
ENSMUSG00000002981	1.11918	1.66478	7.26654	0.754528	3.5884	0.908264	7.98007	100	100
ENSMUSG00000002983	0.27797	1.18944	7.3649	0.198475	0.379997	3.62058	9.41646	100	100
ENSMUSG00000002984	1.92466	19.3331	59.9564	1.4927	3.99872	1.36881	4.87125	100	100
ENSMUSG00000002996	0.921124	6.10846	32.6647	0.749689	1.12079	4.16021	7.30824	100	100
ENSMUSG00000002997	0.351975	1.57924	7.51291	0.234049	0.492756	2.9324	8.42658	100	100
ENSMUSG00000003031	0.60172	5.06553	10.5116	0.402234	0.85691	1.27715	3.7333	100	100
ENSMUSG00000003032	0.659491	92.9122	1056.6	0.523324	0.748256	10.5004	16.4134	100	100
ENSMUSG00000003033	3.05612	9.87308	27.0791	2.34579	5.77894	1.11674	4.46153	100	100
ENSMUSG00000003037	4.73683	57.672	167.673	3.47561	7.49782	1.77069	4.81193	100	100
ENSMUSG00000003062	2.0325	9.7509	37.6277	1.56597	3.2655	2.04068	6.2277	100	100
ENSMUSG00000003068	0.83727	1.27163	9.47651	0.667486	1.52714	2.55338	11.5372	100	100
ENSMUSG00000003070	0.0818628	1.21924	1.10418	0.0618887	0.389793	0.177472	0.978274	100	100
ENSMUSG00000003072	8.57791	233.641	1348.44	7.62893	9.98245	4.91656	6.42155	100	100
ENSMUSG00000003099	2.15862	14.0297	64.0016	1.58917	3.02388	2.8367	7.47642	100	100
ENSMUSG00000003119	0.742832	4.63094	10.2304	0.435263	1.02925	1.39434	4.70056	100	100
ENSMUSG00000003131	3.61856	470.096	1400.68	3.16149	6.48539	1.71332	3.57056	100	100
ENSMUSG00000003161	6.22737	21.5852	165.552	5.02443	9.96623	3.8037	11.1058	100	100
ENSMUSG00000003166	1.46572	15.1507	17.1888	0.726044	1.8818	0.783902	3.68027	100	100
ENSMUSG00000003184	1.81241	4.4749	16.4166	1.4073	2.9039	1.55548	5.5342	100	100
ENSMUSG00000003190	1.93584	12.0885	16.7834	0.890923	2.62852	0.896206	5.31376	100	100
ENSMUSG00000003199	1.7812	66.3104	99.4919	1.25439	2.22684	1.17709	2.75554	100	100
ENSMUSG00000003200	4.16908	58.0534	159.431	2.6755	7.03583	1.47942	6.49637	100	100
ENSMUSG00000003208	0.19987	0.497651	5.57664	0.103183	0.295818	6.11773	25.323	100	100
ENSMUSG00000003226	0.52168	0.81821	12.1655	0.424999	0.829588	7.24421	18.86	100	100
ENSMUSG00000003228	0.343376	1.24018	7.02298	0.257173	0.433734	4.01704	8.26986	100	100
ENSMUSG00000003233	0.364133	2.36381	3.6851	0.170194	0.734522	0.652751	4.38141	100	100
ENSMUSG00000003234	0.531819	0.860242	10.8703	0.353371	0.688101	8.59576	21.5931	100	100
ENSMUSG00000003235	0.495964	1.01023	6.18118	0.249813	0.696928	3.93834	15.5102	100	100
ENSMUSG00000003269	0.711191	1.27477	11.8126	0.523637	1.04347	5.4974	14.2901	100	100
ENSMUSG00000003283	0.171647	5.62841	22.0175	0.126008	0.218846	2.88018	5.91287	100	100
ENSMUSG00000003299	3.87675	7.30882	30.1485	2.67306	7.41409	1.42072	8.01895	100	100
ENSMUSG00000003308	0.994722	1.95831	12.2935	0.715855	1.64785	2.57925	10.383	100	100
ENSMUSG00000003344	0.41764	0.931584	3.25522	0.217143	0.835036	1.3127	9.03754	100	100
ENSMUSG00000003346	2.88637	19.3828	22.0076	1.76227	4.01735	0.700839	2.91702	100	100
ENSMUSG00000003348	1.96218	5.24711	22.1341	1.49646	4.04702	1.62061	6.30426	100	100
ENSMUSG00000003352	1.16515	140.78	344.425	0.834947	1.25386	2.21338	4.46848	100	100
ENSMUSG00000003354	0.184188	7.84868	4.0626	0.0617087	0.444644	0.188347	1.42798	100	100
ENSMUSG00000003355	0.95558	4.40244	39.9285	0.824754	1.44281	4.72714	11.1707	100	100
ENSMUSG00000003363	1.43688	28.3948	171.038	1.16191	1.67099	5.08027	9.64148	100	100
ENSMUSG00000003380	2.2347	10.9982	102.005	1.87946	5.36305	3.21273	12.0365	100	100
ENSMUSG00000003382	0.206978	1.0486	3.11597	0.0801477	0.413172	1.23049	8.18034	100	100
ENSMUSG00000003402	3.7981	10.893	68.9623	2.76415	9.31636	1.87944	11.5086	100	100
ENSMUSG00000003411	0.361919	81.8423	595.175	0.296628	0.439877	5.87843	9.41196	100	100
ENSMUSG00000003420	1.09269	15.365	91.7768	0.747189	1.24544	5.18589	11.0364	100	100
ENSMUSG00000003421	3.0289	88.9891	147.733	1.66896	3.90538	1.25655	5.25291	100	100
ENSMUSG00000003423	2.41784	37.1448	67.4687	1.43315	3.3783	1.20757	4.29312	100	100
ENSMUSG00000003435	1.34986	2.2279	19.2914	1.09047	2.5735	2.92894	12.4075	100	100
ENSMUSG00000003437	1.97797	5.89765	22.8307	1.56019	4.79462	1.19129	5.85705	100	100
ENSMUSG00000003438	1.95213	371.668	911.824	1.58665	2.63334	1.74664	3.07084	100	100
ENSMUSG00000003444	1.48555	3.06403	19.1225	1.1029	2.84305	2.28414	10.279	100	100
ENSMUSG00000003458	3.3521	5.88148	26.8049	2.38538	8.11029	1.18084	8.12783	100	100
ENSMUSG00000003464	2.28089	5.98661	25.9035	1.62068	5.40641	1.36297	7.15829	100	100
ENSMUSG00000003500	1.33999	4.71496	11.4788	0.621775	1.77991	1.43197	9.36364	100	100
ENSMUSG00000003518	1.47864	4.85709	14.9928	1.08707	2.42614	1.48611	5.15145	100	100
ENSMUSG00000003527	0.802393	1.98079	7.78677	0.562644	1.3296	1.77522	6.4669	100	100
ENSMUSG00000003528	2.31145	261.558	483.333	1.91589	2.84829	1.45106	2.46084	100	100
ENSMUSG00000003531	2.51683	82.8068	162.631	1.79612	3.32914	1.45162	3.57506	100	100
ENSMUSG00000003534	1.54694	119.904	744.634	1.2525	1.72767	5.34759	8.99667	100	100
ENSMUSG00000003549	2.11921	180.697	681.263	1.77787	2.57355	3.05597	4.79729	100	100
ENSMUSG00000003559	0.0940638	0.7231	6.12286	0.0617059	0.171426	4.12336	13.6758	100	100
ENSMUSG00000003573	0.523205	1.0581	8.56991	0.393022	0.696297	5.80321	12.0462	100	100
ENSMUSG00000003575	0.455934	1.92085	6.26732	0.254884	0.672525	1.78979	6.82463	100	100
ENSMUSG00000003604	0.139397	0.299304	4.53093	0.0855256	0.234451	7.78835	28.8882	100	100
ENSMUSG00000003623	1.35799	4.66582	9.8044	0.79876	2.13972	1.09227	4.63139	100	100
ENSMUSG00000003644	0.181666	2.61251	5.7088	0.122009	0.276443	1.28098	3.46738	100	100
ENSMUSG00000003660	1.30141	2.56985	10.44	0.865134	2.2077	1.56853	7.65924	100	100
ENSMUSG00000003662	0.931224	1.10869	8.13215	0.659719	2.65292	1.42902	12.6339	100	100
ENSMUSG00000003665	0.0637333	34.0497	132.489	0.0415599	0.20487	0.962341	5.81603	100	100
ENSMUSG00000003680	3.17162	36.6835	66.4752	2.05538	4.33327	1.23601	3.97431	100	100
ENSMUSG00000003721	1.59794	33.1573	130.181	1.19972	1.95312	3.07144	6.40183	100	100
ENSMUSG00000003731	1.24687	3.10357	13.1977	0.922076	1.71269	2.46543	7.16268	100	100
ENSMUSG00000003746	1.15123	141.815	307.57	0.911895	1.42907	1.75783	2.91571	100	100
ENSMUSG00000003752	0.178386	0.670148	3.63414	0.0942761	0.411146	1.89415	10.9281	100	100
ENSMUSG00000003762	0.846209	1.69729	6.63808	0.527498	1.26663	2.04924	7.80655	100	100
ENSMUSG00000003778	1.03482	6.27958	31.9397	0.840169	1.30106	3.55703	6.67034	100	100
ENSMUSG00000003779	0.192943	2.01832	61.1524	0.167009	0.289298	15.2827	36.8934	100	100
ENSMUSG00000003808	2.12653	7.43138	29.4397	1.62058	3.35401	2.01561	6.47917	100	100
ENSMUSG00000003809	0.918471	3.59476	8.73566	0.55511	1.30386	1.42381	5.47595	100	100
ENSMUSG00000003810	0.551849	1.45387	6.82995	0.335887	0.746427	3.20111	9.74985	100	100
ENSMUSG00000003812	0.416457	2.70034	5.32696	0.147883	0.631827	1.14623	7.4524	100	100
ENSMUSG00000003813	0.249311	0.490833	27.0939	0.212809	0.459855	22.1086	66.0901	100	100
ENSMUSG00000003814	4.40358	73.6813	1404.48	3.57353	9.88748	9.71511	27.8364	100	100
ENSMUSG00000003824	0.0883056	0.704515	4.3917	0.0611362	0.182115	2.42385	9.2442	100	100
ENSMUSG00000003847	1.21254	6.19345	29.8041	0.764194	1.58868	3.17083	10.0129	100	100
ENSMUSG00000003848	3.02704	530.865	1179.94	2.38972	5.44454	1.23071	3.39382	100	100
ENSMUSG00000003849	1.34194	238.456	2589.44	1.17101	3.3472	4.55976	13.1393	100	100
ENSMUSG00000003865	1.00128	3.33154	25.0469	0.761847	1.54138	3.67254	11.193	100	100
ENSMUSG00000003868	2.14033	22.4509	176.779	1.87403	6.00221	2.56567	9.66051	100	100
ENSMUSG00000003873	6.21552	41.8376	336.446	4.66296	7.92624	5.57339	13.6719	100	100
ENSMUSG00000003923	1.84171	70.3612	126.892	1.26654	2.30912	1.40566	3.20245	100	100
ENSMUSG00000003929	0.234737	0.992342	2.74096	0.105709	0.474983	1.12195	7.35196	100	100
ENSMUSG00000003948	0.963123	130.384	519.591	0.819408	1.11583	3.41925	4.80045	100	100
ENSMUSG00000003955	2.91298	42.5276	240.252	2.18387	3.863	4.11933	10.0356	100	100
ENSMUSG00000003992	0.709291	10.6918	40.021	0.498485	0.932525	3.0172	5.91268	100	100
ENSMUSG00000004018	0.567831	2.82949	5.87552	0.328366	0.879749	1.10319	4.47486	100	100
ENSMUSG00000004032	1.66741	16.8262	67.14	1.18448	2.574	2.25918	7.31718	100	100
ENSMUSG00000004040	4.83207	31.1062	91.552	3.60545	7.49004	1.64176	5.0824	100	100
ENSMUSG00000004043	0.525549	3.2136	12.1188	0.268313	0.690968	2.58058	9.88514	100	100
ENSMUSG00000004044	7.505	354.789	1466.85	6.20826	9.36642	3.24473	5.21906	100	100
ENSMUSG00000004056	0.86066	1.28851	13.4802	0.686801	1.53122	3.6109	14.9975	100	100
ENSMUSG00000004069	1.56095	3.74022	11.7424	1.06319	2.53471	1.38679	6.09127	100	100
ENSMUSG00000004071	0.564632	0.884933	5.59421	0.395938	0.895482	3.31903	10.9312	100	100
ENSMUSG00000004085	1.74346	8.12124	19.4782	1.25154	3.60065	0.91155	3.9812	100	100
ENSMUSG00000004096	5.0459	31.3414	105.597	3.09095	7.85936	1.89515	7.95864	100	100
ENSMUSG00000004098	1.00519	11.4595	90.2796	0.805739	1.13472	6.7578	10.9082	100	100
ENSMUSG00000004099	0.547531	3.08382	19.8611	0.448191	0.645545	4.79481	8.13966	100	100
ENSMUSG00000004100	1.67129	25.7559	139.223	1.13261	1.9305	4.47184	10.3597	100	100
ENSMUSG00000004105	2.71158	47.0913	635.762	2.09309	3.10246	11.372	21.2943	100	100
ENSMUSG00000004127	0.682943	1.26542	5.19911	0.432902	0.982651	2.40226	7.99196	100	100
ENSMUSG00000004221	1.43748	201.904	683.274	1.26801	1.66365	2.93238	4.13116	100	100
ENSMUSG00000004263	0.122872	0.183459	5.90556	0.0791387	0.189772	19.2421	51.8053	100	100
ENSMUSG00000004264	5.09706	125.353	862.721	4.06474	6.7393	4.9879	9.95873	100	100
ENSMUSG00000004267	0.0733562	0.652618	4.36937	0.0357459	0.166907	2.47101	13.3762	100	100
ENSMUSG00000004268	1.70254	6.34077	64.641	1.4511	3.36866	4.37646	13.3807	100	100
ENSMUSG00000004285	6.11929	64.5978	291.666	4.27749	9.00377	2.81425	8.34113	100	100
ENSMUSG00000004317	1.6851	9.73688	24.4641	1.13438	2.20722	1.62791	4.83597	100	100
ENSMUSG00000004356	0.672415	1.0964	11.5935	0.525284	0.861675	7.06986	15.3726	100	100
ENSMUSG00000004364	0.434809	0.497697	7.64037	0.293573	0.709745	8.43825	26.2333	100	100
ENSMUSG00000004371	0.135557	49.3389	1131.17	0.109397	0.168627	14.5489	31.2088	100	100
ENSMUSG00000004383	0.465118	0.97269	6.03805	0.351118	0.66039	3.81387	8.79058	100	100
ENSMUSG00000004393	2.04719	8.29624	28.5999	1.51452	2.75625	2.09885	5.8428	100	100
ENSMUSG00000004446	0.85792	5.23262	18.1435	0.672241	1.11979	2.28736	4.88056	100	100
ENSMUSG00000004451	3.71754	25.57	64.7516	2.41254	7.6015	1.07085	5.6907	100	100
ENSMUSG00000004455	0.111262	0.170152	15.9237	0.0796104	0.375977	17.1532	147.628	100	100
ENSMUSG00000004460	2.1718	6.58475	29.1946	1.53857	3.53452	2.04178	8.02968	100	100
ENSMUSG00000004473	0.0851051	39.0254	130.917	0.0568932	0.223218	0.855258	5.86232	100	100
ENSMUSG00000004500	0.280485	1.25374	2.777	0.116915	0.556092	0.90376	6.74511	100	100
ENSMUSG00000004530	2.2198	11.3028	63.5197	1.72598	3.21775	3.33946	8.95284	100	100
ENSMUSG00000004535	5.73067	214.284	389.045	3.94536	8.94409	1.14613	3.68569	100	100
ENSMUSG00000004562	0.685032	106.478	572.229	0.434603	0.794759	4.59786	11.627	100	100
ENSMUSG00000004565	0.763289	2.44785	9.79495	0.499656	1.0262	2.45943	7.8935	100	100
ENSMUSG00000004567	0.584986	3.3427	14.3115	0.377533	0.755853	3.0822	8.09483	100	100
ENSMUSG00000004568	0.746749	7.77925	11.7666	0.50521	1.13915	0.881354	2.75533	100	100
ENSMUSG00000004610	0.706887	1.52521	25.7304	0.554074	1.03446	7.81001	24.3055	100	100
ENSMUSG00000004626	0.131821	0.688483	6.29128	0.0899353	0.205907	4.76547	13.4688	100	100
ENSMUSG00000004637	0.30127	0.675893	3.33129	0.186546	0.594009	1.71967	9.59838	100	100
ENSMUSG00000004642	1.14087	249.011	1346.05	0.972042	1.33092	4.56626	6.63655	100	100
ENSMUSG00000004665	3.67479	95.8401	2635.85	3.30255	9.82398	15.0622	33.9152	100	100
ENSMUSG00000004667	4.26197	64.5264	342.636	3.62777	7.45608	2.88128	7.70313	100	100
ENSMUSG00000004677	1.36677	3.24598	10.7773	0.936481	1.92231	2.14949	5.72412	100	100
ENSMUSG00000004768	1.11944	6.98614	24.3815	0.926135	1.55217	2.17729	4.72553	100	100
ENSMUSG00000004771	0.472003	1.8694	67.8	0.405424	0.692393	20.8667	42.8149	100	100
ENSMUSG00000004788	1.22573	2.1009	22.5873	0.998971	2.10556	3.99232	14.8934	100	100
ENSMUSG00000004789	3.99495	232.93	592.527	2.96407	7.73641	1.30001	4.74903	100	100
ENSMUSG00000004798	0.147086	0.377165	5.41391	0.0996432	0.355656	4.21537	21.6382	100	100
ENSMUSG00000004815	0.308839	1.7616	3.40846	0.144455	0.573867	0.830033	4.69666	100	100
ENSMUSG00000004843	2.56921	337.772	879.74	2.17061	3.34117	1.92178	3.11621	100	100
ENSMUSG00000004846	4.50848	327.082	1518.15	3.64984	7.84697	2.67278	6.971	100	100
ENSMUSG00000004849	5.78146	26.2227	171.561	4.54667	7.80249	4.05916	10.3414	100	100
ENSMUSG00000004864	0.269257	1.90721	20.7076	0.224526	0.320732	8.454	13.7539	100	100
ENSMUSG00000004865	2.52759	166.78	520.213	2.17222	3.354	2.32189	3.90064	100	100
ENSMUSG00000004880	0.936674	13.1385	34.699	0.756538	1.14723	1.98427	3.52215	100	100
ENSMUSG00000004891	0.0778233	2.70502	12.9206	0.0581378	0.15952	2.20062	7.08749	100	100
ENSMUSG00000004896	0.355864	0.927676	4.27874	0.244649	0.696238	1.78479	7.99096	100	100
ENSMUSG00000004897	3.29108	42.3552	188.904	2.56903	4.06881	3.38963	6.91925	100	100
ENSMUSG00000004929	2.02759	55.6759	114.027	1.04335	3.55021	1.09316	6.85014	100	100
ENSMUSG00000004931	1.7145	2.99299	10.3319	1.14884	3.42768	1.10964	6.72759	100	100
ENSMUSG00000004934	0.593794	0.893913	7.56136	0.419334	0.739779	5.95653	14.6868	100	100
ENSMUSG00000004936	2.86043	25.8163	58.0961	2.2672	5.24962	1.11242	3.28636	100	100
ENSMUSG00000004937	5.12702	178.638	338.842	3.4504	9.90295	0.957876	4.35132	100	100
ENSMUSG00000004945	5.52361	275.689	469.034	2.94309	10.6303	0.891345	5.09491	100	100
ENSMUSG00000004947	0.553437	1.59493	4.86477	0.347287	0.846961	1.63843	5.78159	100	100
ENSMUSG00000004951	1.0134	40.3753	581.034	0.814436	1.47906	9.06801	20.1029	100	100
ENSMUSG00000004952	1.29396	184.71	587.758	1.05759	1.57521	2.56945	4.63553	100	100
ENSMUSG00000004994	0.350329	1.17541	4.40941	0.132854	0.571164	1.86253	11.8613	100	100
ENSMUSG00000004996	0.624385	1.07469	9.71436	0.450829	1.17314	3.17614	14.5806	100	100
ENSMUSG00000005034	1.68176	4.09888	11.6577	1.03502	2.93813	1.16882	6.41806	100	100
ENSMUSG00000005043	0.421508	0.755341	5.61828	0.279335	0.628916	4.23883	12.5979	100	100
ENSMUSG00000005054	7.10598	211.194	1170.93	6.3538	8.17336	4.6938	6.39112	100	100
ENSMUSG00000005069	0.76672	1.54327	7.49677	0.327399	1.14916	2.69936	14.6676	100	100
ENSMUSG00000005078	2.35332	8.7142	31.5701	1.78579	4.98436	1.43637	5.66204	100	100
ENSMUSG00000005087	2.40537	135.051	1888.25	2.14404	2.74674	12.2451	16.2595	100	100
ENSMUSG00000005103	3.91228	130.004	1303.58	3.58664	4.62372	8.37553	11.7014	100	100
ENSMUSG00000005107	0.0963732	2.05618	3.86286	0.0534437	0.198535	0.808258	3.4019	100	100
ENSMUSG00000005124	0.964589	34.0268	230.892	0.783897	1.13497	5.74106	9.06733	100	100
ENSMUSG00000005125	0.338619	3.68919	19.8734	0.267833	0.442348	3.56624	7.00472	100	100
ENSMUSG00000005131	0.0975632	25.6961	36.7066	0.0308749	0.184516	0.684263	5.746	100	100
ENSMUSG00000005142	1.18934	2.05485	12.3416	0.869253	2.14451	2.10042	9.45127	100	100
ENSMUSG00000005148	0.0730663	0.756252	4.27658	0.0278759	0.168757	2.4218	18.4343	100	100
ENSMUSG00000005150	0.0688013	0.0928718	4.73054	0.030163	0.113843	27.9721	124.948	100	100
ENSMUSG00000005198	0.688691	1.0419	6.27302	0.465924	1.37761	1.84553	10.3268	100	100
ENSMUSG00000005204	1.33094	1.84038	9.09124	0.911743	3.84152	1.06538	9.76429	100	100
ENSMUSG00000005225	0.284805	2.07402	5.36594	0.174211	0.446705	1.36874	4.58494	100	100
ENSMUSG00000005233	0.285063	11.1926	142.216	0.237463	0.326951	10.3412	16.7656	100	100
ENSMUSG00000005262	2.90047	6.03718	24.2836	2.29496	7.91154	1.03519	5.88284	100	100
ENSMUSG00000005267	0.334424	4.55185	4.71183	0.12024	0.603988	0.519519	3.41011	100	100
ENSMUSG00000005299	1.27859	5.10556	12.6446	0.800857	1.85332	1.41574	4.96835	100	100
ENSMUSG00000005312	1.79802	3.05197	19.8355	1.34719	4.49606	1.60281	10.9044	100	100
ENSMUSG00000005354	4.17362	12.3814	101.932	3.11054	7.97358	3.19123	14.1597	100	100
ENSMUSG00000005355	0.0992673	2.33806	2.70708	0.0528238	0.254682	0.380563	2.19647	100	100
ENSMUSG00000005357	0.106526	0.996375	22.5059	0.084492	0.152612	15.3998	31.153	100	100
ENSMUSG00000005360	0.13038	13.4171	74.4611	0.103732	0.174127	3.66554	7.6337	100	100
ENSMUSG00000005370	0.449417	7.72251	18.643	0.275998	0.552964	1.77941	4.8035	100	100
ENSMUSG00000005371	0.452645	0.89383	4.34072	0.269409	0.72486	2.54837	9.22849	100	100
ENSMUSG00000005374	0.960338	13.3452	28.6566	0.543884	1.13084	1.80112	4.78419	100	100
ENSMUSG00000005378	2.50983	6.7712	22.809	1.92454	6.38909	0.951203	4.96246	100	100
ENSMUSG00000005397	2.42575	452.794	5209.86	2.21346	4.28463	6.26042	12.4931	100	100
ENSMUSG00000005410	0.226961	1.62709	41.6159	0.190241	0.282044	17.5996	29.8091	100	100
ENSMUSG00000005413	1.14221	100.283	2975.54	0.996486	1.30052	24.1888	36.3751	100	100
ENSMUSG00000005417	3.24338	6.29076	42.6111	2.65296	7.11553	2.07154	9.12688	100	100
ENSMUSG00000005442	0.548486	0.787034	8.16937	0.398777	0.937741	5.06887	15.1315	100	100
ENSMUSG00000005447	1.49966	4.28152	19.1654	1.14018	2.69266	1.90713	6.87852	100	100
ENSMUSG00000005469	0.246399	0.292713	4.93783	0.147817	0.393071	7.832	31.7244	100	100
ENSMUSG00000005481	1.91151	65.799	717.26	1.67016	2.26476	9.05843	13.0605	100	100
ENSMUSG00000005483	1.70223	499.15	1652.12	1.42788	2.22788	2.50599	3.98354	100	100
ENSMUSG00000005501	1.04446	1.45975	6.39315	0.619401	2.09243	1.46324	9.5767	100	100
ENSMUSG00000005505	0.456365	0.690925	5.23694	0.327949	0.723665	3.97828	12.1393	100	100
ENSMUSG00000005506	2.1124	21.1491	66.2562	1.51772	3.19703	1.80496	5.30247	100	100
ENSMUSG00000005514	1.41668	19.5874	67.8169	1.08367	1.72662	2.62955	5.49364	100	100
ENSMUSG00000005533	1.91316	8.52924	39.0019	1.52253	4.48141	1.56422	6.8041	100	100
ENSMUSG00000005534	0.264605	0.774306	2.69007	0.104189	0.628528	1.11908	10.3575	100	100
ENSMUSG00000005566	2.11883	11.3625	53.6377	1.69754	2.99772	2.89947	6.69254	100	100
ENSMUSG00000005575	0.579146	0.911894	13.1716	0.466167	0.767532	9.04455	18.8723	100	100
ENSMUSG00000005609	0.392809	0.559234	5.78775	0.229416	0.629246	4.76277	20.8612	100	100
ENSMUSG00000005610	1.08118	2.85671	70.2733	0.904377	2.77758	7.86863	30.8102	100	100
ENSMUSG00000005611	0.0971042	1.70683	8.85183	0.0686888	0.152197	2.9847	8.52782	100	100
ENSMUSG00000005615	0.545172	0.710141	5.88016	0.325447	0.898036	3.85945	17.6749	100	100
ENSMUSG00000005656	2.45956	6.54236	31.5479	1.8825	6.91489	1.28277	7.75291	100	100
ENSMUSG00000005667	0.905834	2.7746	59.4649	0.779269	1.28929	11.5346	26.4937	100	100
ENSMUSG00000005682	0.244233	4.69968	10.1944	0.163697	0.356805	1.30516	3.39585	100	100
ENSMUSG00000005683	6.26261	337.144	1228.95	5.03138	7.97242	2.84571	5.34463	100	100
ENSMUSG00000005686	0.39496	5.90317	45.1567	0.309557	0.437951	6.50369	10.5992	100	100
ENSMUSG00000005687	3.76494	59.773	188.108	2.54508	4.81786	2.32485	6.51872	100	100
ENSMUSG00000005698	0.25524	0.715254	10.2078	0.185003	0.31772	10.3987	21.4395	100	100
ENSMUSG00000005699	0.181088	0.432806	4.94676	0.103342	0.2669	5.85061	21.4056	100	100
ENSMUSG00000005718	0.129014	0.970419	3.98858	0.0493743	0.255961	1.70208	11.189	100	100
ENSMUSG00000005732	2.06826	86.5494	1943.52	1.63609	2.30835	20.0737	33.1188	100	100
ENSMUSG00000005779	7.4023	485.061	1970.39	6.6969	9.2979	3.18772	4.52099	100	100
ENSMUSG00000005802	0.475163	14.5793	27.574	0.212276	0.574037	1.55317	5.65455	100	100
ENSMUSG00000005803	0.931251	4.23596	16.8053	0.727784	1.3266	2.34219	5.90765	100	100
ENSMUSG00000005804	2.28959	13.4321	17.7706	1.18203	3.19658	0.799664	3.76435	100	100
ENSMUSG00000005813	2.45949	148.102	352.675	1.86633	6.03811	0.930145	3.90594	100	100
ENSMUSG00000005823	1.86078	4.9562	14.4907	1.19846	3.36992	1.20288	6.41576	100	100
ENSMUSG00000005846	3.23003	372.583	1569.54	2.77212	5.49683	2.46072	5.16054	100	100
ENSMUSG00000005871	0.731268	1.99865	7.38397	0.394612	1.09357	2.14144	9.44717	100	100
ENSMUSG00000005873	5.06242	21.8527	186.601	3.82692	6.89195	5.15126	14.701	100	100
ENSMUSG00000005881	4.8707	107.088	550.143	3.49665	12.0761	1.98393	9.2807	100	100
ENSMUSG00000005882	1.19435	2.83272	10.1855	0.817146	1.66293	2.2103	6.62732	100	100
ENSMUSG00000005893	0.381339	1.39652	5.04809	0.192964	0.595643	1.80738	9.56705	100	100
ENSMUSG00000005899	0.586163	1.79832	6.2509	0.238762	0.742283	2.33732	13.9925	100	100
ENSMUSG00000005907	0.1498	0.53585	2.86567	0.0846506	0.383433	1.56554	10.9551	100	100
ENSMUSG00000005936	1.22819	2.15074	11.7965	0.928609	2.29034	1.8921	9.25939	100	100
ENSMUSG00000005951	0.119261	1.78421	7.70958	0.0859445	0.187618	2.60994	6.52604	100	100
ENSMUSG00000005958	0.329873	2.4807	5.45561	0.19984	0.503009	1.26548	4.55975	100	100
ENSMUSG00000005968	0.128902	3.75964	16.6131	0.0837313	0.169876	3.05764	7.33853	100	100
ENSMUSG00000005973	5.82713	267.56	570.459	4.74333	9.36785	1.30614	3.14337	100	100
ENSMUSG00000005981	2.17064	3.48971	22.6678	1.82511	7.2587	1.20666	8.89126	100	100
ENSMUSG00000005982	0.893808	2.20989	8.06764	0.544767	1.46266	1.63576	7.55387	100	100
ENSMUSG00000005986	0.11126	1.34775	2.56155	0.0629884	0.229278	0.781191	3.1933	100	100
ENSMUSG00000006005	3.36572	770.844	2160.75	2.30571	4.87603	1.8848	5.51969	100	100
ENSMUSG00000006014	0.0853441	3.09831	613.606	0.0744758	0.14013	48.3265	259.727	100	100
ENSMUSG00000006021	0.775946	11.5558	27.243	0.430055	0.884006	2.02432	5.98774	100	100
ENSMUSG00000006024	7.01778	188.802	495.996	4.27634	7.97889	2.27146	6.55451	100	100
ENSMUSG00000006050	3.38971	5.41842	46.1042	2.70844	6.27181	2.87714	12.0465	100	100
ENSMUSG00000006057	3.9062	15.2233	107.782	2.9526	9.18016	2.43603	11.0667	100	100
ENSMUSG00000006058	0.0957028	0.210478	11.5812	0.0631951	0.263138	14.3284	83.5322	100	100
ENSMUSG00000006095	5.54489	25.2119	95.7859	3.90172	9.13484	1.93901	7.4062	100	100
ENSMUSG00000006127	0.902775	30.9751	55.6175	0.298052	1.16283	1.38761	11.3267	100	100
ENSMUSG00000006154	0.191994	19.1705	12.4266	0.0424515	0.3255	0.416938	3.29162	100	100
ENSMUSG00000006169	3.1291	31.5245	67.2671	1.87975	7.90395	0.775314	5.44377	100	100
ENSMUSG00000006191	1.11327	34.5933	37.6059	0.274416	1.33906	0.930662	7.82922	100	100
ENSMUSG00000006205	0.380781	58.1043	668.495	0.314816	0.433078	9.72946	15.3083	100	100
ENSMUSG00000006215	0.75283	1.61353	6.35299	0.416651	1.29349	1.85199	9.77778	100	100
ENSMUSG00000006219	1.32682	61.6608	205.114	0.919833	1.43836	3.13978	6.23468	100	100
ENSMUSG00000006221	0.1576	6.51305	67.1763	0.126778	0.19257	7.80474	14.7274	100	100
ENSMUSG00000006241	0.136227	1.99586	5.17567	0.0694995	0.239079	1.21145	5.73667	100	100
ENSMUSG00000006262	0.813316	2.00878	10.2036	0.662415	1.0167	3.58881	7.01384	100	100
ENSMUSG00000006273	2.34123	288.359	471.993	1.55458	2.65798	1.38871	3.6237	100	100
ENSMUSG00000006281	0.707284	1.26704	5.89289	0.423092	1.10735	2.487	9.43255	100	100
ENSMUSG00000006289	3.02229	34.4453	89.004	2.23171	5.50323	1.29137	4.32076	100	100
ENSMUSG00000006299	2.4517	1000	9999.82	3.73073	7.2553	3.06702	9.60961	100	100
ENSMUSG00000006301	2.82426	10.1916	43.0989	2.12844	4.23628	2.22635	6.74124	100	100
ENSMUSG00000006304	0.642826	1.79779	82.571	0.565107	0.959443	23.5792	52.8308	100	100
ENSMUSG00000006315	2.02313	4.58825	74.1703	1.70187	4.37436	5.2795	20.2466	100	100
ENSMUSG00000006333	0.802949	1.41608	616.704	0.675139	1.16327	217.302	503.239	100	100
ENSMUSG00000006335	0.884638	1.62518	8.84516	0.543011	1.35981	2.80479	12.2684	100	100
ENSMUSG00000006344	0.0590392	17.7178	85.2563	0.0395964	0.18195	1.35878	7.97678	100	100
ENSMUSG00000006360	0.176688	1.74454	202.953	0.151429	0.315801	39.2978	135.235	100	100
ENSMUSG00000006369	0.388875	119.932	345.812	0.297212	0.509184	2.08808	3.96404	100	100
ENSMUSG00000006373	5.28951	346.374	2673.23	4.38992	6.19343	6.56417	10.0065	100	100
ENSMUSG00000006386	0.101677	0.47275	7.0009	0.0723384	0.192039	6.09881	21.7628	100	100
ENSMUSG00000006390	4.09183	402.929	1403.66	3.30359	4.85211	2.92286	5.05169	100	100
ENSMUSG00000006392	0.0762037	0.121351	24.743	0.0557395	0.291443	32.0154	283.267	100	100
ENSMUSG00000006395	0.275291	0.5217	5.99378	0.178121	0.375255	7.9743	19.5217	100	100
ENSMUSG00000006398	0.165016	2.03203	106.715	0.146298	0.212165	28.1864	61.4869	100	100
ENSMUSG00000006412	2.27058	6.31043	47.1962	1.79904	3.62973	3.34521	10.8824	100	100
ENSMUSG00000006418	0.431103	0.712646	9.86703	0.323215	0.578233	9.01725	20.167	100	100
ENSMUSG00000006442	1.61574	14.576	69.4791	1.16612	2.30978	3.05844	7.87698	100	100
ENSMUSG00000006445	0.67292	15.631	93.5082	0.569977	0.791034	4.81525	7.63546	100	100
ENSMUSG00000006456	0.563559	1.5356	7.18271	0.375451	0.812908	2.79179	7.97126	100	100
ENSMUSG00000006463	0.290528	0.834562	2.59676	0.167767	0.742203	0.898069	6.04933	100	100
ENSMUSG00000006471	0.33644	7.05293	4.56836	0.0910604	0.604773	0.344678	2.59073	100	100
ENSMUSG00000006476	0.320205	0.429754	4.09878	0.191366	0.607981	4.57652	18.172	100	100
ENSMUSG00000006517	0.659169	106.171	680.749	0.56552	0.766834	5.22141	7.51958	100	100
ENSMUSG00000006519	1.04393	17.0271	359.828	0.778064	1.14213	18.7978	34.2288	100	100
ENSMUSG00000006527	0.443138	11.5629	18.1859	0.293214	0.567812	1.2075	2.63521	100	100
ENSMUSG00000006576	0.218171	1.06679	4.13355	0.117615	0.416743	1.7257	8.77169	100	100
ENSMUSG00000006585	0.256395	2.26185	23.8115	0.215463	0.328658	7.48821	13.1673	100	100
ENSMUSG00000006586	0.13533	0.635218	5.68281	0.0935676	0.254783	3.62123	13.4	100	100
ENSMUSG00000006589	4.83307	60.4482	524.603	3.84551	7.56611	5.27351	13.2504	100	100
ENSMUSG00000006599	1.2915	1.69895	9.17996	0.874912	3.36754	1.24783	9.77356	100	100
ENSMUSG00000006611	0.147564	0.673818	3.74521	0.096855	0.329001	2.01751	8.75828	100	100
ENSMUSG00000006638	0.0874478	1.26442	5.21788	0.0533968	0.192052	1.72459	7.47915	100	100
ENSMUSG00000006641	0.24261	20.3987	38.8756	0.0810598	0.328669	1.31147	6.52485	100	100
ENSMUSG00000006651	0.198956	0.873902	4.96371	0.122409	0.329382	3.09531	9.88888	100	100
ENSMUSG00000006673	2.98124	23.4686	33.1683	2.09052	4.32902	0.865982	2.46077	100	100
ENSMUSG00000006675	0.0920788	0.574942	2.51551	0.0600164	0.281613	1.24365	7.78275	100	100
ENSMUSG00000006676	0.433078	0.571918	13.6426	0.348624	0.597761	15.7116	33.2237	100	100
ENSMUSG00000006678	0.315055	1.94947	17.6851	0.275795	0.39813	6.77943	11.1898	100	100
ENSMUSG00000006715	0.226034	2.05122	25.4008	0.18904	0.282651	9.17853	16.7613	100	100
ENSMUSG00000006717	2.1814	11.9791	32.9975	1.57536	4.81949	1.19689	4.95514	100	100
ENSMUSG00000006728	5.46331	79.786	738.603	4.59403	7.61358	6.21814	12.633	100	100
ENSMUSG00000006731	0.345229	0.532638	4.37914	0.136772	0.594214	3.81094	24.6644	100	100
ENSMUSG00000006732	1.92257	49.0634	104.967	1.23752	2.22634	1.77191	4.55591	100	100
ENSMUSG00000006736	5.28262	574.959	1794.07	4.3779	7.61483	2.18624	4.23307	100	100
ENSMUSG00000006740	3.16941	894.237	2655.73	2.5415	5.10131	1.9151	4.15825	100	100
ENSMUSG00000006763	1.11648	6.89828	20.581	0.734765	1.46489	1.97615	5.61061	100	100
ENSMUSG00000006782	0.992749	7.76355	14.3486	0.665366	1.24586	1.37694	3.47827	100	100
ENSMUSG00000006800	2.17359	7.10445	35.5523	1.70912	5.37654	1.53266	7.46396	100	100
ENSMUSG00000006818	1.1639	218.232	956.355	1.00012	1.36718	3.66932	5.21453	100	100
ENSMUSG00000006906	1.32484	3.40656	10.2301	0.967235	2.29145	1.27649	4.90206	100	100
ENSMUSG00000006920	0.481162	3.25003	6.59899	0.156231	0.730254	1.1423	8.63975	100	100
ENSMUSG00000006931	3.04599	33.0337	200.355	2.30881	5.82521	2.85737	9.91324	100	100
ENSMUSG00000006932	6.93277	148.077	504.996	5.47663	11.6875	1.94029	5.08324	100	100
ENSMUSG00000006941	1.37861	2.52315	14.7395	1.03713	4.1676	1.27371	9.41282	100	100
ENSMUSG00000006958	0.115658	3.11806	11.4319	0.0737995	0.165236	2.42241	5.85551	100	100
ENSMUSG00000006998	3.98463	30.1703	204.546	2.79344	10.6695	2.2159	12.5913	100	100
ENSMUSG00000007035	0.0740173	5.81254	6.51436	0.0408408	0.192384	0.240061	2.05341	100	100
ENSMUSG00000007036	1.33204	2.39202	13.9072	0.915632	2.9051	1.79187	10.7308	100	100
ENSMUSG00000007038	0.439893	1.00565	3.64611	0.261238	0.779745	1.55489	7.01372	100	100
ENSMUSG00000007039	0.433117	1.77684	29.3573	0.361355	0.526028	11.1608	20.6734	100	100
ENSMUSG00000007041	5.77754	259.726	2425.15	5.16541	9.93012	5.73164	10.6587	100	100
ENSMUSG00000007080	0.198849	1.38082	6.64122	0.143162	0.28922	2.92088	7.61564	100	100
ENSMUSG00000007216	0.277033	4.4898	5.48624	0.117414	0.45188	0.722973	3.55508	100	100
ENSMUSG00000007338	2.20777	1000	2109.07	1.62866	2.60651	1.76528	3.73281	100	100
ENSMUSG00000007379	0.151991	1.13709	2.92508	0.0870666	0.334059	1.06014	4.95625	100	100
ENSMUSG00000007411	0.317206	0.562685	7.25834	0.214444	0.431055	8.26416	21.8523	100	100
ENSMUSG00000007415	0.10345	0.311001	9.74717	0.0748539	0.228878	11.046	40.7205	100	100
ENSMUSG00000007458	2.6852	26.5574	219.448	1.9592	5.13499	3.86085	14.8423	100	100
ENSMUSG00000007476	2.4978	60.3103	26.1085	1.14377	4.65078	0.224462	1.38442	100	100
ENSMUSG00000007564	6.77375	539.445	692.848	5.63232	9.51349	0.932782	1.76259	100	100
ENSMUSG00000007570	0.399276	2.11821	5.69195	0.164224	0.585316	1.52566	11.0798	100	100
ENSMUSG00000007589	0.700416	23.5612	45.633	0.35917	0.827327	1.52664	4.97473	100	100
ENSMUSG00000007603	1.08982	3.40101	10.8142	0.812417	1.72892	1.65559	5.56203	100	100
ENSMUSG00000007610	0.419655	0.5857	2.85801	0.197608	1.02086	1.36546	12.5157	100	100
ENSMUSG00000007613	0.226228	14.4933	80.6408	0.0811346	0.26623	4.49117	18.2201	100	100
ENSMUSG00000007617	0.204533	1.0399	3.96605	0.103806	0.414926	1.48974	8.30373	100	100
ENSMUSG00000007646	0.103275	1.43021	5.63059	0.0658817	0.181648	2.04147	6.95661	100	100
ENSMUSG00000007656	1.60706	4.11625	135.889	1.32213	2.32705	16.8614	44.8657	100	100
ENSMUSG00000007659	3.04797	455.049	783.972	2.40792	4.84602	1.13559	2.49928	100	100
ENSMUSG00000007670	1.88528	8.68227	12.8727	1.07687	2.92957	0.790758	3.63243	100	100
ENSMUSG00000007721	3.85292	9.99736	72.412	3.19293	11.4994	1.77521	10.545	100	100
ENSMUSG00000007739	6.4109	292.308	1467.47	5.77312	7.38161	4.35433	5.7431	100	100
ENSMUSG00000007777	1.2489	1.71163	12.4012	1.00323	2.62049	2.1045	9.96709	100	100
ENSMUSG00000007783	1.44728	3.79059	23.0073	1.17929	2.21617	2.93736	8.69531	100	100
ENSMUSG00000007805	0.842137	32.8714	84.0895	0.592905	0.996517	2.13304	4.17333	100	100
ENSMUSG00000007812	1.46653	16.6791	23.0168	0.349459	1.7731	1.08614	7.4458	100	100
ENSMUSG00000007815	8.0913	73.8305	465.173	6.3488	10.4308	4.48743	9.48941	100	100
ENSMUSG00000007817	2.04918	37.067	124.195	1.46269	3.95168	1.59453	6.00531	100	100
ENSMUSG00000007827	0.452553	54.9695	87.1592	0.256329	0.538462	1.29633	3.36562	100	100
ENSMUSG00000007833	0.317562	0.457279	3.47124	0.132295	0.638751	3.35367	22.2389	100	100
ENSMUSG00000007836	3.51255	274.808	244.111	2.81589	5.37308	0.582371	1.11154	100	100
ENSMUSG00000007837	0.698674	2.18076	8.88529	0.427986	0.901826	2.73153	7.98339	100	100
ENSMUSG00000007850	2.45939	9.2807	89.0719	2.08026	4.52038	3.99833	13.6774	100	100
ENSMUSG00000007867	2.09196	5.38803	31.7218	1.5673	5.31923	1.66009	9.57669	100	100
ENSMUSG00000007880	0.220397	0.528593	8.97222	0.16236	0.286985	11.7865	23.1147	100	100
ENSMUSG00000007888	0.607594	1.45453	43.3823	0.502237	0.959479	13.9504	39.4472	100	100
ENSMUSG00000007891	4.1754	638.165	6964.23	3.1338	4.55176	9.96974	17.666	100	100
ENSMUSG00000007950	0.757469	1.55658	8.50563	0.51268	1.00477	3.65459	9.27286	100	100
ENSMUSG00000007987	2.17955	4.12769	14.9066	1.46087	6.43981	0.786415	6.9667	100	100
ENSMUSG00000007989	0.155362	42.1367	41.3509	0.0615683	0.284474	0.412422	1.89478	100	100
ENSMUSG00000008035	0.326785	0.828681	35.6462	0.284157	0.486821	23.1088	49.9772	100	100
ENSMUSG00000008036	8.6898	414.619	1139.19	7.6599	10.3165	2.25541	3.31861	100	100
ENSMUSG00000008090	0.0872333	0.568269	2.81209	0.0365157	0.242809	1.56166	10.4209	100	100
ENSMUSG00000008136	2.16737	8.74012	91.1538	1.87826	5.49757	3.17761	13.2136	100	100
ENSMUSG00000008140	2.7852	4.96099	24.6461	2.12663	7.62665	1.16842	7.71213	100	100
ENSMUSG00000008167	1.15388	4.19389	16.3278	0.830032	1.62433	2.29767	6.53932	100	100
ENSMUSG00000008200	0.367185	0.491222	6.04824	0.2109	0.714191	4.4243	25.6183	100	100
ENSMUSG00000008206	0.16447	0.818502	5.50668	0.08382	0.290422	3.25154	16.7565	100	100
ENSMUSG00000008226	0.528089	0.640418	6.71535	0.362723	0.871192	5.62562	17.6225	100	100
ENSMUSG00000008301	2.34257	8.02398	36.7374	1.76781	4.50982	1.80048	7.90038	100	100
ENSMUSG00000008307	0.082777	2.24614	2.21917	0.0625483	0.326295	0.126752	1.22717	100	100
ENSMUSG00000008318	0.22572	0.911746	3.65118	0.0875904	0.484022	1.45539	10.6696	100	100
ENSMUSG00000008333	4.22501	18.5965	44.3845	2.82429	8.5444	0.977563	5.22096	100	100
ENSMUSG00000008373	2.75095	12.4329	41.6807	2.0672	4.98107	1.52401	5.58256	100	100
ENSMUSG00000008384	1.93623	5.57739	41.6874	1.57005	3.85697	2.89286	10.6784	100	100
ENSMUSG00000008393	2.33994	6.88804	65.3231	1.93123	3.72999	4.48712	13.2717	100	100
ENSMUSG00000008398	1.37213	2.36502	12.5931	0.999574	3.97951	1.21784	8.85054	100	100
ENSMUSG00000008429	0.80055	8.32359	10.6853	0.370111	1.19473	0.820195	3.72705	100	100
ENSMUSG00000008435	1.17233	402.987	233.408	0.78956	1.79091	0.376063	1.02647	100	100
ENSMUSG00000008450	0.15745	0.299152	39.8669	0.121941	0.297543	49.2492	172.334	100	100
ENSMUSG00000008475	3.53809	18.4661	238.087	2.82537	5.05539	7.70071	18.5643	100	100
ENSMUSG00000008540	0.559858	31.3784	353.695	0.426577	0.606162	10.8337	16.3364	100	100
ENSMUSG00000008575	0.216856	2.26302	13.542	0.162	0.283707	4.12968	9.1676	100	100
ENSMUSG00000008604	1.22486	7.45029	22.7267	0.942434	1.60841	2.08397	4.49861	100	100
ENSMUSG00000008734	0.0758391	0.777686	6.9513	0.0432669	0.145008	4.53036	16.7855	100	100
ENSMUSG00000008763	1.72761	2.83822	12.9399	1.13896	3.27151	1.54773	9.40429	100	100
ENSMUSG00000008822	0.948018	1.44195	8.98035	0.658037	1.39989	3.08751	10.6103	100	100
ENSMUSG00000008855	0.354308	2.18994	11.4662	0.225115	0.477588	3.35835	9.72	100	100
ENSMUSG00000008859	0.642806	1.0873	9.87454	0.505418	0.835245	6.16983	12.8602	100	100
ENSMUSG00000008892	3.68436	128.143	817.875	2.76647	6.8728	3.42301	10.7417	100	100
ENSMUSG00000008958	2.01282	8.21954	27.6764	1.48692	3.54902	1.6108	5.16397	100	100
ENSMUSG00000008976	1.01911	3.14001	9.14063	0.583907	1.45712	1.65115	7.01311	100	100
ENSMUSG00000009030	1.31605	3.14311	6.43091	0.650617	2.30171	0.873594	6.16208	100	100
ENSMUSG00000009035	2.259	13.2561	22.267	1.4658	3.38433	0.980097	3.72487	100	100
ENSMUSG00000009073	1.52029	7.17256	28.8577	1.22664	2.14888	2.31749	5.76604	100	100
ENSMUSG00000009076	2.24328	10.0279	16.0714	1.16265	3.36851	0.867373	4.29192	100	100
ENSMUSG00000009079	4.05666	299.594	1261.16	3.62223	6.21264	2.76971	4.76583	100	100
ENSMUSG00000009090	1.65505	4.80746	10.9422	0.705222	2.77839	1.01585	9.94791	100	100
ENSMUSG00000009112	1.43954	178.084	273.511	0.785531	1.7686	1.26138	4.48418	100	100
ENSMUSG00000009207	0.718866	1.59964	7.14063	0.438471	1.07406	2.50434	9.36415	100	100
ENSMUSG00000009291	5.87338	1000	2067.99	4.49253	8.15277	1.48038	2.95433	100	100
ENSMUSG00000009293	1.59887	4.51394	34.418	1.29676	2.29484	3.97451	10.5239	100	100
ENSMUSG00000009376	0.149993	997.573	7534.82	0.186635	0.306116	2.35673	3.9883	100	100
ENSMUSG00000009406	2.773	39.8337	31.6493	1.16124	4.18416	0.537362	4.18606	100	100
ENSMUSG00000009418	0.974466	6.37543	19.1263	0.425493	1.24773	2.09411	6.95361	100	100
ENSMUSG00000009470	2.18614	10.4972	29.5726	1.6825	3.18655	1.55871	4.27156	100	100
ENSMUSG00000009535	2.15827	5.11166	16.0349	1.42881	5.28493	0.913679	6.16556	100	100
ENSMUSG00000009549	5.49547	34.9101	201.825	3.91498	7.59555	3.74086	10.8954	100	100
ENSMUSG00000009563	0.717646	0.941474	7.0591	0.409944	1.05294	4.12353	17.7988	100	100
ENSMUSG00000009566	0.482445	1.37148	11.0409	0.410274	0.591347	5.82409	10.2657	100	100
ENSMUSG00000009569	1.13161	4.77689	12.6656	0.859547	1.65202	1.50304	4.10669	100	100
ENSMUSG00000009575	1.67765	49.2337	256.518	1.46963	2.05577	4.09989	6.59111	100	100
ENSMUSG00000009614	0.455946	2.02353	10.9764	0.334299	0.603952	3.90223	8.52198	100	100
ENSMUSG00000009621	0.312406	0.9175	3.63771	0.185508	0.651422	1.51585	7.94422	100	100
ENSMUSG00000009630	0.213124	0.401148	6.52408	0.152378	0.285665	11.56	24.2724	100	100
ENSMUSG00000009640	0.351618	0.367201	4.61563	0.212708	0.545234	7.1986	22.5629	100	100
ENSMUSG00000009647	2.00033	17.566	28.6081	1.29955	2.86069	1.04073	3.66681	100	100
ENSMUSG00000009681	0.398658	0.95116	4.1573	0.259832	0.6946	1.9411	8.07483	100	100
ENSMUSG00000009687	1.17372	4.31132	72.4755	1.02285	1.62168	9.65748	21.3048	100	100
ENSMUSG00000009731	0.608386	6.36449	10.6103	0.435478	0.849194	1.09015	2.53757	100	100
ENSMUSG00000009733	0.789589	5.17319	6.23056	0.433781	1.29757	0.644204	2.92153	100	100
ENSMUSG00000009739	0.246366	14.4896	14.7337	0.141811	0.421446	0.55821	1.94959	100	100
ENSMUSG00000009741	2.76928	18.1589	27.2141	1.40338	4.75228	0.769595	5.26252	100	100
ENSMUSG00000009772	0.822881	33.4464	121.134	0.695498	0.998823	2.91527	4.47716	100	100
ENSMUSG00000009828	0.611055	6.86744	12.656	0.377336	0.847513	1.19131	3.4492	100	100
ENSMUSG00000009863	7.38137	131.813	565.806	5.81387	9.02242	3.38948	6.74013	100	100
ENSMUSG00000009894	1.49476	3.10809	29.6529	1.33472	3.02894	3.06335	11.8786	100	100
ENSMUSG00000009905	1.90683	23.2805	50.6216	1.28103	2.74535	1.38709	4.06108	100	100
ENSMUSG00000009907	1.60702	4.15129	16.1159	1.11747	3.99104	1.19531	7.56584	100	100
ENSMUSG00000009995	3.66163	7.98425	15.0007	2.52663	8.07677	0.594095	3.88343	100	100
ENSMUSG00000010025	1.16892	1.96021	6.86474	0.673116	2.05335	1.30045	9.6316	100	100
ENSMUSG00000010045	1.683	2.31696	12.5365	1.32904	6.56959	0.805075	7.54647	100	100
ENSMUSG00000010047	1.44717	6.24418	21.6104	1.10176	1.94848	2.0583	5.1331	100	100
ENSMUSG00000010048	1.02254	12.394	50.0814	0.794251	1.2627	3.08036	5.86129	100	100
ENSMUSG00000010051	0.269914	1.99081	4.31971	0.0988786	0.473971	1.07601	6.63859	100	100
ENSMUSG00000010054	0.225462	17.3087	27.2732	0.061847	0.321331	1.0439	7.13782	100	100
ENSMUSG00000010057	0.892635	2.3846	4.34024	0.345006	1.51736	0.789311	7.6644	100	100
ENSMUSG00000010067	1.52785	210.534	888.65	1.31616	1.82711	3.61351	5.08954	100	100
ENSMUSG00000010080	0.076266	3.73898	5.61915	0.0461537	0.247028	0.282383	2.13167	100	100
ENSMUSG00000010095	3.53735	475.948	2665.98	2.75381	4.916	3.99302	8.67766	100	100
ENSMUSG00000010097	4.05208	23.462	85.2993	3.05283	6.37259	2.01598	5.78338	100	100
ENSMUSG00000010110	1.36668	2.82467	20.4484	0.964051	2.49524	2.60396	13.9114	100	100
ENSMUSG00000010277	1.81222	5.25195	18.1882	1.40468	2.86974	1.65123	5.36262	100	100
ENSMUSG00000010307	0.349699	67.8391	206.118	0.275992	0.446272	2.04525	4.50755	100	100
ENSMUSG00000010358	1.64941	319.395	791.553	1.36104	2.49596	1.6626	3.35817	100	100
ENSMUSG00000010362	0.251325	1.54388	4.39636	0.167058	0.442593	1.35385	4.6491	100	100
ENSMUSG00000010376	8.74858	530.97	2337.12	7.5744	19.0797	2.06143	6.00663	100	100
ENSMUSG00000010392	1.22398	1.79991	7.19727	0.791334	2.30869	1.2776	7.92676	100	100
ENSMUSG00000010406	3.54235	21.2486	196.992	2.57598	5.90189	4.84131	16.6474	100	100
ENSMUSG00000010453	1.01244	1.58158	7.02478	0.778063	1.31561	2.74555	6.67342	100	100
ENSMUSG00000010461	0.169123	2.62371	7.73027	0.100001	0.241176	1.9247	5.51895	100	100
ENSMUSG00000010476	0.180006	10.6839	30.2036	0.0854857	0.240739	2.05949	6.83492	100	100
ENSMUSG00000010517	1.08274	3.14053	7.63768	0.613395	1.75145	1.12903	5.67962	100	100
ENSMUSG00000010538	0.466753	47.8316	83.354	0.214688	0.550561	1.42532	5.12976	100	100
ENSMUSG00000010554	1.09732	4.19495	17.0495	0.797391	1.44848	2.71488	7.07135	100	100
ENSMUSG00000010607	1.70924	4.95488	16.5184	1.17048	5.68507	0.748528	6.50173	100	100
ENSMUSG00000010608	2.84805	148.984	402.465	2.17743	3.96433	1.95479	4.77283	100	100
ENSMUSG00000010609	0.410785	0.936373	4.53007	0.191848	0.738494	2.03326	12.7428	100	100
ENSMUSG00000010660	0.562871	0.552499	7.6339	0.367255	1.42023	3.24887	25.3801	100	100
ENSMUSG00000010663	1.57083	316.224	2097.6	1.15261	1.52839	7.14231	10.985	100	100
ENSMUSG00000010721	0.587213	3.40675	6.03219	0.275395	0.839499	1.04061	5.24595	100	100
ENSMUSG00000010751	0.233125	0.5143	4.90085	0.0968253	0.405574	4.91066	26.8609	100	100
ENSMUSG00000010755	1.69573	4.7683	27.2817	1.29975	2.66348	2.76732	9.13555	100	100
ENSMUSG00000010830	3.47665	40.3709	209.88	2.6788	7.13308	2.37977	7.84057	100	100
ENSMUSG00000010911	2.1885	14.5078	42.8763	1.51936	4.3726	1.25624	5.61654	100	100
ENSMUSG00000010936	0.147739	0.524692	14.0985	0.118778	0.25438	12.8514	33.3605	100	100
ENSMUSG00000011096	3.70457	12.2372	33.4051	2.61986	7.85844	0.967822	5.23587	100	100
ENSMUSG00000011114	4.83018	354.812	1705.03	3.45006	7.15453	3.20661	8.89699	100	100
ENSMUSG00000011158	0.463378	1.48723	4.11904	0.241792	0.697795	1.45098	6.3403	100	100
ENSMUSG00000011179	1.01741	2.62194	23.068	0.840654	2.10208	2.91936	11.8366	100	100
ENSMUSG00000011256	1.40573	21.6888	131.72	1.13438	1.73464	4.68476	8.34999	100	100
ENSMUSG00000011257	0.576938	1.43308	27.96	0.49647	0.893422	9.39111	24.2628	100	100
ENSMUSG00000011306	1.4047	2.90796	12.2489	0.902317	2.12434	1.97091	8.87045	100	100
ENSMUSG00000011427	0.627058	83.1516	86.0839	0.200782	0.771107	0.854308	5.91077	100	100
ENSMUSG00000011589	0.142196	0.812823	4.13901	0.0820992	0.268973	2.14681	9.60444	100	100
ENSMUSG00000011658	0.722959	4.91537	7.07532	0.282235	1.07703	0.860797	4.72129	100	100
ENSMUSG00000011752	2.16109	183.913	1370.67	1.74869	4.37505	3.60733	10.057	100	100
ENSMUSG00000011832	0.574495	9.37624	19.0216	0.332991	0.694048	1.60235	4.55017	100	100
ENSMUSG00000011837	1.65561	13.5135	34.1894	1.0752	2.30543	1.6378	4.85775	100	100
ENSMUSG00000011877	0.243252	0.278904	5.60257	0.168433	0.336395	12.2282	29.7852	100	100
ENSMUSG00000011884	1.57102	38.4539	33.1293	1.08214	2.24957	0.581878	1.63452	100	100
ENSMUSG00000011958	2.95256	5.04963	38.493	2.1045	6.36488	2.24197	13.7344	100	100
ENSMUSG00000011960	1.25289	2.22038	10.211	0.881968	4.30311	0.880822	7.80182	100	100
ENSMUSG00000012017	0.654473	1.97688	6.52174	0.378457	1.01311	1.87325	7.0481	100	100
ENSMUSG00000012076	1.37725	1.9086	7.54644	0.995544	3.1641	1.03129	6.35813	100	100
ENSMUSG00000012114	1.38793	1.46499	8.39659	0.95835	3.67009	1.16634	10.725	100	100
ENSMUSG00000012117	1.21777	1.79214	9.13273	0.866913	2.26996	1.66862	9.32768	100	100
ENSMUSG00000012126	0.113433	0.820284	5.15338	0.0789957	0.213192	2.89408	10.1244	100	100
ENSMUSG00000012422	5.63839	13.7215	115.417	4.47731	8.76371	3.9114	12.1577	100	100
ENSMUSG00000012429	0.150478	0.264082	4.60378	0.0606634	0.296122	7.04231	47.4913	100	100
ENSMUSG00000012443	0.0998147	1.10324	12.028	0.0721563	0.151861	6.78192	15.577	100	100
ENSMUSG00000012483	1.56272	36.5503	138.588	1.28782	1.91342	2.92474	4.904	100	100
ENSMUSG00000012535	2.65793	6.69948	29.437	1.94021	4.50733	1.87914	7.60903	100	100
ENSMUSG00000012609	0.307374	0.878665	3.63166	0.204944	0.604709	1.62191	6.98609	100	100
ENSMUSG00000012640	0.533921	1.78625	3.86718	0.312805	0.847798	1.06655	4.65029	100	100
ENSMUSG00000012889	0.155653	9.15648	37.7709	0.128594	0.210683	2.8618	5.35314	100	100
ENSMUSG00000013033	0.684598	1.27051	6.38479	0.406789	0.996909	2.79895	11.3675	100	100
ENSMUSG00000013076	1.19851	4.68082	15.9586	0.87973	1.68011	2.20694	5.70734	100	100
ENSMUSG00000013089	0.22339	0.372146	3.01367	0.123873	0.614859	2.14165	18.5691	100	100
ENSMUSG00000013150	0.28109	92.9985	912.152	0.214261	0.375155	5.63449	17.722	100	100
ENSMUSG00000013155	0.266644	2.15478	12.0062	0.171678	0.346616	3.98347	9.7988	100	100
ENSMUSG00000013160	4.07563	284.773	246.526	2.08784	5.17352	0.67131	2.73036	100	100
ENSMUSG00000013236	1.29739	3.11174	11.8322	0.999379	2.10326	1.6538	5.66908	100	100
ENSMUSG00000013275	0.86058	2.62943	9.63424	0.580318	1.3175	1.88957	7.29394	100	100
ENSMUSG00000013419	0.519036	68.6193	126.072	0.219482	0.573153	1.6857	6.07854	100	100
ENSMUSG00000013465	2.45452	4.12832	13.6679	1.62596	7.01934	0.725698	6.56868	100	100
ENSMUSG00000013495	1.37186	21.0761	40.3988	0.878417	1.73627	1.41565	4.18447	100	100
ENSMUSG00000013539	1.2735	3.8816	19.4825	1.07615	1.90246	2.56021	6.37433	100	100
ENSMUSG00000013622	1.82825	4.22004	28.4724	1.52113	2.97888	2.83338	9.10849	100	100
ENSMUSG00000013629	1.67598	16.8992	46.8947	1.17541	2.30931	1.90029	5.17655	100	100
ENSMUSG00000013646	0.313391	0.468506	5.5706	0.204062	0.479391	6.35619	19.9667	100	100
ENSMUSG00000013662	2.47083	6.51392	20.3833	1.62125	4.05243	1.41285	6.29732	100	100
ENSMUSG00000013663	1.18099	3.78117	16.033	0.953746	1.76242	2.12143	5.71324	100	100
ENSMUSG00000013698	2.73008	61.7187	526.514	2.03531	7.19087	3.1268	14.1596	100	100
ENSMUSG00000013787	1.54851	6.08794	24.3169	1.18681	2.11364	2.35331	5.69055	100	100
ENSMUSG00000013822	0.210038	0.33953	36.4379	0.1392	0.534917	24.6361	181.147	100	100
ENSMUSG00000013833	0.641098	75.7022	196.199	0.529531	0.790079	2.05457	3.37389	100	100
ENSMUSG00000013846	0.651306	44.6608	66.4111	0.433834	0.858226	1.05005	2.70032	100	100
ENSMUSG00000013858	0.485503	0.533163	5.44635	0.234151	0.873253	3.8979	28.401	100	100
ENSMUSG00000013921	0.43173	0.609532	4.81559	0.261699	0.659213	4.49798	14.7644	100	100
ENSMUSG00000013973	0.80843	1.84477	6.65504	0.350624	1.30279	1.54197	13.3	100	100
ENSMUSG00000013997	1.04406	1.75622	7.11625	0.449903	1.88159	1.55811	15.124	100	100
ENSMUSG00000014039	0.278453	7.65687	9.26715	0.139197	0.409789	0.746635	2.57942	100	100
ENSMUSG00000014074	0.137381	1.68435	8.56726	0.105555	0.211991	2.83022	6.77021	100	100
ENSMUSG00000014075	0.647391	1.01506	8.08942	0.485292	1.09564	3.61573	12.5156	100	100
ENSMUSG00000014077	2.15486	12.5196	45.9017	1.51308	6.56593	1.08791	6.80663	100	100
ENSMUSG00000014158	0.0981404	5.35495	8.93738	0.0707648	0.225284	0.711212	2.44848	100	100
ENSMUSG00000014177	2.16319	54.6912	136.326	1.55935	2.90587	1.77912	4.03376	100	100
ENSMUSG00000014195	2.96533	10.9427	38.2655	2.28964	6.10977	1.36663	5.30138	100	100
ENSMUSG00000014226	1.93904	73.1669	688.693	1.51439	4.58355	5.28357	14.1706	100	100
ENSMUSG00000014232	0.480187	1.60168	6.20632	0.221189	0.728373	2.30519	11.0878	100	100
ENSMUSG00000014243	0.87784	5.46628	18.0447	0.707115	1.15194	2.15431	4.4581	100	100
ENSMUSG00000014245	0.560369	6.17952	6.70899	0.332063	0.903992	0.595777	2.18257	100	100
ENSMUSG00000014301	0.303195	0.722474	37.6271	0.249056	0.440289	27.7878	64.1058	100	100
ENSMUSG00000014303	0.94656	5.98764	22.251	0.627585	1.28162	2.48315	7.26366	100	100
ENSMUSG00000014329	1.91452	11.2515	82.3442	1.57235	3.36504	3.50593	10.2889	100	100
ENSMUSG00000014349	1.44395	2.4095	13.7394	1.10112	2.64626	1.97004	8.84953	100	100
ENSMUSG00000014353	0.397572	1.07402	4.97692	0.187021	0.710898	1.88632	13.3619	100	100
ENSMUSG00000014355	2.60911	15.8838	27.4467	1.42855	3.69092	1.03155	5.51643	100	100
ENSMUSG00000014402	2.63945	4.39482	31.3979	2.17463	5.24523	2.36437	9.69415	100	100
ENSMUSG00000014444	4.82777	645.621	1838.43	3.81736	7.45754	1.82594	4.38891	100	100
ENSMUSG00000014470	0.70547	1.89228	5.53663	0.326111	1.09576	1.49616	9.03963	100	100
ENSMUSG00000014496	0.533136	0.877127	10.6559	0.387512	0.733313	7.99886	18.1984	100	100
ENSMUSG00000014498	0.257006	0.894855	5.94898	0.175441	0.391381	3.57883	10.6069	100	100
ENSMUSG00000014504	2.95292	3.78705	35.0183	2.43328	10.1602	1.51365	13.3824	100	100
ENSMUSG00000014547	1.23523	7.48848	22.1254	0.864797	1.62497	1.92075	5.29332	100	100
ENSMUSG00000014550	0.589045	0.95493	3.50185	0.339274	1.26454	1.05018	8.435	100	100
ENSMUSG00000014551	3.18501	25.0534	62.3044	2.06092	6.34922	1.10759	5.41207	100	100
ENSMUSG00000014554	1.4996	3.57484	11.7705	1.0541	2.61038	1.33494	5.96228	100	100
ENSMUSG00000014592	0.0539483	0.176587	5.70154	0.0348219	0.192927	6.43493	53.9475	100	100
ENSMUSG00000014601	1.75258	6.03828	10.591	1.01877	2.8771	0.863132	4.09706	100	100
ENSMUSG00000014606	2.63466	4.58538	22.8384	2.02239	8.22098	1.0395	7.73143	100	100
ENSMUSG00000014633	1.57614	13.7468	59.517	1.27067	2.33084	2.60119	6.03156	100	100
ENSMUSG00000014668	1.17143	5.5067	11.7187	0.747846	1.75434	1.22234	4.36585	100	100
ENSMUSG00000014748	2.71975	39.138	127.928	1.93316	4.33314	1.92685	6.21041	100	100
ENSMUSG00000014763	0.631305	0.588943	6.0151	0.3633	1.02742	4.53107	24.0073	100	100
ENSMUSG00000014767	1.28821	14.6042	22.1376	0.868605	1.66861	1.11718	2.87611	100	100
ENSMUSG00000014771	0.0987564	0.184737	5.27944	0.0576953	0.168584	18.2114	52.2666	100	100
ENSMUSG00000014776	0.240399	1.32558	10.7078	0.184721	0.312663	5.54252	10.8885	100	100
ENSMUSG00000014778	0.501421	1.40627	7.64623	0.289614	0.702219	3.5421	11.8755	100	100
ENSMUSG00000014782	0.0822337	2.41152	6.69168	0.048069	0.159752	1.15349	4.74034	100	100
ENSMUSG00000014786	0.339137	8.4676	10.8844	0.187177	0.490027	0.791955	3.01523	100	100
ENSMUSG00000014846	0.119472	0.940905	3.0705	0.046376	0.279149	1.09313	9.83906	100	100
ENSMUSG00000014856	2.48157	8.95649	42.8807	1.92591	4.2483	2.16488	7.20205	100	100
ENSMUSG00000014859	0.791411	1.6703	4.71296	0.329952	1.42434	1.12549	11.0081	100	100
ENSMUSG00000014867	6.33445	347.297	1682.14	5.58202	10.5365	2.90382	5.53943	100	100
ENSMUSG00000014873	1.51182	6.45331	24.9547	1.19523	2.37937	2.04753	5.48031	100	100
ENSMUSG00000014905	0.190597	0.455938	7.51613	0.121448	0.288295	9.77295	27.1846	100	100
ENSMUSG00000014907	0.609296	174.065	93.9537	0.212779	1.05906	0.311827	2.18016	100	100
ENSMUSG00000014932	0.440541	0.955669	2.15345	0.210996	1.02644	0.666457	6.19867	100	100
ENSMUSG00000014956	3.34487	48.6766	91.393	2.13222	6.94442	0.851838	4.15922	100	100
ENSMUSG00000014959	6.11161	321.232	570.888	5.11586	7.64095	1.40837	2.37699	100	100
ENSMUSG00000014980	1.30836	3.8117	18.3494	0.980045	2.66898	1.75686	7.37457	100	100
ENSMUSG00000015002	2.62724	31.9133	52.0653	1.74969	3.49205	1.13261	3.6399	100	100
ENSMUSG00000015013	5.41433	42.5877	92.6441	3.57602	7.89701	1.31369	4.82264	100	100
ENSMUSG00000015016	0.31919	0.8465	2.5983	0.190626	0.711745	0.99365	5.7167	100	100
ENSMUSG00000015023	0.705475	1.3798	12.5639	0.546472	0.964108	5.9639	12.3369	100	100
ENSMUSG00000015027	0.762192	1.78354	4.61719	0.405768	1.40628	1.00012	5.83774	100	100
ENSMUSG00000015053	0.18677	0.896098	13.453	0.14524	0.28344	8.82953	21.111	100	100
ENSMUSG00000015087	0.333635	0.620613	6.03281	0.179649	0.48246	6.13758	20.8855	100	100
ENSMUSG00000015092	4.33389	436.965	2218.34	3.52482	8.8578	2.50429	7.52991	100	100
ENSMUSG00000015094	2.10759	13.2948	62.4454	1.76514	2.79155	3.12031	6.53162	100	100
ENSMUSG00000015095	2.9565	9.00645	27.7926	2.12126	7.30633	0.944625	5.70749	100	100
ENSMUSG00000015112	0.552015	2.47461	8.73878	0.424361	0.720427	2.42895	4.92928	100	100
ENSMUSG00000015126	2.17287	24.3537	52.8014	1.44481	4.78748	0.939615	4.55773	100	100
ENSMUSG00000015133	1.61189	4.71927	15.2372	1.03876	2.39834	1.6773	6.52382	100	100
ENSMUSG00000015143	3.33007	74.2826	1463.95	2.93338	3.97083	16.5654	22.8052	100	100
ENSMUSG00000015149	3.74667	312.48	318.399	2.43463	4.92313	0.768162	2.16382	100	100
ENSMUSG00000015165	2.44011	5.21654	19.886	1.82486	7.82379	0.813742	6.18111	100	100
ENSMUSG00000015176	1.53154	11.0087	92.3399	1.30313	1.84422	6.24508	11.55	100	100
ENSMUSG00000015202	0.372559	33.2553	100.712	0.281402	0.445626	2.46805	4.21872	100	100
ENSMUSG00000015214	0.711953	1.81045	4.78326	0.225147	1.03051	1.40774	12.7401	100	100
ENSMUSG00000015217	0.30819	1.64245	28.1641	0.259074	0.410281	11.2042	21.5966	100	100
ENSMUSG00000015222	0.0673986	0.707216	3.72187	0.0424787	0.148018	1.88789	8.37268	100	100
ENSMUSG00000015243	0.130703	1.71538	10.2625	0.0998362	0.187781	3.64218	8.19809	100	100
ENSMUSG00000015247	1.61765	2.5154	13.4064	1.25995	4.34197	1.17893	8.69532	100	100
ENSMUSG00000015289	5.60117	48.2344	203.326	4.53735	12.2595	1.71722	5.97366	100	100
ENSMUSG00000015290	6.81713	334.714	1361.34	5.96295	9.05705	3.07355	4.96126	100	100
ENSMUSG00000015291	4.15315	18.1856	108.36	3.45791	5.78496	3.5641	8.26918	100	100
ENSMUSG00000015305	0.973115	2.83837	14.2057	0.64362	1.43038	2.62021	10.6309	100	100
ENSMUSG00000015312	0.992481	17.5566	120.282	0.788123	1.14567	5.56075	9.56629	100	100
ENSMUSG00000015335	0.200205	0.279968	10.1485	0.140057	0.369506	17.2241	56.2297	100	100
ENSMUSG00000015341	2.22262	8.43886	51.68	1.32296	3.76079	2.83465	15.5018	100	100
ENSMUSG00000015342	0.228408	48.1245	104.76	0.167364	0.301594	1.53421	3.18621	100	100
ENSMUSG00000015354	0.357527	20.9557	84.9761	0.265192	0.419206	3.27826	5.90172	100	100
ENSMUSG00000015357	1.88046	12.3321	21.0971	1.20669	2.78321	1.03107	3.62636	100	100
ENSMUSG00000015377	0.104151	2.36036	7.2532	0.0716005	0.174805	1.60298	5.08741	100	100
ENSMUSG00000015461	0.644967	1.0202	10.7873	0.454184	0.933022	6.47238	17.3553	100	100
ENSMUSG00000015474	0.210762	0.560006	5.19066	0.147427	0.410634	3.6085	14.5849	100	100
ENSMUSG00000015478	0.379702	0.729125	19.1937	0.286138	0.681287	10.1381	36.8315	100	100
ENSMUSG00000015488	1.14787	3.90284	11.0985	0.784734	1.70052	1.51731	5.17947	100	100
ENSMUSG00000015501	0.14754	1.1996	8.33253	0.0891572	0.237421	3.91974	12.3435	100	100
ENSMUSG00000015522	1.06824	1.47355	5.75386	0.565416	2.10276	1.3199	10.7975	100	100
ENSMUSG00000015536	2.71944	4.53713	22.3817	2.16266	8.50188	0.955878	7.70388	100	100
ENSMUSG00000015542	1.1215	6.23177	19.5125	0.806279	1.48091	2.07565	5.31905	100	100
ENSMUSG00000015568	0.178311	138.846	1079.9	0.136098	0.205081	5.48558	11.7568	100	100
ENSMUSG00000015575	6.346	131.461	795.343	4.98014	9.28678	4.09099	9.53559	100	100
ENSMUSG00000015605	0.347935	0.979196	21.6648	0.289732	0.514427	11.3466	28.8863	100	100
ENSMUSG00000015647	0.0793718	7.33229	41.2919	0.0437259	0.10369	3.61007	10.6223	100	100
ENSMUSG00000015652	2.73068	74.8071	366.693	2.10894	4.8387	2.68253	7.80961	100	100
ENSMUSG00000015653	3.79797	86.0702	197.493	3.10208	5.76782	1.44875	3.25752	100	100
ENSMUSG00000015668	6.61459	685.037	2432.36	5.64172	7.77386	2.98582	4.43747	100	100
ENSMUSG00000015671	7.88305	72.6794	416.321	6.57612	11.6398	3.5752	8.33667	100	100
ENSMUSG00000015672	3.95877	79.1573	177.139	2.72858	7.10764	1.19189	4.44001	100	100
ENSMUSG00000015714	3.69349	999.992	2873.05	2.82504	6.64133	1.54596	4.87512	100	100
ENSMUSG00000015733	4.70009	1000	4159.39	3.47807	8.88436	2.14456	7.45697	100	100
ENSMUSG00000015748	0.467642	0.827693	6.84954	0.287859	0.812249	3.49006	16.5316	100	100
ENSMUSG00000015749	0.41351	1.75425	52.9556	0.364939	0.523181	22.2995	35.1155	100	100
ENSMUSG00000015755	0.449685	0.391572	6.10614	0.320861	1.001	6.23525	25.1665	100	100
ENSMUSG00000015757	0.755219	1.20959	8.15299	0.526615	1.43522	2.35185	11.8561	100	100
ENSMUSG00000015766	0.443387	35.2646	100.469	0.232047	0.520793	2.3208	7.19423	100	100
ENSMUSG00000015776	1.21462	5.49865	13.2124	0.574679	1.88014	1.30586	10.1011	100	100
ENSMUSG00000015790	2.62637	6.63942	19.2958	1.89497	5.3156	1.10381	5.01676	100	100
ENSMUSG00000015804	6.44769	36.7936	97.1179	4.81616	9.95094	1.44697	4.6997	100	100
ENSMUSG00000015806	2.38628	7.20211	25.553	1.71648	6.04465	1.05198	6.50891	100	100
ENSMUSG00000015837	3.83921	1000	6695.39	3.26196	6.75739	3.88426	8.02483	100	100
ENSMUSG00000015839	2.9094	10.5962	38.9895	2.43163	6.67308	1.26231	4.9155	100	100
ENSMUSG00000015846	1.19722	3.98747	17.203	0.969963	1.4958	2.89277	5.81643	100	100
ENSMUSG00000015850	0.717948	4.72397	23.2189	0.58746	0.88982	3.55872	6.49925	100	100
ENSMUSG00000015869	3.34358	801.365	1005.15	2.70068	5.45238	0.751191	1.61066	100	100
ENSMUSG00000015880	0.0896072	0.516998	7.06353	0.0627919	0.175031	5.89813	20.9318	100	100
ENSMUSG00000015882	0.222889	4.28203	3.8482	0.113933	0.437868	0.416431	1.93126	100	100
ENSMUSG00000015889	2.62507	15.661	43.0727	2.03563	5.88322	1.05902	4.19626	100	100
ENSMUSG00000015937	1.10615	2.48136	9.92547	0.896924	1.70398	2.25482	5.34919	100	100
ENSMUSG00000015942	0.232619	27.4558	33.4968	0.102433	0.321707	0.836535	3.35235	100	100
ENSMUSG00000015943	0.136657	0.128653	10.5267	0.0745781	0.328966	21.1189	161.763	100	100
ENSMUSG00000015944	0.297728	1.11129	4.5726	0.200758	0.517071	1.93725	7.53332	100	100
ENSMUSG00000015957	0.0632705	1.08601	4.00782	0.0424388	0.135848	1.60104	6.74996	100	100
ENSMUSG00000015961	2.58739	35.5292	127.999	2.01394	3.02853	2.92277	5.66594	100	100
ENSMUSG00000015980	0.296286	57.0363	212.046	0.239276	0.399722	2.5952	5.02798	100	100
ENSMUSG00000015994	1.49458	6.03061	23.535	1.07755	2.35722	1.99514	6.98052	100	100
ENSMUSG00000016018	1.75128	20.1155	48.6258	1.05346	2.15329	1.85882	5.88116	100	100
ENSMUSG00000016087	0.341322	3.53212	2.9202	0.138117	0.705344	0.321898	2.35478	100	100
ENSMUSG00000016128	1.16103	5.39618	28.3056	0.907818	1.48219	3.36884	7.808	100	100
ENSMUSG00000016181	0.247664	0.443208	4.29358	0.169163	0.365356	5.25901	15.1724	100	100
ENSMUSG00000016206	0.143909	0.483055	3.78784	0.0844182	0.340891	2.44615	14.7372	100	100
ENSMUSG00000016252	6.04157	22.8597	153.285	4.75521	10.9834	3.01827	10.6699	100	100
ENSMUSG00000016253	1.60567	5.9622	28.5317	1.29264	2.36523	2.6416	6.63747	100	100
ENSMUSG00000016256	3.22871	340.626	2742.98	1.87658	4.45824	5.97684	20.595	100	100
ENSMUSG00000016257	3.56377	308.192	845.042	2.69102	4.7353	2.01968	4.5726	100	100
ENSMUSG00000016262	0.647646	11.6982	25.882	0.462476	0.770206	1.74208	3.88501	100	100
ENSMUSG00000016344	2.57936	4.90141	25.7977	2.01916	7.23771	1.26737	8.88677	100	100
ENSMUSG00000016382	3.18797	790.648	7656.02	2.79847	4.37268	7.18046	11.346	100	100
ENSMUSG00000016409	3.00954	36.8706	36.468	1.85466	4.15058	0.671233	2.00188	100	100
ENSMUSG00000016477	0.154334	0.281933	3.99407	0.0952992	0.328729	6.2011	25.326	100	100
ENSMUSG00000016481	1.16911	2.17433	19.2785	0.95021	3.32581	1.94466	12.4355	100	100
ENSMUSG00000016487	4.61836	74.7754	296.246	3.43271	7.51775	2.2899	6.73861	100	100
ENSMUSG00000016494	0.159892	3.18	62.3829	0.135217	0.191524	13.6122	26.2339	100	100
ENSMUSG00000016495	2.76027	21.5776	57.9583	1.84917	3.73408	1.7665	5.37155	100	100
ENSMUSG00000016503	2.22518	17.3569	39.6448	1.4845	3.2633	1.38811	4.48206	100	100
ENSMUSG00000016510	0.476039	0.59932	3.82029	0.224998	0.986063	1.998	17.3935	100	100
ENSMUSG00000016520	0.234683	1.02801	4.19937	0.132923	0.475766	1.73112	8.33912	100	100
ENSMUSG00000016528	2.39853	7.03396	32.3856	1.7427	6.31728	1.22358	7.21664	100	100
ENSMUSG00000016534	5.91364	302.19	2002.62	5.05944	7.81037	5.22653	8.17383	100	100
ENSMUSG00000016541	2.8311	7.40753	56.2554	2.40667	4.52068	3.47933	10.1366	100	100
ENSMUSG00000016554	4.79307	26.9815	136.738	3.52932	6.34823	3.35496	9.13318	100	100
ENSMUSG00000016637	2.64299	17.0597	40.9965	1.82528	3.85401	1.46352	5.15547	100	100
ENSMUSG00000016664	0.639815	0.8633	16.6946	0.493662	1.17415	6.31017	27.7369	100	100
ENSMUSG00000016756	0.213737	1.70474	18.5782	0.18033	0.349822	5.49069	13.5615	100	100
ENSMUSG00000016757	1.53005	3.86046	12.1908	1.05042	2.74084	1.28284	6.09768	100	100
ENSMUSG00000016833	1.24933	2.68298	29.1402	1.00852	2.00946	4.69512	15.3882	100	100
ENSMUSG00000016918	1.13117	55.3991	287.297	0.960927	1.37893	4.22403	6.4459	100	100
ENSMUSG00000016921	4.80876	254.619	485.233	3.59141	8.42148	1.08516	3.17867	100	100
ENSMUSG00000016933	0.325083	0.625115	5.14032	0.189882	0.528169	4.24223	16.8762	100	100
ENSMUSG00000016940	0.542191	2.54276	7.50166	0.40418	0.789171	1.80786	4.26435	100	100
ENSMUSG00000016946	1.06146	4.26777	19.6979	0.850564	1.75933	2.26393	6.28338	100	100
ENSMUSG00000017009	2.5557	649.307	2910.46	2.26523	4.78613	2.33864	5.1415	100	100
ENSMUSG00000017057	3.2969	455.926	1497.32	2.82097	5.3018	1.9545	3.9201	100	100
ENSMUSG00000017119	1.90404	4.09368	25.1607	1.49554	5.13642	1.59109	9.36242	100	100
ENSMUSG00000017132	0.269549	2.81775	4.78567	0.0838084	0.469233	0.794965	6.46652	100	100
ENSMUSG00000017144	0.827585	69.5204	280.873	0.636465	0.946085	3.47001	5.89486	100	100
ENSMUSG00000017146	0.091541	1.91629	7.43225	0.0615237	0.151916	1.9568	5.90275	100	100
ENSMUSG00000017176	1.67945	9.00073	36.3502	1.37394	2.86338	1.80663	5.52727	100	100
ENSMUSG00000017188	4.22835	14.4554	73.546	3.06252	6.15352	2.71451	9.43224	100	100
ENSMUSG00000017221	3.90827	67.4298	282.34	2.59133	5.15637	2.99495	9.12199	100	100
ENSMUSG00000017264	1.23867	1.92291	10.0554	0.938729	4.09081	0.979814	8.27743	100	100
ENSMUSG00000017286	4.00317	257.559	594.273	3.13515	7.28226	1.2716	3.98352	100	100
ENSMUSG00000017288	1.35904	2.06412	11.4889	0.978055	4.55091	0.996067	8.77827	100	100
ENSMUSG00000017291	2.42936	1000	1283.61	1.81425	3.25387	0.946908	2.12758	100	100
ENSMUSG00000017307	0.868237	1.92593	6.27054	0.567717	1.36	1.75058	6.51501	100	100
ENSMUSG00000017314	0.147158	1.05668	3.72589	0.0822179	0.283622	1.55928	7.6499	100	100
ENSMUSG00000017386	0.242703	0.631181	5.57532	0.158119	0.332465	5.36167	14.9191	100	100
ENSMUSG00000017400	0.0802517	5.99461	18.5008	0.0485766	0.176562	1.16532	5.54611	100	100
ENSMUSG00000017405	0.297535	0.546855	3.50439	0.180702	0.725756	1.91292	13.4143	100	100
ENSMUSG00000017466	4.23327	167.358	1599.74	3.83934	9.16832	4.23245	10.5914	100	100
ENSMUSG00000017478	1.3588	3.86136	14.0644	0.963305	2.27567	1.64164	6.58738	100	100
ENSMUSG00000017485	0.643152	0.911356	11.723	0.484005	1.0811	5.51714	18.7366	100	100
ENSMUSG00000017493	0.563933	13.0763	1908.32	0.456588	0.648664	112.712	198.395	100	100
ENSMUSG00000017499	0.0840552	1.50847	22.1559	0.0587981	0.116437	9.21961	22.1342	100	100
ENSMUSG00000017548	0.327222	1.15451	11.3137	0.252569	0.436634	6.76316	13.404	100	100
ENSMUSG00000017550	0.175605	65.0912	115.268	0.105138	0.241224	1.15754	2.89184	100	100
ENSMUSG00000017561	0.26408	0.579426	2.9385	0.128126	0.640289	1.33238	12.8917	100	100
ENSMUSG00000017607	0.117929	4.32032	13.3573	0.0836107	0.179755	1.84747	4.40293	100	100
ENSMUSG00000017615	3.63485	462.788	1408.95	2.96121	6.24274	1.72853	4.17262	100	100
ENSMUSG00000017664	1.07908	2.37407	9.42511	0.766905	1.51607	2.46609	6.84161	100	100
ENSMUSG00000017670	1.78968	7.13296	24.8286	1.3367	2.51663	2.00835	5.25758	100	100
ENSMUSG00000017677	2.84433	24.6132	65.6169	1.97766	5.04342	1.45724	5.03288	100	100
ENSMUSG00000017686	0.524431	0.650911	3.56839	0.314769	1.15944	1.73941	9.79893	100	100
ENSMUSG00000017697	0.662371	659.217	4097.05	0.54739	0.867745	4.1503	9.22751	100	100
ENSMUSG00000017707	4.67722	110.563	483.854	3.94564	12.0651	1.6537	5.62099	100	100
ENSMUSG00000017713	0.24509	34.4423	60.9779	0.13703	0.305245	1.3444	3.87044	100	100
ENSMUSG00000017715	0.868416	0.95469	5.71819	0.585133	1.31983	3.26807	10.7706	100	100
ENSMUSG00000017721	1.38684	2.98511	9.78107	0.783085	2.32042	1.42294	8.33151	100	100
ENSMUSG00000017724	0.203464	2.54666	12.0873	0.141434	0.276384	3.34842	7.17328	100	100
ENSMUSG00000017747	0.430456	1.32468	7.93566	0.306117	0.579304	4.12472	9.54198	100	100
ENSMUSG00000017754	0.355809	3.09424	23.0155	0.289623	0.442949	4.6303	9.31265	100	100
ENSMUSG00000017756	0.415087	9.17838	9.75497	0.18007	0.660123	0.631983	3.06604	100	100
ENSMUSG00000017760	3.31724	27.9079	164.011	2.74135	6.98917	2.73003	8.20563	100	100
ENSMUSG00000017764	0.789048	3.36334	6.27239	0.447621	1.14544	1.07024	3.96134	100	100
ENSMUSG00000017765	0.880514	1.53934	9.89643	0.67363	1.64068	2.81826	9.65073	100	100
ENSMUSG00000017774	4.44838	76.2817	664.489	3.64479	8.90401	4.20135	12.1021	100	100
ENSMUSG00000017776	2.12307	5.59847	22.5735	1.60534	3.5466	1.75111	6.38568	100	100
ENSMUSG00000017781	3.05783	12.7593	40.719	2.3781	5.58114	1.48067	4.85539	100	100
ENSMUSG00000017801	0.931196	1.51479	8.05289	0.614822	1.52733	2.56919	9.72571	100	100
ENSMUSG00000017802	0.216863	0.363525	3.79859	0.0880839	0.456065	4.49319	28.4748	100	100
ENSMUSG00000017817	0.137512	1.03602	12.6909	0.0991103	0.178702	8.15509	17.3014	100	100
ENSMUSG00000017830	0.0751039	44.3642	115.916	0.0485269	0.149203	0.947243	5.12204	100	100
ENSMUSG00000017831	1.07822	6.53343	10.3429	0.673907	1.64184	0.91549	3.23073	100	100
ENSMUSG00000017837	1.90024	6.49827	17.6034	1.33982	3.16033	1.28883	4.84494	100	100
ENSMUSG00000017843	3.13636	7.8841	46.2394	2.42197	4.9174	2.74837	9.03243	100	100
ENSMUSG00000017858	1.44766	4.05953	13.3334	0.965667	2.30658	1.56582	5.99735	100	100
ENSMUSG00000017861	0.0730015	0.750865	7.2297	0.0463827	0.133292	4.95818	17.3426	100	100
ENSMUSG00000017929	1.27498	114.118	550.445	1.09484	1.49174	4.01156	6.25066	100	100
ENSMUSG00000017999	1.85286	20.1959	63.0267	1.3512	2.71527	1.9892	5.15295	100	100
ENSMUSG00000018001	1.3701	9.52459	29.8499	0.959398	1.79971	2.09616	5.12392	100	100
ENSMUSG00000018040	1.67656	2.97613	21.7095	1.26787	3.15949	2.52267	10.8642	100	100
ENSMUSG00000018068	0.479618	1.15137	4.88161	0.277786	0.662453	2.67945	8.81574	100	100
ENSMUSG00000018076	0.393236	0.75054	8.35437	0.28027	0.529936	7.73073	17.1861	100	100
ENSMUSG00000018143	0.587526	2.2214	12.5221	0.446491	0.820167	3.29112	7.72505	100	100
ENSMUSG00000018160	1.26095	3.46472	9.00094	0.945275	2.14573	1.08173	4.31427	100	100
ENSMUSG00000018167	0.599568	0.685038	4.35779	0.31993	1.26464	2.16672	15.0643	100	100
ENSMUSG00000018171	6.16594	62.4298	332.535	4.52656	7.56776	4.01942	9.15471	100	100
ENSMUSG00000018189	0.762013	210.8	2352.49	0.655903	0.900182	8.92227	14.0127	100	100
ENSMUSG00000018196	1.84183	6.81288	47.9646	1.52071	2.55646	4.10286	9.49959	100	100
ENSMUSG00000018199	0.816015	1.30509	4.51493	0.398731	1.60454	1.26396	12.543	100	100
ENSMUSG00000018209	0.733974	3.12093	7.58147	0.446483	1.14729	1.30865	4.75268	100	100
ENSMUSG00000018217	1.8183	223.981	1514.94	1.5694	2.03838	6.01627	7.95553	100	100
ENSMUSG00000018239	0.552676	1.76405	7.06711	0.39738	0.775146	2.42135	6.02869	100	100
ENSMUSG00000018286	7.88601	207.461	935.763	5.07656	9.09122	3.85922	9.97088	100	100
ENSMUSG00000018287	4.71544	110.403	233.095	3.21639	7.2447	1.33386	4.40929	100	100
ENSMUSG00000018322	1.77183	3.54195	10.564	1.03758	3.07262	1.21523	7.20643	100	100
ENSMUSG00000018326	1.99295	1000	9999.7	4.24379	13.5185	1.2823	7.09683	100	100
ENSMUSG00000018334	0.0927376	13.4781	57.6931	0.0304992	0.136794	2.56172	16.0862	100	100
ENSMUSG00000018340	0.580296	2.30299	95.8572	0.511153	0.785024	25.6247	51.0667	100	100
ENSMUSG00000018362	0.800115	103.08	1152.68	0.698539	0.922491	8.89508	13.7201	100	100
ENSMUSG00000018363	0.824708	1.86216	11.9042	0.591746	1.05675	4.4328	10.3447	100	100
ENSMUSG00000018377	0.468275	0.769037	8.37427	0.340099	0.669602	6.08057	17.1828	100	100
ENSMUSG00000018378	0.322889	0.804446	9.07963	0.229944	0.410486	8.09731	18.2423	100	100
ENSMUSG00000018379	0.135672	0.350506	15.3096	0.101542	0.290224	15.4527	65.6644	100	100
ENSMUSG00000018381	0.111172	2.57587	3.78661	0.0590706	0.258105	0.589716	2.95622	100	100
ENSMUSG00000018387	0.0768458	1.23087	3.41777	0.0434406	0.185164	1.04857	5.56531	100	100
ENSMUSG00000018395	1.07604	1.79791	6.54502	0.566566	2.16649	1.2038	10.381	100	100
ENSMUSG00000018398	1.73468	14.9124	30.3005	1.09346	2.24129	1.39228	4.6026	100	100
ENSMUSG00000018401	0.219453	0.590375	8.58917	0.164969	0.279026	10.6611	21.471	100	100
ENSMUSG00000018412	0.798125	2.23354	6.53444	0.511566	1.21749	1.55154	5.80786	100	100
ENSMUSG00000018415	0.457165	43.0259	63.6737	0.290875	0.541727	1.16508	2.83121	100	100
ENSMUSG00000018417	0.74792	28.4855	48.7297	0.342542	0.937553	1.33203	5.73766	100	100
ENSMUSG00000018425	1.82041	224.637	661.488	1.41144	2.75099	1.8655	4.69831	100	100
ENSMUSG00000018433	2.07405	40.2201	76.1494	1.52431	2.4328	1.53731	3.20622	100	100
ENSMUSG00000018442	1.88298	4.6079	35.0241	1.40268	2.92606	3.59101	12.7257	100	100
ENSMUSG00000018446	3.62823	182.944	496.79	2.74801	4.23049	2.30347	4.53636	100	100
ENSMUSG00000018449	1.02637	90.2052	241.854	0.775462	1.20986	2.29166	3.87697	100	100
ENSMUSG00000018474	0.396295	0.60152	26.0078	0.322564	0.785892	14.8615	54.0209	100	100
ENSMUSG00000018476	0.147337	1.2532	4.35189	0.0860357	0.274449	1.67029	6.56072	100	100
ENSMUSG00000018481	0.527908	0.774985	5.23936	0.349609	0.76526	3.98595	12.3987	100	100
ENSMUSG00000018500	0.365096	5.50068	30.9034	0.280553	0.450572	4.18749	7.60145	100	100
ENSMUSG00000018501	1.60649	6.42929	25.8602	1.23338	3.53361	1.60916	6.46009	100	100
ENSMUSG00000018507	0.209753	2.52172	12.2304	0.144717	0.288615	3.11365	7.38694	100	100
ENSMUSG00000018537	0.575604	437.207	1213.06	0.356941	0.700274	2.17214	5.65909	100	100
ENSMUSG00000018541	1.02977	14.0404	18.5031	0.481106	1.33451	0.925343	4.46133	100	100
ENSMUSG00000018547	1.05287	3.57766	10.0239	0.630316	1.53445	1.51014	6.16295	100	100
ENSMUSG00000018548	0.389943	1.24465	3.86603	0.211515	0.681595	1.49082	6.71881	100	100
ENSMUSG00000018559	0.421415	0.537706	7.11094	0.317124	0.530691	9.39989	19.8164	100	100
ENSMUSG00000018565	3.32876	27.4042	103.386	2.30812	4.28122	2.69767	7.22397	100	100
ENSMUSG00000018570	0.0611083	0.378163	1	0.0553832	0.346364	0.364083	3.18826	100	100
ENSMUSG00000018572	1.53245	3.42781	19.0477	1.14391	2.80365	2.15194	9.03313	100	100
ENSMUSG00000018574	1.53707	2.78016	27.5163	1.19887	2.59613	3.8769	14.8596	100	100
ENSMUSG00000018583	2.30374	15.5284	153.992	1.97254	3.21674	6.27928	13.298	100	100
ENSMUSG00000018585	4.84153	65.6994	356.491	3.81955	9.35349	2.58048	8.41285	100	100
ENSMUSG00000018604	0.491468	5.4919	23.2698	0.383391	0.598374	3.17247	5.87804	100	100
ENSMUSG00000018648	0.613174	24.6752	93.4851	0.461989	0.68553	3.33569	5.9411	100	100
ENSMUSG00000018659	0.446714	2.58907	7.8887	0.241715	0.610451	2.06795	6.79793	100	100
ENSMUSG00000018661	1.20889	1.98822	6.12684	0.66785	2.51074	0.979301	8.31018	100	100
ENSMUSG00000018666	1.14624	4.27102	40.8541	0.911908	1.40795	6.58598	12.4577	100	100
ENSMUSG00000018669	1.77201	5.47936	26.3332	1.38405	3.70195	1.9037	6.74535	100	100
ENSMUSG00000018672	1.29407	5.79553	23.1344	0.77292	2.3778	1.9248	9.14725	100	100
ENSMUSG00000018677	4.27349	25.2533	87.0667	3.39672	7.69844	1.59446	5.0118	100	100
ENSMUSG00000018697	1.96754	9.60508	26.2772	1.33888	2.89024	1.60763	4.99566	100	100
ENSMUSG00000018707	3.61249	26.8986	91.6554	2.50525	6.25832	1.77743	6.50954	100	100
ENSMUSG00000018733	0.783411	77.2271	74.1609	0.453569	0.989444	0.756735	2.3508	100	100
ENSMUSG00000018736	2.50888	7.30673	37.6423	1.99272	3.71876	2.66474	8.03157	100	100
ENSMUSG00000018740	0.189924	2.70944	4.4915	0.126521	0.317411	0.849986	2.70605	100	100
ENSMUSG00000018750	0.255162	0.531689	4.15593	0.141245	0.495435	2.99014	16.3078	100	100
ENSMUSG00000018761	0.973611	2.59021	13.154	0.735543	1.36934	2.95174	7.83903	100	100
ENSMUSG00000018765	0.352021	0.356458	5.63938	0.2525	0.505703	9.46699	23.7863	100	100
ENSMUSG00000018770	5.6969	52.7175	526.97	4.34729	6.89565	7.50499	16.4683	100	100
ENSMUSG00000018809	0.946951	21.3275	96.8002	0.725165	1.04869	3.99904	6.69344	100	100
ENSMUSG00000018819	1.40461	172.394	1200.15	1.2184	2.36058	3.80927	8.21598	100	100
ENSMUSG00000018821	2.16785	239.235	1101.52	1.92032	2.86746	3.36688	5.40271	100	100
ENSMUSG00000018841	0.741764	1.86546	7.29431	0.485727	1.05858	2.14948	7.24186	100	100
ENSMUSG00000018848	2.92724	16.28	79.0026	2.52801	4.48429	2.75326	6.57378	100	100
ENSMUSG00000018849	0.145371	0.992796	2.43062	0.0516458	0.334818	0.868553	7.35269	100	100
ENSMUSG00000018858	2.87671	20.5144	80.0656	2.14813	4.58042	2.13625	6.67508	100	100
ENSMUSG00000018861	0.615626	135.321	264.486	0.423355	0.723936	1.59648	3.13923	100	100
ENSMUSG00000018882	3.32379	305.482	462.165	2.59186	5.10861	1.02228	2.24144	100	100
ENSMUSG00000018899	0.356263	7.23764	35.0197	0.239864	0.439514	3.97756	8.40032	100	100
ENSMUSG00000018900	0.287253	1.14546	2.10377	0.11214	0.731784	0.581406	5.72525	100	100
ENSMUSG00000018906	2.30746	35.1871	195.105	1.8834	2.77567	4.37328	7.83668	100	100
ENSMUSG00000018909	0.192385	3.93703	8.68478	0.129585	0.302767	1.33253	3.37456	100	100
ENSMUSG00000018920	0.153911	1.10414	4.68626	0.101119	0.280027	1.96634	7.08265	100	100
ENSMUSG00000018921	0.990218	3.14574	8.76713	0.449805	1.59759	1.3451	9.0737	100	100
ENSMUSG00000018923	1.73654	9.41852	12.9813	1.07089	2.60256	0.80901	3.11584	100	100
ENSMUSG00000018931	0.523798	6.18994	6.20073	0.289212	0.913425	0.518119	2.22252	100	100
ENSMUSG00000018932	2.87084	383.254	1130.09	2.42949	5.10669	1.72338	3.58136	100	100
ENSMUSG00000018965	0.76104	1.2848	56.6096	0.581486	1.46104	15.067	54.1304	100	100
ENSMUSG00000018974	0.718616	3.121	10.0907	0.411952	0.939345	2.17246	7.31862	100	100
ENSMUSG00000018999	1.04689	1.67512	7.72293	0.59334	2.0072	1.55085	12.3637	100	100
ENSMUSG00000019039	1.25489	14.1506	21.964	0.697825	1.70362	1.14969	3.7025	100	100
ENSMUSG00000019054	0.318682	0.414587	55.8692	0.244391	0.684131	37.0431	188.201	100	100
ENSMUSG00000019055	1.88449	5.17878	20.4968	1.51821	4.76965	1.23614	5.6979	100	100
ENSMUSG00000019066	0.246801	27.8672	58.195	0.148253	0.31181	1.60463	3.70328	100	100
ENSMUSG00000019080	0.646228	38.5318	62.0997	0.39494	0.824417	1.28358	3.24754	100	100
ENSMUSG00000019082	1.04496	2.82956	8.68429	0.614272	1.60034	1.6522	6.75697	100	100
ENSMUSG00000019088	1.21522	38.4012	51.3264	0.788261	1.57392	1.0034	2.67179	100	100
ENSMUSG00000019122	0.123978	20.6553	74.0337	0.100612	0.185067	2.16596	4.65924	100	100
ENSMUSG00000019124	0.624108	5.21424	23.5766	0.494339	0.757702	3.53316	6.56842	100	100
ENSMUSG00000019132	1.19328	2.67715	10.6084	0.679432	1.83509	2.01684	10.7838	100	100
ENSMUSG00000019139	0.262743	1.94756	10.6443	0.2116	0.33819	3.68179	7.42037	100	100
ENSMUSG00000019143	0.478343	0.590688	4.72947	0.235586	0.971381	2.84294	18.4905	100	100
ENSMUSG00000019158	0.0510238	0.30158	5.42654	0.0371998	0.13069	5.48738	25.0053	100	100
ENSMUSG00000019173	6.00325	52.2304	185.853	4.44805	7.75075	2.47937	6.03577	100	100
ENSMUSG00000019179	6.01987	116.402	834.935	4.99962	6.96616	6.00252	10.4835	100	100
ENSMUSG00000019188	3.14466	16.5899	136.557	2.63409	8.81552	2.42027	11.5021	100	100
ENSMUSG00000019189	0.720483	1.38441	16.0176	0.592775	0.98026	6.55638	15.8411	100	100
ENSMUSG00000019194	0.157033	1.03652	11.3029	0.0596716	0.329712	4.39952	35.0373	100	100
ENSMUSG00000019210	4.40768	37.3564	110.572	3.18413	6.32067	1.85582	5.69952	100	100
ENSMUSG00000019214	0.209561	6.91729	24.6975	0.113271	0.258546	2.58525	7.36023	100	100
ENSMUSG00000019254	1.03533	2.62049	8.54237	0.760956	1.49063	1.99245	5.38632	100	100
ENSMUSG00000019256	0.0953798	0.512681	3.29119	0.0503071	0.240696	2.05457	12.8101	100	100
ENSMUSG00000019261	1.67889	4.76567	14.4734	1.12064	4.58515	0.825437	5.87068	100	100
ENSMUSG00000019278	0.151612	19.7006	143.723	0.112497	0.26921	3.44104	10.669	100	100
ENSMUSG00000019295	1.41464	5.64281	10.6671	0.914527	2.06087	1.04765	3.76464	100	100
ENSMUSG00000019297	0.910465	2.73818	10.0577	0.636891	1.13718	2.67995	6.14866	100	100
ENSMUSG00000019302	1.1587	4.98726	22.4507	0.897568	1.57507	2.81178	6.37734	100	100
ENSMUSG00000019303	0.190657	0.861003	6.95217	0.139299	0.271354	4.71815	11.2401	100	100
ENSMUSG00000019326	0.140903	6.39283	29.6223	0.11314	0.186378	2.75357	6.47449	100	100
ENSMUSG00000019338	0.156402	0.355393	4.34814	0.0973196	0.274277	6.18341	20.1864	100	100
ENSMUSG00000019370	6.06268	560.572	1520.05	5.08298	7.15966	2.26919	3.60285	100	100
ENSMUSG00000019373	3.33164	11.7345	36.5218	2.56738	6.68011	1.19487	4.79125	100	100
ENSMUSG00000019428	4.11516	9.08569	42.4353	3.24129	8.84736	1.51586	7.05411	100	100
ENSMUSG00000019432	3.35642	99.4147	421.045	2.74338	6.91694	2.05154	5.97554	100	100
ENSMUSG00000019433	3.22695	19.3938	82.6154	2.57097	4.88805	2.40299	6.64262	100	100
ENSMUSG00000019437	0.50764	1.42611	6.96103	0.273967	0.740808	2.88138	11.2301	100	100
ENSMUSG00000019461	3.16034	6.44486	25.9194	2.07919	7.42684	1.16421	7.60443	100	100
ENSMUSG00000019464	0.210147	2.85987	10.4381	0.11776	0.293481	2.31602	7.03606	100	100
ENSMUSG00000019467	2.2277	12.5682	85.9221	1.78293	2.90529	4.45984	10.0345	100	100
ENSMUSG00000019470	1.28819	2.47683	8.51169	0.733908	2.21897	1.49228	8.35552	100	100
ENSMUSG00000019471	3.15912	1000	9999.84	5.01931	8.85417	3.28667	7.72898	100	100
ENSMUSG00000019478	0.696208	3.83599	8.92953	0.493521	0.983282	1.5635	3.7706	100	100
ENSMUSG00000019487	1.48592	4.02235	21.256	1.20246	3.24688	1.72167	7.4467	100	100
ENSMUSG00000019494	6.47808	653.178	3276.59	4.54	7.22147	4.55014	9.52406	100	100
ENSMUSG00000019518	0.207773	0.640452	3.52876	0.105165	0.453938	2.0151	11.5826	100	100
ENSMUSG00000019528	1.99843	5.62657	17.3027	1.37422	4.61619	0.986943	5.90164	100	100
ENSMUSG00000019539	1.76548	3.72332	144.443	1.47981	5.56512	9.63218	50.7128	100	100
ENSMUSG00000019558	4.21217	57.675	116.946	2.961	7.84911	1.0453	3.73423	100	100
ENSMUSG00000019564	0.183978	1.22174	2.71215	0.103872	0.420007	0.880109	3.89158	100	100
ENSMUSG00000019577	0.170536	51.9442	188.491	0.129579	0.252416	2.01912	5.15932	100	100
ENSMUSG00000019578	3.30299	1000	1166.06	2.11521	5.37157	0.734298	2.96702	100	100
ENSMUSG00000019579	5.67174	33.3191	155.856	4.43167	7.48496	3.09951	7.62132	100	100
ENSMUSG00000019659	3.93936	12.425	41.5231	2.78728	8.11161	1.25518	6.93054	100	100
ENSMUSG00000019689	1.92065	472.401	979.481	1.25731	2.28822	1.82003	4.45776	100	100
ENSMUSG00000019710	2.72389	26.915	127.458	1.83892	5.40186	2.29943	9.80345	100	100
ENSMUSG00000019715	1.11908	2.46291	10.8247	0.799307	1.60619	2.6235	7.10784	100	100
ENSMUSG00000019718	0.486318	3.04094	9.92442	0.298552	0.593722	2.39666	5.72365	100	100
ENSMUSG00000019726	0.250644	16.8246	31.7468	0.106892	0.320131	1.31063	5.06676	100	100
ENSMUSG00000019731	0.145792	0.258354	3.84291	0.0927022	0.400277	4.37882	24.1308	100	100
ENSMUSG00000019734	0.160819	19.5189	37.7693	0.100918	0.238067	1.18164	3.34361	100	100
ENSMUSG00000019738	3.11477	34.3005	92.906	2.10588	5.56274	1.36909	5.9687	100	100
ENSMUSG00000019763	1.68649	161.37	179.428	0.821685	2.00509	0.919994	3.60143	100	100
ENSMUSG00000019774	0.207494	2.06464	4.29296	0.121025	0.330153	1.11741	4.02856	100	100
ENSMUSG00000019775	0.0533481	4.05676	21.9845	0.0373171	0.0971835	2.06475	16.8261	100	100
ENSMUSG00000019777	2.21566	71.4912	166.768	1.662	2.97699	1.72824	3.67166	100	100
ENSMUSG00000019779	0.745319	4.67306	8.94754	0.431826	1.09949	1.1999	4.04959	100	100
ENSMUSG00000019782	1.62429	2.85364	11.5473	1.13461	3.10406	1.32211	6.85175	100	100
ENSMUSG00000019789	0.127881	5.26514	12.8147	0.0905211	0.217588	1.21679	3.55691	100	100
ENSMUSG00000019791	0.111382	0.146008	5.66407	0.0580724	0.236688	11.4704	80.5333	100	100
ENSMUSG00000019792	0.704944	3.89191	6.93388	0.32254	1.07325	1.03374	5.33611	100	100
ENSMUSG00000019794	2.24953	7.64712	13.5584	1.32377	3.53833	0.905963	4.63278	100	100
ENSMUSG00000019795	2.92189	163.634	599.91	2.34104	3.88322	2.63686	5.4597	100	100
ENSMUSG00000019797	1.80393	7.62125	18.7434	1.29718	2.72998	1.33902	4.25193	100	100
ENSMUSG00000019802	0.474456	0.99125	14.3	0.383834	0.583127	10.4519	19.8393	100	100
ENSMUSG00000019804	4.59338	1000	2946.59	3.91684	5.70318	2.3504	3.50191	100	100
ENSMUSG00000019806	0.471221	35.9224	97.1728	0.294559	0.542918	2.3207	5.25819	100	100
ENSMUSG00000019808	0.574574	2.30007	5.77513	0.276016	0.868797	1.39507	8.3555	100	100
ENSMUSG00000019810	0.598651	1.40073	11.9619	0.472782	0.7572	5.93247	12.779	100	100
ENSMUSG00000019813	0.523871	3.75898	11.0583	0.377784	0.709032	1.92317	4.48592	100	100
ENSMUSG00000019814	1.40819	2.04672	9.3816	1.00417	2.82124	1.35622	8.35964	100	100
ENSMUSG00000019818	4.61402	468.656	1530.81	3.98527	5.76079	2.60883	3.86507	100	100
ENSMUSG00000019820	1.98484	6.2428	30.2638	1.6792	5.39167	1.39339	6.46549	100	100
ENSMUSG00000019822	0.837394	2.26479	7.42304	0.612094	1.21387	1.68069	5.86549	100	100
ENSMUSG00000019823	0.992822	2.23572	9.55851	0.704873	1.67885	2.01553	7.58734	100	100
ENSMUSG00000019826	0.584466	1.58556	5.71365	0.275169	0.978891	1.67343	10.1539	100	100
ENSMUSG00000019832	1.88739	148.285	466.4	1.47792	2.87585	2.02876	4.76265	100	100
ENSMUSG00000019837	3.17783	32.2422	98.1063	2.41347	5.02626	1.76141	4.5804	100	100
ENSMUSG00000019841	0.139345	0.543288	3.71992	0.0716684	0.300668	2.52371	13.7191	100	100
ENSMUSG00000019842	0.963329	5.19587	13.4674	0.625662	1.27992	1.67909	5.11741	100	100
ENSMUSG00000019843	0.79642	3.90534	16.4825	0.60211	0.957126	3.32273	6.35915	100	100
ENSMUSG00000019846	0.266344	1.30663	12.2219	0.199843	0.34258	7.20438	14.0146	100	100
ENSMUSG00000019849	3.73265	16.5337	38.8586	2.75794	5.41047	1.35799	3.92744	100	100
ENSMUSG00000019853	0.834311	4.13435	18.9536	0.620244	1.08878	3.08451	7.31512	100	100
ENSMUSG00000019854	0.31697	1.20929	3.65267	0.116324	0.607074	1.26512	9.71433	100	100
ENSMUSG00000019857	0.432159	1.34768	6.79358	0.293095	0.595365	3.26686	7.88256	100	100
ENSMUSG00000019861	0.66533	0.790783	7.389	0.430263	0.989775	5.43977	17.1081	100	100
ENSMUSG00000019864	0.51084	98.4565	97.1495	0.164897	0.688933	0.669759	4.55803	100	100
ENSMUSG00000019872	0.459886	21.2041	90.7929	0.358453	0.539158	3.39735	6.39514	100	100
ENSMUSG00000019873	1.19292	1.55169	24.7156	0.939271	2.04227	5.39145	21.9024	100	100
ENSMUSG00000019874	0.0551367	17.8212	99.4058	0.0310106	0.0928798	2.29156	10.1132	100	100
ENSMUSG00000019877	6.31072	340.9	1188.86	5.05565	8.40498	2.60602	5.61025	100	100
ENSMUSG00000019880	0.0754553	5.61198	36.0395	0.0439037	0.124132	2.8071	11.4937	100	100
ENSMUSG00000019883	1.49569	4.01055	15.8073	1.06025	2.25426	1.94211	6.9156	100	100
ENSMUSG00000019889	0.659651	7.11063	23.0367	0.507108	0.847712	2.35025	4.86382	100	100
ENSMUSG00000019897	3.5088	26.742	61.493	2.28012	7.17965	1.02541	5.07694	100	100
ENSMUSG00000019899	0.293616	6.17569	82.6718	0.19468	0.346115	10.7008	23.095	100	100
ENSMUSG00000019907	1.7474	12.0073	39.9394	1.40388	3.73635	1.29798	4.73838	100	100
ENSMUSG00000019916	4.29006	389.516	1193.35	3.39667	5.88993	2.23744	4.22361	100	100
ENSMUSG00000019917	0.64074	3.87378	8.0043	0.384581	0.918122	1.289	4.29262	100	100
ENSMUSG00000019920	4.16107	100.143	399.895	3.25634	7.13386	2.28291	6.41616	100	100
ENSMUSG00000019923	3.18651	39.2802	220.31	2.48392	9.10371	1.73767	9.22886	100	100
ENSMUSG00000019929	0.0617687	36.2184	171.451	0.040162	0.241294	1.16294	8.92153	100	100
ENSMUSG00000019942	0.305429	18.8971	711.809	0.261107	0.387744	23.0426	54.2123	100	100
ENSMUSG00000019943	0.858644	3.64462	24.3357	0.666334	1.19151	4.02932	10.0106	100	100
ENSMUSG00000019944	0.0858423	1.4868	5.25773	0.0514249	0.151276	1.75189	6.2238	100	100
ENSMUSG00000019947	1.52748	17.3871	156.754	1.38381	2.81616	4.22595	10.9063	100	100
ENSMUSG00000019951	1.05417	6.13411	32.1496	0.808714	1.2861	3.78608	9.15335	100	100
ENSMUSG00000019952	0.304554	1.76182	2.39284	0.199123	0.623593	0.543664	2.47223	100	100
ENSMUSG00000019960	0.369674	55.8548	283.956	0.298988	0.435267	4.1865	6.49926	100	100
ENSMUSG00000019961	0.601069	7.07328	35.094	0.487881	0.731117	3.79258	6.61606	100	100
ENSMUSG00000019966	0.784124	19.6904	90.9204	0.560212	0.920005	3.81265	7.66488	100	100
ENSMUSG00000019969	2.20837	2.3939	10.8925	1.47969	5.08085	1.08218	8.78841	100	100
ENSMUSG00000019970	0.329207	2.47389	213.205	0.258087	0.381363	71.9226	118.77	100	100
ENSMUSG00000019971	0.521824	7.22487	20.8971	0.406878	0.656138	2.11643	4.03398	100	100
ENSMUSG00000019975	3.13499	18.7183	53.5988	2.37152	5.33608	1.42046	4.42229	100	100
ENSMUSG00000019977	0.661718	4.18115	19.5406	0.535147	0.862754	3.15759	6.14398	100	100
ENSMUSG00000019978	4.23587	61.7252	166.234	2.91545	9.18848	1.14085	5.51317	100	100
ENSMUSG00000019979	1.27817	16.8828	27.9555	0.827492	1.59179	1.24433	3.47332	100	100
ENSMUSG00000019986	0.424109	1.95279	3.65347	0.224821	0.749556	0.864027	4.0747	100	100
ENSMUSG00000019988	0.929243	3.65282	8.64971	0.650152	1.37429	1.33646	4.13729	100	100
ENSMUSG00000019989	0.143795	10.9813	23.6835	0.0918076	0.21191	1.3796	3.59788	100	100
ENSMUSG00000019997	0.393449	2.27223	357.918	0.345727	0.531967	67.4013	178.024	100	100
ENSMUSG00000019998	3.02147	8.87715	29.44	2.28282	8.24332	0.90345	5.75077	100	100
ENSMUSG00000020003	0.513153	1.71483	2.93994	0.197597	1.06157	0.668446	6.43056	100	100
ENSMUSG00000020009	2.41605	19.7558	34.3715	1.28455	6.32698	0.593755	5.0563	100	100
ENSMUSG00000020018	3.3185	94.9645	1001.41	3.04331	3.86429	8.62672	11.7159	100	100
ENSMUSG00000020019	0.299628	6.08573	22.3254	0.230574	0.380968	2.64458	5.05524	100	100
ENSMUSG00000020021	0.117012	4.56141	4.5773	0.0817408	0.233386	0.422785	1.59866	100	100
ENSMUSG00000020022	4.02447	17.5436	140.456	3.26701	9.54889	2.74076	11.9136	100	100
ENSMUSG00000020023	0.274313	3.12956	22.8703	0.222744	0.340476	5.46852	9.62577	100	100
ENSMUSG00000020024	0.249627	0.66177	3.22681	0.0880242	0.562207	1.57088	15.6321	100	100
ENSMUSG00000020027	1.19568	5.71318	65.0091	1.03349	1.67738	6.42507	14.2959	100	100
ENSMUSG00000020029	1.42494	4.15586	21.1159	1.09828	2.64867	2.06395	7.79311	100	100
ENSMUSG00000020032	0.355618	2.94006	17.1814	0.267366	0.443304	3.95776	8.08223	100	100
ENSMUSG00000020034	0.584193	4.41285	11.5747	0.250573	0.804653	1.78366	7.84458	100	100
ENSMUSG00000020038	0.381609	67.7616	74.9053	0.0980132	0.49885	0.802444	6.92739	100	100
ENSMUSG00000020042	0.0996407	0.55623	4.29896	0.0587712	0.220341	2.81955	13.6229	100	100
ENSMUSG00000020044	0.708628	22.8253	1757.66	0.450548	0.842817	52.7775	99.0675	100	100
ENSMUSG00000020053	0.0949241	2.24241	31.3848	0.0701126	0.122901	10.0692	22.6753	100	100
ENSMUSG00000020056	4.3479	48.0686	99.8003	2.81713	8.27307	1.02892	4.80089	100	100
ENSMUSG00000020057	0.732187	9.02036	14.9552	0.436112	0.91763	1.21698	4.03216	100	100
ENSMUSG00000020064	0.139971	0.236764	6.87707	0.0979293	0.207747	18.7342	44.8343	100	100
ENSMUSG00000020069	1.57425	13.6923	44.6986	1.23064	2.02325	2.31821	4.53582	100	100
ENSMUSG00000020070	0.272457	2.58991	2.42028	0.14783	0.624179	0.356888	1.97227	100	100
ENSMUSG00000020074	2.4999	23.7714	90.2226	1.99399	5.05098	1.63357	6.12848	100	100
ENSMUSG00000020075	2.06506	51.5275	263.208	1.56237	2.84897	3.63141	8.17853	100	100
ENSMUSG00000020076	2.03016	7.2146	25.7212	1.52006	6.2141	0.879293	5.80192	100	100
ENSMUSG00000020078	4.47269	47.4187	102.676	2.87411	9.17781	0.968422	4.80942	100	100
ENSMUSG00000020079	0.611299	1.50467	4.66915	0.238736	0.89455	1.84574	12.247	100	100
ENSMUSG00000020083	0.0618756	1.82131	10.558	0.0433612	0.106114	2.71935	9.63403	100	100
ENSMUSG00000020085	0.668747	2.90957	8.87636	0.410417	0.919284	1.75345	6.23839	100	100
ENSMUSG00000020088	7.00645	431.271	1487.87	5.84375	9.88586	2.52624	4.7676	100	100
ENSMUSG00000020089	1.01929	5.33779	94.3854	0.890884	1.5027	9.26271	21.9863	100	100
ENSMUSG00000020091	1.93458	13.4572	31.7051	1.33475	2.57183	1.57968	4.6394	100	100
ENSMUSG00000020097	1.37026	2.98784	15.5532	0.947062	2.59256	2.11658	9.51457	100	100
ENSMUSG00000020099	1.75378	16.8125	133.427	1.42712	2.15345	5.84986	11.8044	100	100
ENSMUSG00000020101	0.0753342	1.20848	7.08674	0.0560979	0.127283	3.228	8.34869	100	100
ENSMUSG00000020105	0.489622	2.86386	9.04072	0.357294	0.666173	2.04325	4.8883	100	100
ENSMUSG00000020107	3.43071	12.8882	46.5931	2.35886	7.33479	1.28435	6.816	100	100
ENSMUSG00000020108	0.535889	8.54936	96.0977	0.443379	0.63175	9.15788	15.2341	100	100
ENSMUSG00000020109	1.83178	5.95445	10.921	1.11565	2.86832	0.932962	4.25563	100	100
ENSMUSG00000020111	2.61259	6.66238	21.1142	1.85824	4.85383	1.31837	5.8384	100	100
ENSMUSG00000020114	0.107422	0.16117	15.4517	0.0731964	0.347945	19.4561	146.001	100	100
ENSMUSG00000020115	1.27215	4.54205	11.9144	0.984585	1.81847	1.48541	3.92922	100	100
ENSMUSG00000020116	0.940149	2.79407	33.1031	0.781958	1.34878	6.25388	15.1947	100	100
ENSMUSG00000020121	0.214188	2.75531	4.43003	0.0651357	0.349676	0.875084	6.14751	100	100
ENSMUSG00000020122	0.847001	35.6276	147.4	0.629606	0.982743	3.5382	6.65152	100	100
ENSMUSG00000020123	0.155872	1.84346	26.5057	0.127943	0.18455	10.6634	18.0321	100	100
ENSMUSG00000020124	2.0135	16.7738	45.4488	1.40003	2.47112	1.97742	5.28366	100	100
ENSMUSG00000020128	0.600669	1.4959	3.39577	0.306674	1.30606	0.757615	5.68459	100	100
ENSMUSG00000020130	1.1416	2.1198	10.4458	0.746451	3.20849	1.24277	9.49908	100	100
ENSMUSG00000020131	0.080882	42.4389	51.2833	0.0389038	0.264399	0.340365	2.23808	100	100
ENSMUSG00000020132	2.36923	755.647	1663.75	1.72894	3.17392	1.58475	3.90783	100	100
ENSMUSG00000020133	3.47372	663.707	1829.35	2.86115	4.20635	2.3271	3.82652	100	100
ENSMUSG00000020134	0.0784389	2.01977	6.08336	0.0319882	0.209913	0.97719	8.99829	100	100
ENSMUSG00000020137	0.376586	0.6703	4.92086	0.226008	0.600766	3.99731	15.3488	100	100
ENSMUSG00000020142	0.434996	1.71908	7.8323	0.253524	0.610987	2.79948	9.2187	100	100
ENSMUSG00000020149	8.25434	315.483	1112.08	6.84198	11.2767	2.59011	5.12404	100	100
ENSMUSG00000020150	0.656697	256.883	726.004	0.386456	0.711541	2.82114	6.2354	100	100
ENSMUSG00000020152	4.71896	13.041	44.9798	3.4289	7.31034	1.66924	6.35236	100	100
ENSMUSG00000020153	4.24688	21.2439	84.5775	2.81135	5.92658	2.40589	8.58754	100	100
ENSMUSG00000020156	0.720156	1.88843	9.28687	0.529547	0.92994	3.63412	7.40041	100	100
ENSMUSG00000020160	0.296427	1.32206	7.08699	0.197905	0.431713	3.24567	8.7213	100	100
ENSMUSG00000020166	0.60516	1.25071	13.8392	0.485234	0.804542	7.5555	15.2677	100	100
ENSMUSG00000020167	0.186755	0.242419	6.79736	0.127564	0.264339	18.9472	42.5783	100	100
ENSMUSG00000020170	0.574011	1.27568	10.6702	0.464818	0.732953	5.49167	11.4247	100	100
ENSMUSG00000020171	1.28834	6.99433	13.0206	0.921369	1.93495	1.03984	3.08258	100	100
ENSMUSG00000020173	0.0758024	4.23987	12.2017	0.0542277	0.327752	0.70048	4.45631	100	100
ENSMUSG00000020175	0.328182	167.048	202.664	0.220527	0.469594	0.852505	1.93923	100	100
ENSMUSG00000020176	2.60732	440.163	3430.14	2.37119	3.49155	5.578	8.69221	100	100
ENSMUSG00000020180	4.61575	215.664	1549.35	3.68908	5.14004	6.39067	10.8042	100	100
ENSMUSG00000020181	0.175988	0.570802	3.07506	0.0807973	0.395202	1.76787	13.7694	100	100
ENSMUSG00000020184	0.812851	96.6909	1592.18	0.743891	0.950488	13.0255	18.167	100	100
ENSMUSG00000020185	0.125022	1.05191	11.8718	0.0854098	0.190486	6.95836	17.3673	100	100
ENSMUSG00000020186	0.894679	264.155	4605.13	0.804993	1.04948	13.8448	20.079	100	100
ENSMUSG00000020190	0.577412	1.10106	4.1957	0.241513	1.11269	1.39131	12.1979	100	100
ENSMUSG00000020196	0.997414	1.89946	6.4605	0.552652	1.82398	1.29993	7.93874	100	100
ENSMUSG00000020198	2.01677	5.58554	17.4237	1.30559	3.16022	1.49264	6.71702	100	100
ENSMUSG00000020205	0.796113	112.649	703.474	0.647974	0.860478	5.56106	8.37072	100	100
ENSMUSG00000020211	2.13855	11.5272	38.8071	1.58069	5.25991	1.15688	5.59864	100	100
ENSMUSG00000020212	0.199716	1.03421	2.06242	0.0842152	0.488651	0.626003	5.53836	100	100
ENSMUSG00000020219	6.33788	280.743	1554.56	5.63862	7.21099	4.80036	6.2165	100	100
ENSMUSG00000020220	0.633774	1.08706	6.40968	0.434263	1.14177	2.25844	10.1632	100	100
ENSMUSG00000020224	1.54548	2.98387	72.3161	1.33937	2.99527	8.47485	30.2531	100	100
ENSMUSG00000020225	3.23933	15.2585	93.3864	2.67671	6.41965	2.58988	8.65878	100	100
ENSMUSG00000020227	0.244339	1.52992	3.59382	0.140373	0.443132	1.05929	4.7122	100	100
ENSMUSG00000020228	0.618963	5.62192	9.16555	0.462978	0.909696	0.988423	2.38642	100	100
ENSMUSG00000020230	1.53656	4.60495	18.6315	1.22386	2.94964	1.64819	5.84377	100	100
ENSMUSG00000020232	1.72392	4.81279	19.2924	1.30476	2.92759	1.70345	6.52647	100	100
ENSMUSG00000020235	0.713922	98.5663	273.651	0.564922	0.866346	2.20816	3.43174	100	100
ENSMUSG00000020238	1.88872	6.52078	22.584	1.43771	3.79538	1.39353	5.17953	100	100
ENSMUSG00000020241	1.12236	5.23234	150.969	0.990867	1.49464	18.1564	33.7571	100	100
ENSMUSG00000020246	1.0811	3.79578	7.81663	0.719234	1.69981	1.12911	4.00735	100	100
ENSMUSG00000020248	0.654426	2.8036	15.6744	0.458104	0.86895	3.79586	9.25176	100	100
ENSMUSG00000020250	2.35277	450.089	2731.63	2.03244	5.45138	2.76652	7.53422	100	100
ENSMUSG00000020251	0.299768	19.9091	16.7492	0.146975	0.466106	0.507677	1.74811	100	100
ENSMUSG00000020253	0.414629	1.17493	4.14918	0.242748	0.67603	1.76756	7.36196	100	100
ENSMUSG00000020255	1.02162	4.04749	18.6215	0.464665	1.39737	2.76672	23.2331	100	100
ENSMUSG00000020256	0.564667	2.41275	23.0777	0.437569	0.680692	7.6079	13.2514	100	100
ENSMUSG00000020257	1.05135	2.70499	9.5681	0.768533	1.76331	1.52661	5.53856	100	100
ENSMUSG00000020260	3.83048	13.4079	51.1942	2.69589	5.66818	2.02762	7.19696	100	100
ENSMUSG00000020262	0.0824512	0.821779	2.907	0.0299044	0.216084	1.19327	9.04108	100	100
ENSMUSG00000020263	0.60504	2.46038	5.41491	0.385239	0.923528	1.14445	3.98631	100	100
ENSMUSG00000020265	2.33024	9.6547	60.1857	1.94586	3.82981	3.119	8.71639	100	100
ENSMUSG00000020267	5.50777	249.04	2252.73	4.78952	6.19543	7.94949	10.894	100	100
ENSMUSG00000020268	0.223408	1.1437	4.59999	0.147635	0.373916	1.98137	6.36455	100	100
ENSMUSG00000020272	0.381589	1.24707	10.315	0.262255	0.498827	5.59207	12.9319	100	100
ENSMUSG00000020275	0.341554	1.83158	3.70595	0.133148	0.64897	0.921046	6.59223	100	100
ENSMUSG00000020277	1.98039	10.3353	50.6519	1.73263	3.75729	2.17759	6.39663	100	100
ENSMUSG00000020280	1.13066	5.81595	8.39115	0.614597	1.67936	0.807503	3.92057	100	100
ENSMUSG00000020282	1.40147	3.36501	13.9817	1.06589	2.55953	1.66967	6.58398	100	100
ENSMUSG00000020283	0.98519	2.18517	7.51115	0.677753	1.50033	1.77319	5.73075	100	100
ENSMUSG00000020284	1.65965	579.775	649.059	0.884093	2.02131	0.899569	3.85946	100	100
ENSMUSG00000020287	2.1289	17.8858	43.6384	1.43256	4.2198	1.09217	5.26168	100	100
ENSMUSG00000020288	1.36376	4.20656	17.7465	1.01338	1.85331	2.37145	6.92294	100	100
ENSMUSG00000020289	0.635177	0.699172	4.59499	0.408275	1.43287	1.84589	12.5719	100	100
ENSMUSG00000020290	0.534926	1.95623	42.0929	0.448168	0.745758	13.281	25.0688	100	100
ENSMUSG00000020303	0.144877	6.25521	12.4774	0.0890795	0.209014	1.24434	3.65274	100	100
ENSMUSG00000020305	1.05681	2.27239	6.5163	0.709213	1.67629	1.36856	5.26223	100	100
ENSMUSG00000020307	0.953235	2.42873	16.7914	0.716599	1.31057	3.71925	10.694	100	100
ENSMUSG00000020308	1.63595	3.32405	18.793	1.27432	2.702	2.38549	8.34381	100	100
ENSMUSG00000020309	0.208671	0.868673	7.60667	0.147356	0.291628	5.92513	12.5332	100	100
ENSMUSG00000020311	2.21647	15.5799	22.4519	1.36387	2.80828	0.986651	3.20678	100	100
ENSMUSG00000020312	0.131047	0.624468	4.42605	0.0711054	0.275594	2.76303	13.0587	100	100
ENSMUSG00000020315	4.2658	546.617	2827.09	3.99241	5.07061	4.2104	5.54846	100	100
ENSMUSG00000020321	6.18549	43.0375	127.778	4.29052	9.21997	1.76434	5.88199	100	100
ENSMUSG00000020325	0.624943	1.9273	17.5835	0.513636	0.716871	7.34065	12.3695	100	100
ENSMUSG00000020326	4.8586	114.435	828.827	4.04782	5.75421	5.86235	9.94217	100	100
ENSMUSG00000020328	3.99444	15.1297	59.6841	3.01796	8.01927	1.5398	6.31021	100	100
ENSMUSG00000020330	0.105311	0.741537	19.7055	0.0602341	0.212425	9.01995	78.3173	100	100
ENSMUSG00000020335	0.075277	1.68327	2.90131	0.0602794	0.227146	0.516764	2.25753	100	100
ENSMUSG00000020346	3.23142	175.958	556.549	2.24931	4.41625	2.21718	5.94049	100	100
ENSMUSG00000020349	0.816884	0.861377	30.9638	0.64259	2.02124	7.7061	48.996	100	100
ENSMUSG00000020354	0.229878	1.31262	15.6943	0.178854	0.289904	9.28191	15.7923	100	100
ENSMUSG00000020357	0.0890423	2.16932	6.47797	0.0641327	0.153509	1.71171	4.37364	100	100
ENSMUSG00000020358	3.71606	143.751	859.135	3.07105	5.80083	3.61388	8.39256	100	100
ENSMUSG00000020359	0.545912	0.693927	4.62216	0.356531	1.10892	2.44261	12.4413	100	100
ENSMUSG00000020361	4.03405	302.503	772.289	3.35995	6.93477	1.49604	3.39519	100	100
ENSMUSG00000020362	0.388345	0.662713	9.00861	0.31058	0.505771	9.66978	18.2645	100	100
ENSMUSG00000020363	0.608345	39.1638	161.44	0.467732	0.687808	3.81629	5.77237	100	100
ENSMUSG00000020364	0.176136	58.3071	56.7447	0.103381	0.314992	0.429618	1.70675	100	100
ENSMUSG00000020366	0.463603	0.477385	8.52047	0.367747	0.651702	10.2274	26.1459	100	100
ENSMUSG00000020368	7.06115	217.573	1239.51	5.36448	17.0796	2.34456	9.21605	100	100
ENSMUSG00000020375	0.330059	1.74447	3.7324	0.132362	0.583189	0.957545	6.83504	100	100
ENSMUSG00000020380	0.865196	5.54906	18.5583	0.614001	1.07751	2.38868	5.77149	100	100
ENSMUSG00000020381	0.185662	8.1393	18.8623	0.0512879	0.244527	1.63072	9.10639	100	100
ENSMUSG00000020385	2.20192	67.8482	74.9782	0.866424	2.64366	0.915085	6.19127	100	100
ENSMUSG00000020386	6.56815	669.376	1141.75	3.53912	10.0509	1.11901	5.92333	100	100
ENSMUSG00000020387	0.101815	1.9047	7.58419	0.0470393	0.179024	2.15526	8.40509	100	100
ENSMUSG00000020388	0.0614085	1.1595	10.5176	0.0428034	0.0980534	4.70187	14.0962	100	100
ENSMUSG00000020389	0.289135	1.6982	4.02569	0.103343	0.498278	1.1405	8.78891	100	100
ENSMUSG00000020390	0.479256	0.585659	38.1052	0.392722	1.01235	19.3849	78.6762	100	100
ENSMUSG00000020392	0.552264	3.89145	14.9385	0.383275	0.70741	2.76362	5.96211	100	100
ENSMUSG00000020393	0.619923	2.6455	6.07605	0.366966	0.918043	1.29939	5.09725	100	100
ENSMUSG00000020397	1.38605	3.11415	12.1024	0.995797	2.31528	1.58749	6.51984	100	100
ENSMUSG00000020399	0.129417	29.4958	68.7154	0.085691	0.182502	1.50656	3.73798	100	100
ENSMUSG00000020400	0.789375	1.34085	5.31558	0.458339	1.28172	1.75207	7.94185	100	100
ENSMUSG00000020402	6.01798	200.662	762.139	4.59428	9.00007	2.40021	6.43071	100	100
ENSMUSG00000020407	0.155084	4.72586	11.9838	0.109173	0.229872	1.54341	3.89375	100	100
ENSMUSG00000020411	0.0722026	3.05938	21.6959	0.0475918	0.111952	2.73644	10.6309	100	100
ENSMUSG00000020412	0.987148	2.12348	10.6045	0.747727	1.4395	2.67334	7.97195	100	100
ENSMUSG00000020415	1.74499	4.75242	16.6324	1.25409	3.35604	1.38288	6.13458	100	100
ENSMUSG00000020420	0.161203	3.67549	6.87615	0.0912457	0.27998	1.00116	3.65221	100	100
ENSMUSG00000020422	2.18686	19.3857	123.721	1.82762	4.14574	2.93375	8.54654	100	100
ENSMUSG00000020423	0.557758	92.263	530.111	0.461771	0.676362	4.40408	7.35576	100	100
ENSMUSG00000020424	0.754135	2.98391	16.1427	0.568861	0.950331	3.80936	7.58836	100	100
ENSMUSG00000020427	0.0683674	50.0293	614.309	0.0529002	0.148646	2.61162	20.1171	100	100
ENSMUSG00000020430	3.84996	309.887	774.357	3.08572	5.5375	1.77684	3.89091	100	100
ENSMUSG00000020432	0.352479	1.66368	18.6244	0.297758	0.405236	9.1186	13.6383	100	100
ENSMUSG00000020439	0.894864	23.2717	152.974	0.773427	1.04403	5.31553	8.31201	100	100
ENSMUSG00000020440	1.45193	13.0388	35.4942	1.02731	1.84079	1.97799	4.71998	100	100
ENSMUSG00000020441	0.28101	1.05756	10.2792	0.189694	0.370104	6.62633	16.5086	100	100
ENSMUSG00000020444	3.25434	33.4686	112.516	2.29256	5.33799	1.88431	6.86279	100	100
ENSMUSG00000020448	0.476565	0.815693	4.35897	0.316111	0.727736	2.88634	9.14984	100	100
ENSMUSG00000020451	0.921463	1.30486	12.0466	0.67841	1.99904	2.58543	14.7598	100	100
ENSMUSG00000020455	1.35255	27.1206	51.9679	0.900166	1.66417	1.40652	3.57768	100	100
ENSMUSG00000020456	1.67411	3.28638	15.7046	1.26966	5.32313	0.991508	7.11645	100	100
ENSMUSG00000020457	5.28081	172.87	450.706	3.98275	6.63631	2.05931	4.54112	100	100
ENSMUSG00000020458	5.7103	159.834	1192.9	5.06167	6.64555	6.23033	9.4343	100	100
ENSMUSG00000020459	1.07327	3.29427	14.3647	0.680085	1.64444	2.14763	9.78653	100	100
ENSMUSG00000020462	1.73559	7.69745	51.5035	1.4785	2.3115	4.12334	9.01522	100	100
ENSMUSG00000020463	0.521434	0.608671	4.53674	0.365011	1.03608	2.85986	12.8098	100	100
ENSMUSG00000020471	0.912942	8.79415	36.3976	0.72972	1.11466	3.35798	5.94315	100	100
ENSMUSG00000020472	0.673077	3.17524	8.24227	0.408434	0.901594	1.67176	5.3903	100	100
ENSMUSG00000020473	3.77643	96.4524	1228.55	3.40877	5.28868	8.77049	14.7896	100	100
ENSMUSG00000020474	0.554851	8.23956	11.3488	0.275744	0.768781	0.958258	4.08559	100	100
ENSMUSG00000020476	3.56919	8.93339	35.6373	2.65667	10.6904	0.959118	6.39585	100	100
ENSMUSG00000020477	3.37939	496.607	284.84	2.52873	4.79301	0.398001	0.78311	100	100
ENSMUSG00000020482	0.225362	2.5789	6.35293	0.141212	0.356345	1.39327	4.51249	100	100
ENSMUSG00000020483	3.25696	270.514	1043.31	2.49239	5.78214	2.06367	6.34984	100	100
ENSMUSG00000020484	2.84441	21.6854	50.8357	2.17994	5.01518	1.18358	3.93882	100	100
ENSMUSG00000020485	2.33062	4.2412	36.0307	1.75739	4.32478	3.04393	13.8138	100	100
ENSMUSG00000020492	0.711801	11.7411	44.4216	0.569923	0.880823	2.90534	5.04718	100	100
ENSMUSG00000020493	0.134359	2.69381	24.5635	0.107896	0.165302	6.64052	11.9307	100	100
ENSMUSG00000020496	0.879609	1.7412	11.9217	0.660747	1.2479	4.12908	9.98153	100	100
ENSMUSG00000020513	0.200599	0.969053	5.34906	0.121145	0.334735	2.63285	11.0232	100	100
ENSMUSG00000020516	1.32053	1.92225	14.9642	1.09751	2.59047	2.46611	10.1852	100	100
ENSMUSG00000020519	0.333019	5.41518	9.09562	0.125509	0.530255	1.04442	6.37545	100	100
ENSMUSG00000020520	2.4699	253.73	475.695	1.77085	3.15207	1.49163	3.13386	100	100
ENSMUSG00000020521	1.91644	13.0862	55.3304	1.55658	2.51932	2.77635	5.61693	100	100
ENSMUSG00000020523	1.90191	2.34775	11.9161	1.39812	4.37687	1.24141	8.37093	100	100
ENSMUSG00000020526	1.04144	3.30561	12.626	0.800286	1.45781	2.07205	5.71583	100	100
ENSMUSG00000020527	0.500072	2.07589	5.146	0.256762	0.748355	1.33062	6.16317	100	100
ENSMUSG00000020528	0.497496	0.766716	5.41026	0.337204	0.667434	4.64278	11.5553	100	100
ENSMUSG00000020530	1.06887	1.47854	19.8563	0.84541	2.05643	4.17336	20.3074	100	100
ENSMUSG00000020532	0.467492	0.674733	3.94873	0.268663	0.781345	2.86024	11.5293	100	100
ENSMUSG00000020534	0.242062	1.89769	10.8527	0.162275	0.303334	4.63051	8.99682	100	100
ENSMUSG00000020537	3.28111	26.5856	56.2036	2.42156	7.32629	0.842437	3.62637	100	100
ENSMUSG00000020538	1.21958	2.75959	9.49052	0.914014	2.18405	1.29102	5.69599	100	100
ENSMUSG00000020541	0.683433	9.69802	12.884	0.39985	0.883446	0.956795	2.86119	100	100
ENSMUSG00000020547	2.06474	31.5995	128.798	1.6198	2.88219	2.74943	6.26201	100	100
ENSMUSG00000020549	0.689239	1.13178	4.75252	0.292002	1.01937	2.33487	10.5073	100	100
ENSMUSG00000020564	0.75605	4.78444	10.8981	0.474232	0.977875	1.58119	4.80969	100	100
ENSMUSG00000020570	5.03184	924.361	1757.17	4.03884	8.93168	1.04918	2.92209	100	100
ENSMUSG00000020572	0.383763	3.64594	13.8929	0.24089	0.49007	2.79545	8.1333	100	100
ENSMUSG00000020576	0.83693	3.94374	10.537	0.283908	1.1928	1.59969	12.4066	100	100
ENSMUSG00000020580	1.8012	31.1371	181.072	1.47474	2.19453	4.43443	7.91163	100	100
ENSMUSG00000020589	0.278756	2.87141	6.67257	0.171306	0.42057	1.39279	4.37813	100	100
ENSMUSG00000020590	0.584018	1.08321	5.64655	0.39384	0.831236	3.08389	8.54614	100	100
ENSMUSG00000020592	0.844046	7.20811	195.1	0.69108	1.02467	20.7647	36.3763	100	100
ENSMUSG00000020593	0.337993	145.651	253.552	0.155346	0.423198	1.3502	4.63155	100	100
ENSMUSG00000020594	0.114749	0.143415	11.8811	0.0820946	0.400221	13.0731	129.405	100	100
ENSMUSG00000020598	0.140602	11.1906	40.4052	0.105982	0.191478	2.33063	5.78208	100	100
ENSMUSG00000020601	0.122283	4.59238	19.9464	0.0315483	0.17134	2.83155	17.0251	100	100
ENSMUSG00000020604	0.125222	20.3447	26.7559	0.0868441	0.236711	0.629679	2.16148	100	100
ENSMUSG00000020608	1.69161	296.87	1582.34	1.45056	1.99062	4.42912	7.09769	100	100
ENSMUSG00000020610	1.6665	2.01226	8.85904	1.13002	3.48718	1.14171	8.14388	100	100
ENSMUSG00000020611	0.933533	1.61172	11.4438	0.739465	1.59424	2.58252	10.3005	100	100
ENSMUSG00000020614	0.731628	22.9459	116.383	0.559408	0.830415	4.31126	7.70087	100	100
ENSMUSG00000020621	0.789967	3.94288	7.72964	0.224153	0.969294	1.38851	11.5373	100	100
ENSMUSG00000020623	0.156871	7.14437	14.4155	0.0534524	0.230423	1.10501	6.62148	100	100
ENSMUSG00000020627	0.125237	6.94992	17.8277	0.0799406	0.181415	1.55719	4.56062	100	100
ENSMUSG00000020629	1.08394	2.27685	9.35053	0.793571	1.54465	2.22555	6.50395	100	100
ENSMUSG00000020630	1.25204	6.48072	12.9276	0.836882	1.84406	1.1505	3.80192	100	100
ENSMUSG00000020640	0.583939	1.03167	5.07369	0.329976	0.822265	2.99184	10.3728	100	100
ENSMUSG00000020642	0.201477	1.36699	5.14724	0.112407	0.366029	1.75284	7.91805	100	100
ENSMUSG00000020647	0.196389	0.876923	2.2464	0.0796574	0.464864	0.825768	6.60809	100	100
ENSMUSG00000020649	0.668024	6.74556	173.258	0.592989	0.786955	20.4026	30.7881	100	100
ENSMUSG00000020650	1.52499	3.50821	12.4469	1.17205	2.59253	1.44615	5.58183	100	100
ENSMUSG00000020652	0.199903	1.41776	5.57221	0.147644	0.346311	2.027	6.01939	100	100
ENSMUSG00000020654	0.255329	0.478609	4.95963	0.10302	0.435106	5.47105	25.3765	100	100
ENSMUSG00000020657	0.235444	0.953082	3.33056	0.0998458	0.498941	1.31066	9.21233	100	100
ENSMUSG00000020659	0.552934	1.1443	3.00065	0.305102	1.23907	0.796727	5.75005	100	100
ENSMUSG00000020661	0.173957	1.15403	3.61215	0.0479721	0.347819	1.42437	12.94	100	100
ENSMUSG00000020664	5.18873	129.217	205.816	3.66429	7.61756	1.02135	3.0576	100	100
ENSMUSG00000020668	0.263185	0.851605	3.90446	0.106563	0.520419	1.77644	13.0904	100	100
ENSMUSG00000020669	0.458641	1.04307	4.2347	0.230729	0.874679	1.53361	10.0514	100	100
ENSMUSG00000020671	1.6102	4.40487	23.9921	1.30254	2.60637	2.4777	7.71026	100	100
ENSMUSG00000020674	1.7707	5.32611	34.1691	1.45294	3.71575	2.23548	9.02022	100	100
ENSMUSG00000020677	1.84177	6.27272	13.2746	1.18023	2.89387	1.14861	4.84468	100	100
ENSMUSG00000020680	1.49535	4.70569	40.9544	1.10644	2.1673	4.56051	14.2091	100	100
ENSMUSG00000020682	0.117204	7.73764	5.38479	0.0727587	0.28926	0.254762	1.22128	100	100
ENSMUSG00000020687	0.995473	1.78468	8.14405	0.64834	1.39804	2.90392	8.87188	100	100
ENSMUSG00000020689	0.248797	34.3672	119.114	0.155354	0.290058	2.91983	5.95162	100	100
ENSMUSG00000020691	1.58186	9.85242	17.482	1.12081	2.13696	1.14431	3.20346	100	100
ENSMUSG00000020692	0.60493	1.51598	10.2708	0.438488	0.773004	4.82858	11.0098	100	100
ENSMUSG00000020694	0.111834	0.118436	7.85038	0.0681328	0.164952	37.4783	109.147	100	100
ENSMUSG00000020695	1.17485	4.18497	17.2292	0.886049	1.75465	2.1525	6.60964	100	100
ENSMUSG00000020697	0.515374	1.2879	4.26238	0.349262	0.75534	1.87206	5.32085	100	100
ENSMUSG00000020700	0.519816	1.52706	4.62526	0.253259	0.807571	1.45763	8.33287	100	100
ENSMUSG00000020705	0.986358	2.44116	10.2608	0.661805	1.46179	2.2718	7.46681	100	100
ENSMUSG00000020706	1.68135	6.763	24.0907	1.35035	3.8892	1.20947	5.13236	100	100
ENSMUSG00000020707	0.343004	2.70788	7.11433	0.252207	0.506664	1.5058	3.76164	100	100
ENSMUSG00000020708	4.37467	8.71759	81.1084	3.51366	7.23962	3.77393	14.046	100	100
ENSMUSG00000020715	0.487117	57.0527	54.7647	0.333494	0.640096	0.675396	1.6886	100	100
ENSMUSG00000020716	2.60058	297.938	174.86	1.44499	3.64693	0.3967	1.49479	100	100
ENSMUSG00000020718	0.209329	1.41468	2.24166	0.0815427	0.509865	0.565491	4.98583	100	100
ENSMUSG00000020719	6.24107	106.722	823.435	3.95974	7.23745	6.38822	17.1776	100	100
ENSMUSG00000020720	4.29562	73.0595	259.937	3.09081	5.0282	2.93055	6.36875	100	100
ENSMUSG00000020721	0.381557	0.434352	4.23826	0.253963	0.656851	4.38579	16.8595	100	100
ENSMUSG00000020728	0.256939	86.1494	103.269	0.131041	0.372267	0.737614	2.8641	100	100
ENSMUSG00000020733	0.242829	0.850933	6.52267	0.168059	0.411623	3.48795	11.8585	100	100
ENSMUSG00000020739	0.566641	5.94316	68.2854	0.468008	0.658063	9.39994	14.6173	100	100
ENSMUSG00000020741	0.207073	0.409447	12.3516	0.150005	0.280837	20.0128	49.5861	100	100
ENSMUSG00000020743	0.310264	1.18771	8.01489	0.192099	0.467129	3.53912	12.1738	100	100
ENSMUSG00000020745	1.73601	3.58949	28.3303	1.44772	3.00432	3.0121	10.636	100	100
ENSMUSG00000020766	2.38498	7.35565	45.2287	1.91724	3.56371	3.16256	9.08617	100	100
ENSMUSG00000020770	0.290239	1.12132	3.42927	0.131184	0.577899	1.15358	7.58216	100	100
ENSMUSG00000020773	0.547866	2.29939	11.2774	0.43604	0.68702	3.52738	6.44811	100	100
ENSMUSG00000020774	0.08072	10.2838	52.4321	0.0544059	0.213406	1.90724	7.71587	100	100
ENSMUSG00000020775	2.05226	6.26006	22.0254	1.49654	3.36029	1.61206	6.10257	100	100
ENSMUSG00000020776	0.655786	1.07096	4.72141	0.418943	1.10999	1.89783	8.28338	100	100
ENSMUSG00000020777	1.26464	3.22438	9.3495	0.798503	2.05167	1.28909	5.77301	100	100
ENSMUSG00000020778	0.461735	0.910836	9.74201	0.357348	0.583983	7.67329	14.9478	100	100
ENSMUSG00000020780	2.33482	5.39461	23.0263	1.74032	4.76623	1.49395	7.33426	100	100
ENSMUSG00000020782	0.162771	13.2953	27.5498	0.0837888	0.220125	1.43949	3.88257	100	100
ENSMUSG00000020783	0.187814	3.17981	69.8225	0.111078	0.240865	15.6786	37.8005	100	100
ENSMUSG00000020792	1.68855	3.65315	12.2122	1.09899	3.2072	1.23145	7.24321	100	100
ENSMUSG00000020802	0.333241	0.713793	5.1582	0.171627	0.64239	2.78482	16.0977	100	100
ENSMUSG00000020806	0.206021	9.85119	11.0905	0.0966667	0.353934	0.632845	2.35801	100	100
ENSMUSG00000020807	0.349199	7.09549	13.3756	0.199222	0.472195	1.2792	3.57219	100	100
ENSMUSG00000020810	0.0854684	4.32057	26.3483	0.0604751	0.114521	3.9333	8.77455	100	100
ENSMUSG00000020812	0.738354	1.73193	7.15076	0.522069	0.951376	2.87667	6.67824	100	100
ENSMUSG00000020814	1.58388	5.18305	16.582	1.20816	2.99357	1.26215	4.91891	100	100
ENSMUSG00000020817	0.412085	0.957605	3.95087	0.211166	0.812131	1.42757	9.31558	100	100
ENSMUSG00000020818	0.663576	1.54439	8.2627	0.46022	0.962811	2.97912	9.29341	100	100
ENSMUSG00000020821	1.76413	3.72916	20.3942	1.43551	3.13639	2.14007	7.57913	100	100
ENSMUSG00000020823	0.776274	1.3769	14.7629	0.628749	0.967733	8.07568	14.6917	100	100
ENSMUSG00000020827	0.477033	1.72938	7.73115	0.332508	0.600539	3.24989	7.32743	100	100
ENSMUSG00000020828	0.620097	3.1117	9.09802	0.384457	0.840803	1.87383	6.59897	100	100
ENSMUSG00000020829	0.395401	1.23934	3.70762	0.175786	0.755871	1.26761	9.56009	100	100
ENSMUSG00000020836	0.135506	14.8556	14.4773	0.0748414	0.271754	0.417745	1.69653	100	100
ENSMUSG00000020840	0.454202	1.01557	15.4583	0.381344	0.586927	11.0035	19.5719	100	100
ENSMUSG00000020843	2.0178	4.45326	19.2309	1.51564	5.73674	1.03203	6.74835	100	100
ENSMUSG00000020844	1.37614	5.93345	40.4063	1.15658	2.2056	3.45332	8.86288	100	100
ENSMUSG00000020846	0.213485	3.27497	8.48227	0.116839	0.294231	1.65743	5.02713	100	100
ENSMUSG00000020849	7.01959	54.5088	410.119	5.18382	8.7391	5.45595	13.0887	100	100
ENSMUSG00000020850	2.34838	7.37409	29.7008	1.88894	4.06223	1.75402	5.97026	100	100
ENSMUSG00000020857	9.28492	116.415	545.924	6.62909	11.6858	3.59876	8.89246	100	100
ENSMUSG00000020859	0.786017	0.823062	9.04886	0.537457	2.12883	2.15768	19.4246	100	100
ENSMUSG00000020863	0.269415	0.40792	16.6477	0.159632	0.639091	11.356	74.4333	100	100
ENSMUSG00000020864	0.591966	0.647241	7.77886	0.410954	0.945303	6.4851	21.4475	100	100
ENSMUSG00000020865	0.143874	1.7405	2.39786	0.0759237	0.330046	0.536666	3.06389	100	100
ENSMUSG00000020866	0.0702837	1.02941	5.47023	0.0385659	0.126685	2.66045	11.2485	100	100
ENSMUSG00000020868	0.643527	2.40737	4.53043	0.359876	1.05204	0.908881	4.73077	100	100
ENSMUSG00000020869	2.73659	6.57973	45.122	2.17312	4.54344	3.00092	10.7117	100	100
ENSMUSG00000020873	3.53324	58.7979	262.434	2.47466	6.96938	2.0924	8.62593	100	100
ENSMUSG00000020875	0.82252	1.34093	8.01516	0.582064	1.41494	2.16924	10.0884	100	100
ENSMUSG00000020876	0.475595	0.803784	5.25572	0.219694	1.07515	2.12245	19.1398	100	100
ENSMUSG00000020877	0.380503	0.732321	3.10938	0.1785	0.828468	1.51871	11.8775	100	100
ENSMUSG00000020878	0.124024	4.24939	2.6929	0.0402581	0.288082	0.167966	1.63396	100	100
ENSMUSG00000020882	0.0914456	1.11658	1.69	0.0589199	0.335662	0.352074	2.70026	100	100
ENSMUSG00000020883	0.611855	2.49748	9.28294	0.360447	0.800576	2.54024	8.60558	100	100
ENSMUSG00000020886	0.925256	1.81342	7.37117	0.64011	1.41636	2.10796	7.30841	100	100
ENSMUSG00000020888	0.637991	1.15918	4.84183	0.370686	1.08888	1.86233	9.09415	100	100
ENSMUSG00000020889	0.554534	4.73902	28.3426	0.465539	0.644518	4.94814	7.54117	100	100
ENSMUSG00000020895	0.714399	1.44613	6.96619	0.419949	1.11013	2.45173	10.6179	100	100
ENSMUSG00000020898	1.04742	5.44397	18.2999	0.673125	1.49698	2.12733	6.52843	100	100
ENSMUSG00000020899	0.955012	10.9272	11.2001	0.544429	1.32413	0.678249	2.18935	100	100
ENSMUSG00000020900	1.60155	17.6298	52.8854	1.14989	1.91341	2.46109	4.98706	100	100
ENSMUSG00000020902	0.219127	11.8723	30.5388	0.160285	0.29771	1.79326	4.05062	100	100
ENSMUSG00000020903	1.06558	2.32725	19.025	0.789982	1.66779	3.60448	13.8312	100	100
ENSMUSG00000020910	0.766537	1.66919	6.25226	0.450509	1.08128	2.04639	8.35014	100	100
ENSMUSG00000020911	0.305054	9.60327	286.483	0.275621	0.343698	24.62	34.4339	100	100
ENSMUSG00000020914	0.160749	2.2574	111.807	0.13508	0.198302	21.7337	64.0345	100	100
ENSMUSG00000020917	2.38178	289.52	1416.5	2.08135	3.78546	3.1769	5.71083	100	100
ENSMUSG00000020919	0.571048	3.54066	9.80463	0.383501	0.788846	1.7151	5.11194	100	100
ENSMUSG00000020921	0.511332	1.68888	9.56246	0.298026	0.632686	4.35263	12.1605	100	100
ENSMUSG00000020922	1.25622	4.07056	20.0752	0.954702	1.72663	2.91303	7.74033	100	100
ENSMUSG00000020923	1.96306	12.4571	45.5741	1.55705	2.62466	2.43967	5.48717	100	100
ENSMUSG00000020929	2.99306	28.2959	105.317	2.47116	4.91052	1.95931	5.2866	100	100
ENSMUSG00000020935	2.46016	14.5441	33.0012	1.394	7.0489	0.669634	6.57933	100	100
ENSMUSG00000020936	4.45147	278.037	807.396	3.16075	8.6166	1.46163	5.62645	100	100
ENSMUSG00000020937	0.368297	11.2908	23.2786	0.147762	0.439561	1.67454	7.60609	100	100
ENSMUSG00000020941	0.394434	20.6968	56.3286	0.275871	0.475586	2.22376	4.44667	100	100
ENSMUSG00000020946	3.86359	38.9247	77.1108	2.32022	8.35549	0.829658	5.24364	100	100
ENSMUSG00000020949	2.92509	145.235	872.531	2.5714	6.96326	2.62515	7.2911	100	100
ENSMUSG00000020952	2.7334	7.20647	21.9079	1.88802	6.84922	0.987717	6.08979	100	100
ENSMUSG00000020954	1.60258	5.84767	32.3687	1.35512	2.53927	2.79418	7.27804	100	100
ENSMUSG00000020956	1.53212	30.9743	41.5843	0.710616	1.91732	1.03912	4.54061	100	100
ENSMUSG00000020964	2.83657	15.8291	52.078	1.96754	3.94288	2.01848	6.20987	100	100
ENSMUSG00000020973	0.134534	2.09589	1.98679	0.0461582	0.30903	0.316935	2.13097	100	100
ENSMUSG00000020974	0.433942	20.7722	54.0868	0.28478	0.510526	2.13003	4.43678	100	100
ENSMUSG00000020978	1.39159	2.78436	10.2134	0.89697	2.43607	1.46357	7.18802	100	100
ENSMUSG00000020982	2.75449	57.2666	140.108	2.04932	4.01675	1.55814	3.94053	100	100
ENSMUSG00000020986	2.9118	7.54366	26.7949	2.16638	6.35879	1.21642	5.67822	100	100
ENSMUSG00000020993	1.54338	3.21168	16.4275	1.16661	2.57433	2.04208	8.04297	100	100
ENSMUSG00000020994	3.12921	52.2073	173.633	2.49725	3.93977	2.54041	4.95163	100	100
ENSMUSG00000021000	1.34455	6.6656	14.1629	0.63237	1.70136	1.44815	7.85038	100	100
ENSMUSG00000021003	1.02067	10.4874	21.4003	0.767649	1.31103	1.483	3.1657	100	100
ENSMUSG00000021009	0.953007	17.0121	47.5873	0.634393	1.10019	2.38022	5.2069	100	100
ENSMUSG00000021013	0.88034	2.12071	5.25347	0.411897	1.52053	0.993695	7.74107	100	100
ENSMUSG00000021018	2.87128	174.958	441.232	1.76713	7.13721	0.96185	6.58164	100	100
ENSMUSG00000021022	0.36064	0.351673	4.39442	0.166311	0.668626	5.18836	35.2121	100	100
ENSMUSG00000021024	5.57166	78.2013	401.301	3.95842	6.64008	4.0602	9.52485	100	100
ENSMUSG00000021025	1.37038	90.3786	479.279	1.14824	1.6277	4.37481	6.82217	100	100
ENSMUSG00000021028	0.841649	2.24897	5.89632	0.344463	1.27	1.42056	8.7795	100	100
ENSMUSG00000021033	1.25209	2.88009	8.74282	0.589434	1.99846	1.38201	10.4801	100	100
ENSMUSG00000021036	2.6849	409.844	866.991	2.07469	6.66441	0.874222	3.02128	100	100
ENSMUSG00000021039	3.04179	13.5098	42.9401	2.24099	5.43272	1.42996	5.29873	100	100
ENSMUSG00000021044	0.521838	1.09511	3.62508	0.350155	0.834874	1.631	5.22385	100	100
ENSMUSG00000021048	1.47151	31.7129	134.636	1.16535	1.65623	3.60001	6.35756	100	100
ENSMUSG00000021051	0.107496	0.167523	5.56266	0.0611072	0.275418	12.4164	60.3008	100	100
ENSMUSG00000021065	0.595434	2.15181	5.68462	0.277225	0.921912	1.42061	8.03135	100	100
ENSMUSG00000021066	0.0736378	0.262693	1.2757	0.0459143	0.380627	0.7372	6.72379	100	100
ENSMUSG00000021067	0.222041	0.404273	3.58094	0.123712	0.5021	3.15481	16.7569	100	100
ENSMUSG00000021068	0.535607	2.04759	4.74304	0.327503	0.902299	1.18356	4.56155	100	100
ENSMUSG00000021069	0.0846425	5.00574	21.8525	0.0643643	0.143127	2.17707	5.97069	100	100
ENSMUSG00000021072	2.02383	5.77602	38.9701	1.63424	3.06164	3.36082	9.42061	100	100
ENSMUSG00000021076	6.61335	446.243	922.867	5.6378	8.82013	1.52577	3.06131	100	100
ENSMUSG00000021079	1.63184	15.3083	44.2462	1.17802	2.08427	2.03527	4.87429	100	100
ENSMUSG00000021094	1.86957	5.3234	22.7788	1.33687	3.82223	1.49958	7.74679	100	100
ENSMUSG00000021096	0.709657	0.885388	11.8397	0.571387	1.42475	3.7777	18.894	100	100
ENSMUSG00000021102	3.00612	12.0071	30.9322	2.10746	6.60138	0.934104	4.90027	100	100
ENSMUSG00000021103	1.60814	3.08139	17.2405	1.20482	3.11831	1.94791	8.87742	100	100
ENSMUSG00000021109	0.0929882	0.282018	28.029	0.0767148	0.190132	38.6543	124.985	100	100
ENSMUSG00000021111	5.33791	605.761	1226.7	4.27864	8.34554	1.29162	3.12849	100	100
ENSMUSG00000021112	0.697688	1.21782	5.0544	0.37791	1.00378	2.68658	9.58478	100	100
ENSMUSG00000021114	2.7988	6.16652	33.3223	2.05318	5.61807	1.9765	9.26891	100	100
ENSMUSG00000021115	0.399179	4.00252	26.2864	0.336537	0.457029	5.09019	8.23641	100	100
ENSMUSG00000021116	0.219152	0.53182	87.767	0.186552	0.328486	89.8178	191.167	100	100
ENSMUSG00000021120	0.35397	1.04885	3.50517	0.141307	0.617213	1.53126	11.0755	100	100
ENSMUSG00000021124	5.64178	150.777	552.188	3.98494	7.27468	2.73908	7.49684	100	100
ENSMUSG00000021127	0.357504	2.60158	15.2272	0.275693	0.427476	4.59377	8.05165	100	100
ENSMUSG00000021133	0.548516	0.918815	5.17362	0.229266	0.910129	2.50284	19.1605	100	100
ENSMUSG00000021134	5.75852	34.0183	195.123	4.42919	7.52041	3.82617	9.24489	100	100
ENSMUSG00000021139	0.29943	0.557409	3.12752	0.172816	0.748655	1.62112	11.8388	100	100
ENSMUSG00000021140	0.524227	1.08978	3.81628	0.190705	1.07962	1.27843	12.6819	100	100
ENSMUSG00000021143	0.207307	0.570053	10.9087	0.165627	0.302392	10.5641	24.5261	100	100
ENSMUSG00000021149	2.19848	131.104	438.616	1.87686	2.70871	2.68706	4.58325	100	100
ENSMUSG00000021156	1.1174	2.38086	7.78519	0.840963	1.85923	1.39912	5.24426	100	100
ENSMUSG00000021171	1.9692	90.2317	246.807	1.55592	2.74484	1.83785	4.05318	100	100
ENSMUSG00000021175	0.466894	9.48623	50.9208	0.328055	0.525928	4.60961	8.87863	100	100
ENSMUSG00000021176	0.137951	1.52491	4.07713	0.0741046	0.267346	1.20839	5.68551	100	100
ENSMUSG00000021177	1.02535	17.7368	47.4192	0.357332	1.21832	2.09538	18.3033	100	100
ENSMUSG00000021178	3.20724	1000	6544.95	3.11681	8.89227	2.26582	8.90141	100	100
ENSMUSG00000021179	0.458771	2.05851	3.66284	0.229368	0.825388	0.815002	5.13786	100	100
ENSMUSG00000021185	1.71596	4.1574	12.7656	1.08724	5.0371	0.853671	6.60558	100	100
ENSMUSG00000021186	1.89236	11.2124	210.856	1.63633	2.32422	13.1891	24.3102	100	100
ENSMUSG00000021188	1.10838	5.0923	22.5226	0.846204	1.43236	2.88609	6.60176	100	100
ENSMUSG00000021190	3.08419	130.84	484.558	2.30023	5.34466	2.05022	6.38645	100	100
ENSMUSG00000021192	1.58534	5.62899	9.56577	0.833183	2.32764	0.932794	4.60234	100	100
ENSMUSG00000021193	2.93715	36.7269	74.5556	2.28292	4.61734	1.1851	3.00953	100	100
ENSMUSG00000021196	1.14381	24.6291	94.4213	0.898104	1.35135	3.20931	6.15363	100	100
ENSMUSG00000021203	0.364011	91.2428	127.9	0.217695	0.46944	1.01121	2.61107	100	100
ENSMUSG00000021215	0.314233	1.95938	7.92629	0.218908	0.437955	2.6357	6.40891	100	100
ENSMUSG00000021217	0.186172	0.641987	2.29292	0.0702722	0.478366	1.07862	10.6959	100	100
ENSMUSG00000021218	8.43947	336.054	1282.7	6.98584	10.0526	3.18025	4.99932	100	100
ENSMUSG00000021222	0.649346	0.671105	4.28874	0.410244	1.11047	2.79289	12.3694	100	100
ENSMUSG00000021224	0.786838	1.03593	4.30171	0.403655	1.50783	1.42828	11.4835	100	100
ENSMUSG00000021226	0.270308	18.4572	21.3793	0.0985778	0.439073	0.646919	4.34694	100	100
ENSMUSG00000021235	0.871998	1.51516	7.6113	0.46841	1.42151	2.08025	13.2675	100	100
ENSMUSG00000021238	0.28619	0.604058	3.59651	0.108086	0.638546	2.09196	19.7665	100	100
ENSMUSG00000021240	0.555508	1.38625	7.50735	0.37855	0.887	2.69758	9.25249	100	100
ENSMUSG00000021241	3.12953	28.9494	72.172	2.25986	7.31672	0.945959	4.37184	100	100
ENSMUSG00000021242	4.52231	170.299	3043.08	4.00967	6.57559	12.5757	20.787	100	100
ENSMUSG00000021243	3.30594	13.7099	68.0377	2.70564	4.87901	2.76484	7.15129	100	100
ENSMUSG00000021244	0.353076	0.650228	6.97404	0.261216	0.471106	7.54327	16.4089	100	100
ENSMUSG00000021248	6.96266	240.844	1104.2	6.04685	8.1109	3.8885	5.74318	100	100
ENSMUSG00000021250	0.245586	5.67757	82.7517	0.213467	0.293789	11.6679	18.8034	100	100
ENSMUSG00000021252	2.25481	141.724	627.713	1.95229	3.12228	3.09325	5.35642	100	100
ENSMUSG00000021253	0.428468	120.646	3515.65	0.381235	0.661522	15.3622	36.3854	100	100
ENSMUSG00000021254	0.823416	2.62404	5.47417	0.390202	1.32067	0.982686	6.42241	100	100
ENSMUSG00000021257	0.0644972	0.894297	1.85104	0.0426193	0.266967	0.494724	3.29905	100	100
ENSMUSG00000021258	0.543851	0.979099	6.66402	0.31033	0.848313	3.55382	14.6853	100	100
ENSMUSG00000021259	0.0769876	0.821656	1.69794	0.0382992	0.245106	0.593509	4.2439	100	100
ENSMUSG00000021260	0.456081	1.3282	11.936	0.365838	0.554599	7.0848	11.7416	100	100
ENSMUSG00000021262	0.275099	0.770107	6.8435	0.195392	0.344882	6.46267	13.8552	100	100
ENSMUSG00000021264	0.454707	0.67174	6.37124	0.325342	0.832164	4.00038	14.7881	100	100
ENSMUSG00000021265	0.111545	5.13589	10.0746	0.0727473	0.206827	0.854539	3.1603	100	100
ENSMUSG00000021266	2.51793	9.9334	29.4508	1.75549	3.70667	1.61329	5.79138	100	100
ENSMUSG00000021268	0.402523	1.52639	277.352	0.347814	0.49801	105.815	212.181	100	100
ENSMUSG00000021270	3.03396	16.2959	293.654	2.63713	3.8826	12.292	22.7896	100	100
ENSMUSG00000021271	0.268132	1.71094	6.02376	0.143872	0.416692	1.88796	8.20839	100	100
ENSMUSG00000021273	0.995895	15.6028	141.645	0.863858	1.15869	7.1093	11.0783	100	100
ENSMUSG00000021276	1.92521	56.8428	140.45	1.51945	2.29656	2.02795	3.74914	100	100
ENSMUSG00000021277	0.464291	0.96761	4.3907	0.280076	0.754723	2.37615	9.22017	100	100
ENSMUSG00000021280	0.329772	42.3307	138.695	0.235752	0.384301	2.44431	5.1351	100	100
ENSMUSG00000021281	0.241805	0.783327	24.3626	0.192336	0.377739	16.3729	40.9647	100	100
ENSMUSG00000021282	4.25996	106.6	278.544	3.01768	5.65527	1.84814	4.27559	100	100
ENSMUSG00000021286	1.63273	5.01608	24.7085	1.24248	4.54285	1.30795	7.67038	100	100
ENSMUSG00000021288	2.30348	8.16758	43.6389	1.79134	3.57617	2.67543	8.09614	100	100
ENSMUSG00000021290	7.53847	336.295	1444.97	5.59093	8.49953	3.84693	7.67023	100	100
ENSMUSG00000021302	1.50336	3.5649	10.0444	0.821777	2.48174	1.18983	8.89804	100	100
ENSMUSG00000021306	0.174793	1.04816	25.0658	0.134752	0.259586	14.7897	30.8916	100	100
ENSMUSG00000021311	0.333672	0.513092	3.59867	0.185601	0.654208	2.85128	15.5389	100	100
ENSMUSG00000021326	0.653801	1.78928	12.9466	0.496264	0.900681	4.60631	10.2955	100	100
ENSMUSG00000021327	0.905105	1.37768	5.69499	0.350878	1.46763	1.95561	14.9188	100	100
ENSMUSG00000021338	0.837818	9.60609	10.5915	0.268064	1.12762	0.715258	5.25745	100	100
ENSMUSG00000021339	1.07211	6.78581	10.3038	0.578557	1.46401	0.951757	3.6984	100	100
ENSMUSG00000021357	1.16025	3.97645	10.9288	0.812173	1.70202	1.43237	5.22135	100	100
ENSMUSG00000021360	0.510747	3.70238	9.50173	0.361168	0.692126	1.80399	4.10474	100	100
ENSMUSG00000021361	6.2697	212.395	591.505	4.64948	7.9627	2.16002	4.7806	100	100
ENSMUSG00000021365	0.427429	2.24648	9.33058	0.289464	0.585971	2.7192	7.54346	100	100
ENSMUSG00000021366	0.43299	33.4283	35.9876	0.232497	0.578892	0.750812	2.56675	100	100
ENSMUSG00000021368	1.87932	18.6474	30.6047	1.34253	2.52437	1.12432	3.29955	100	100
ENSMUSG00000021373	0.234837	1.38874	5.59904	0.144543	0.378972	2.12091	8.30318	100	100
ENSMUSG00000021374	0.397233	0.623264	4.24768	0.243101	0.617217	3.59214	12.6117	100	100
ENSMUSG00000021375	0.464837	1.49978	4.08148	0.232099	0.82648	1.28571	7.16973	100	100
ENSMUSG00000021376	0.784034	11.0732	12.6634	0.269383	1.12206	0.768279	4.86458	100	100
ENSMUSG00000021377	0.900957	93.9377	320.209	0.697496	1.04694	2.90401	4.83403	100	100
ENSMUSG00000021388	0.110208	13.7338	215.794	0.0491392	0.131581	11.7368	88.7928	100	100
ENSMUSG00000021390	0.503381	116.707	1094.84	0.433267	0.573963	7.8515	11.5576	100	100
ENSMUSG00000021391	0.114576	0.467888	5.74469	0.0755767	0.260037	4.43105	22.333	100	100
ENSMUSG00000021392	0.424104	0.81468	4.39698	0.236629	0.668209	2.81799	12.5835	100	100
ENSMUSG00000021395	0.574729	1.10374	10.2822	0.425183	0.750256	6.33281	14.4035	100	100
ENSMUSG00000021400	0.0776108	1.08932	6.34082	0.0408221	0.141759	2.77583	11.6683	100	100
ENSMUSG00000021408	0.583204	0.698613	3.90181	0.261032	1.05427	2.09461	16.6089	100	100
ENSMUSG00000021411	0.651451	22.6572	123.26	0.488094	0.739767	4.87153	8.73505	100	100
ENSMUSG00000021413	0.461433	0.592015	8.47562	0.328717	0.659357	8.92819	24.4972	100	100
ENSMUSG00000021417	2.37468	5.15483	34.6915	1.77411	5.46008	1.94477	10.9333	100	100
ENSMUSG00000021420	0.647646	3.33974	9.24139	0.39213	0.87332	1.74513	6.36347	100	100
ENSMUSG00000021427	7.00943	165.343	531.066	5.61678	8.0716	2.65749	5.55448	100	100
ENSMUSG00000021431	0.691342	1.41835	11.4473	0.528534	0.92571	5.51843	12.5127	100	100
ENSMUSG00000021432	0.910847	3.13385	7.32562	0.459779	1.41256	1.21655	6.36131	100	100
ENSMUSG00000021453	0.767056	2.83918	181.421	0.691138	1.02825	35.5698	69.6614	100	100
ENSMUSG00000021457	0.163432	7.87163	16.8104	0.106769	0.224674	1.40855	3.19105	100	100
ENSMUSG00000021458	1.83609	163.681	960.351	1.63794	2.09992	4.94885	6.88507	100	100
ENSMUSG00000021460	1.33067	5.26603	9.91429	0.744412	2.15211	0.946544	4.63905	100	100
ENSMUSG00000021461	0.349789	1.19245	4.34906	0.222742	0.577056	1.67842	6.20366	100	100
ENSMUSG00000021464	0.754034	2.73424	7.70635	0.441513	1.12917	1.58153	6.82892	100	100
ENSMUSG00000021466	0.22704	140.107	375.038	0.145139	0.286709	2.07306	4.6705	100	100
ENSMUSG00000021468	1.6643	2.96553	9.1582	0.958353	2.97144	1.17122	7.50168	100	100
ENSMUSG00000021469	0.264081	12.2498	32.4696	0.183786	0.329771	1.97079	3.7815	100	100
ENSMUSG00000021470	0.278377	1.0918	3.80018	0.169556	0.548929	1.40233	6.28739	100	100
ENSMUSG00000021474	2.98472	44.5906	98.6147	2.39789	3.82277	1.57398	3.1998	100	100
ENSMUSG00000021477	4.35104	299.963	4518.75	3.86888	12.9144	6.40379	17.526	100	100
ENSMUSG00000021481	0.753534	8.03562	11.2841	0.54082	1.08669	0.887821	2.12676	100	100
ENSMUSG00000021482	0.99365	5.19051	8.09595	0.53129	1.51602	0.902008	4.06707	100	100
ENSMUSG00000021483	0.238857	2.87111	4.79955	0.157767	0.409179	0.886919	2.68573	100	100
ENSMUSG00000021484	3.0904	24.37	167.547	2.30506	5.75664	3.24608	11.115	100	100
ENSMUSG00000021485	0.102756	1.23682	15.9371	0.0774383	0.237586	4.17834	17.2112	100	100
ENSMUSG00000021488	1.98269	32.0154	59.9586	1.60968	2.4657	1.37929	2.73874	100	100
ENSMUSG00000021493	4.96394	437.266	2327.84	4.35607	8.97911	2.92635	6.16028	100	100
ENSMUSG00000021494	2.33271	10.5157	23.1892	1.57017	3.61477	1.19955	4.11388	100	100
ENSMUSG00000021495	0.579822	1.60299	5.61629	0.280828	0.891789	1.79652	9.74154	100	100
ENSMUSG00000021496	0.453709	1.87868	6.56235	0.304959	0.68079	1.8814	6.03877	100	100
ENSMUSG00000021497	3.40872	27.798	75.1392	2.53792	4.49373	1.8547	4.52906	100	100
ENSMUSG00000021500	1.57996	5.29704	23.7514	1.27036	2.32073	2.3709	6.5275	100	100
ENSMUSG00000021501	2.27675	15.7084	35.4345	1.74541	3.59157	1.23007	3.58265	100	100
ENSMUSG00000021510	0.619705	69.9645	39.9521	0.203808	0.975466	0.351977	2.24202	100	100
ENSMUSG00000021518	2.47101	10.356	20.454	1.84272	3.71326	1.08078	3.15057	100	100
ENSMUSG00000021519	2.43635	334.917	396.814	0.969579	3.50696	0.821818	7.10997	100	100
ENSMUSG00000021532	0.890886	9.98042	16.3297	0.593202	1.15536	1.1409	3.03607	100	100
ENSMUSG00000021536	0.304407	17.0595	18.8077	0.1191	0.418062	0.745409	3.82111	100	100
ENSMUSG00000021537	4.05337	30.3862	177.951	3.33291	9.23864	2.34363	8.53657	100	100
ENSMUSG00000021540	0.852686	2.11531	6.59922	0.521435	1.25415	1.64789	6.83587	100	100
ENSMUSG00000021548	2.04941	2.84156	18.9403	1.41802	4.85211	1.61526	11.8812	100	100
ENSMUSG00000021549	0.4951	0.875782	6.22006	0.290838	0.734971	3.98438	13.9304	100	100
ENSMUSG00000021550	3.6201	508.002	538.372	2.39091	4.95569	0.761898	2.19856	100	100
ENSMUSG00000021552	0.191917	0.478039	6.07174	0.121463	0.27116	8.33782	23.3772	100	100
ENSMUSG00000021555	1.61405	4.13685	12.5257	1.01284	3.0743	1.15279	6.76825	100	100
ENSMUSG00000021556	1.27624	2.30344	9.80564	0.942453	2.07681	1.72874	6.59292	100	100
ENSMUSG00000021557	0.371143	0.707291	4.33891	0.235176	0.624958	3.04624	10.5296	100	100
ENSMUSG00000021559	0.0803505	0.473149	3.27215	0.0310457	0.212308	2.2309	18.2413	100	100
ENSMUSG00000021567	0.0682496	28.87	150.498	0.0471441	0.141324	2.30393	8.97646	100	100
ENSMUSG00000021569	0.239119	1.65164	13.7931	0.19217	0.303407	5.57137	11.2923	100	100
ENSMUSG00000021572	0.0703336	1.06808	3.45643	0.0500601	0.160999	1.18709	5.18493	100	100
ENSMUSG00000021575	0.274909	9.57495	25.1418	0.173451	0.350455	1.95014	4.84745	100	100
ENSMUSG00000021576	6.51781	83.5472	245.784	4.87828	10.5097	1.73553	5.27187	100	100
ENSMUSG00000021577	7.63662	16.3089	75.8003	5.97831	12.6899	1.95005	7.31266	100	100
ENSMUSG00000021578	2.96315	16.7381	38.5843	1.91864	5.73397	0.993252	5.53185	100	100
ENSMUSG00000021583	1.0009	80.2092	127.143	0.667435	1.22021	1.26144	2.76448	100	100
ENSMUSG00000021585	4.23515	589.428	1551.79	3.70772	6.92737	1.5882	3.16395	100	100
ENSMUSG00000021594	0.274	49.1994	40.3068	0.166707	0.443494	0.484283	1.44436	100	100
ENSMUSG00000021595	3.07268	12.8236	58.1383	2.42176	6.28372	1.75984	7.26538	100	100
ENSMUSG00000021597	0.126079	0.441543	5.0942	0.0813458	0.291535	3.87989	19.0638	100	100
ENSMUSG00000021598	4.18949	39.0978	152.646	3.05767	5.86238	2.59318	6.57488	100	100
ENSMUSG00000021606	6.86965	47.5598	143.591	4.91566	8.86614	2.06952	5.3368	100	100
ENSMUSG00000021607	4.63495	118.306	248.533	3.49183	5.71441	1.62961	3.73996	100	100
ENSMUSG00000021608	0.800914	4.3433	11.915	0.532051	1.12877	1.77053	4.91921	100	100
ENSMUSG00000021610	2.62479	6.28118	18.2007	1.71075	7.47871	0.740347	5.97448	100	100
ENSMUSG00000021611	0.178664	15.3516	18.6895	0.11721	0.285295	0.66415	2.00722	100	100
ENSMUSG00000021614	1.72708	252.248	2358.86	1.48826	6.94468	3.6788	11.336	100	100
ENSMUSG00000021619	0.385471	1.81268	5.77327	0.187701	0.611876	1.69477	7.98886	100	100
ENSMUSG00000021621	1.5264	3.11114	11.6919	1.11232	2.71039	1.4324	6.43631	100	100
ENSMUSG00000021629	0.994235	99.0485	136.624	0.526464	1.17013	1.17509	3.92226	100	100
ENSMUSG00000021635	0.733763	1.45972	6.85609	0.528881	1.02996	2.65747	7.82138	100	100
ENSMUSG00000021639	1.68371	7.44284	21.8365	1.24966	2.90345	1.39469	4.76294	100	100
ENSMUSG00000021643	0.616304	0.857392	14.9052	0.481311	1.11576	6.4262	23.4351	100	100
ENSMUSG00000021645	1.8015	5.12446	16.9957	1.2504	3.17799	1.36215	6.64701	100	100
ENSMUSG00000021661	0.617739	6.5022	13.1765	0.389907	0.808803	1.354	3.39824	100	100
ENSMUSG00000021662	0.583622	3.016	24.2597	0.466057	0.690696	5.93714	10.7588	100	100
ENSMUSG00000021665	1.38104	3.57507	12.2409	1.01521	2.52405	1.38881	6.18964	100	100
ENSMUSG00000021666	1.15503	4.17779	6.31681	0.606939	1.9352	0.762495	4.21595	100	100
ENSMUSG00000021668	0.900596	1.90418	6.21447	0.485142	1.52351	1.34044	8.23162	100	100
ENSMUSG00000021669	0.719348	1.75634	8.69154	0.443244	1.10333	2.72549	11.1916	100	100
ENSMUSG00000021670	0.848	93.6763	391.47	0.708748	1.0033	3.36382	5.5706	100	100
ENSMUSG00000021671	0.358884	1.15323	4.82692	0.258457	0.53826	2.09631	6.86025	100	100
ENSMUSG00000021681	0.843398	3.67219	6.29679	0.548468	1.30511	0.940816	2.98508	100	100
ENSMUSG00000021687	1.69488	7.08827	14.7103	1.27945	2.58849	1.09558	3.39213	100	100
ENSMUSG00000021690	0.900417	16.7231	16.5209	0.2715	1.29393	0.617517	5.82133	100	100
ENSMUSG00000021692	1.10136	5.72814	26.613	0.880386	1.37129	3.45631	6.58787	100	100
ENSMUSG00000021693	1.26105	7.76744	23.4208	0.91167	1.70418	1.90368	4.77499	100	100
ENSMUSG00000021696	0.112855	23.107	32.9195	0.0363401	0.189637	0.706946	4.99133	100	100
ENSMUSG00000021699	0.614855	3.00956	5.29809	0.306434	1.00038	0.846342	4.75223	100	100
ENSMUSG00000021701	0.749244	112.442	1341.83	0.651976	0.852012	10.3464	14.2216	100	100
ENSMUSG00000021703	0.32714	2.286	5.83083	0.11801	0.525918	1.40025	8.46843	100	100
ENSMUSG00000021704	0.592109	4.30349	7.5207	0.286882	0.801018	1.1586	4.76545	100	100
ENSMUSG00000021707	0.243639	1.9713	21.0316	0.204673	0.271843	8.95663	13.8243	100	100
ENSMUSG00000021709	0.856846	2.44638	8.9433	0.61051	1.30537	1.94448	6.41575	100	100
ENSMUSG00000021710	1.27616	4.79969	16.4985	1.02405	1.76836	1.97701	4.88069	100	100
ENSMUSG00000021712	0.493896	1.2802	3.50768	0.17068	0.827885	1.33375	11.8177	100	100
ENSMUSG00000021714	0.22136	1.83088	19.311	0.184625	0.276113	8.13977	12.7801	100	100
ENSMUSG00000021716	1.03374	1.53223	9.30932	0.556411	1.82323	2.03751	15.6562	100	100
ENSMUSG00000021725	0.447664	2.7044	5.86938	0.240696	0.698157	1.16001	4.46023	100	100
ENSMUSG00000021728	0.672576	0.856253	35.1061	0.529652	1.37646	12.6485	54.0578	100	100
ENSMUSG00000021733	0.260102	1.07726	3.50478	0.13494	0.511447	1.33315	8.59781	100	100
ENSMUSG00000021738	0.156455	0.433254	3.38824	0.0925149	0.394629	2.12875	13.5179	100	100
ENSMUSG00000021745	0.580995	1.32974	5.65664	0.421754	0.736134	3.04664	6.2216	100	100
ENSMUSG00000021748	3.30615	19.901	53.9419	2.6176	8.19014	0.927403	3.97984	100	100
ENSMUSG00000021752	0.112988	0.828335	1.40912	0.0850806	0.380367	0.43145	2.31038	100	100
ENSMUSG00000021756	2.85025	599.757	5967.99	2.53691	5.70124	5.50093	11.5054	100	100
ENSMUSG00000021759	1.88967	65.8884	2256.44	1.72191	2.12625	28.994	38.788	100	100
ENSMUSG00000021760	6.35209	221.527	689.199	5.14475	8.06051	2.41124	4.55522	100	100
ENSMUSG00000021764	5.9006	23.2718	97.4824	4.20683	8.17259	2.40937	8.22136	100	100
ENSMUSG00000021765	0.398648	95.2126	540.437	0.312368	0.454691	4.83636	7.90529	100	100
ENSMUSG00000021767	0.316746	4.61855	9.66732	0.141849	0.466609	1.37378	5.86199	100	100
ENSMUSG00000021771	5.22326	462.055	1987.37	4.28339	8.26541	2.71304	6.38305	100	100
ENSMUSG00000021772	0.294481	1.06715	8.24433	0.116951	0.407967	5.14449	24.5248	100	100
ENSMUSG00000021773	0.389445	0.55841	5.25404	0.243603	0.589876	5.00571	17.0813	100	100
ENSMUSG00000021774	0.185325	0.18787	30.8023	0.148835	0.611956	26.0488	209.833	100	100
ENSMUSG00000021775	0.355395	0.670202	3.77193	0.210731	0.668414	2.63472	10.3582	100	100
ENSMUSG00000021786	0.380257	1.25813	4.17373	0.209205	0.598177	1.5755	7.14772	100	100
ENSMUSG00000021792	0.328264	33.4023	58.1009	0.185387	0.401738	1.31808	3.41019	100	100
ENSMUSG00000021794	2.80378	8.12318	41.4666	2.09897	5.47028	1.96204	8.57425	100	100
ENSMUSG00000021796	0.604788	0.885324	5.92122	0.305927	0.897457	3.60737	15.8706	100	100
ENSMUSG00000021798	0.178039	0.935209	4.956	0.131932	0.340319	2.35364	7.93579	100	100
ENSMUSG00000021806	0.437208	117.48	407.001	0.200364	0.524789	2.80216	14.948	100	100
ENSMUSG00000021807	6.51427	257.277	816.516	5.29145	7.70573	2.609	4.88413	100	100
ENSMUSG00000021810	2.78626	44.8552	75.0918	1.86028	3.61149	1.20235	3.29841	100	100
ENSMUSG00000021811	0.653644	14.8197	146.254	0.557214	0.735949	8.38068	12.6418	100	100
ENSMUSG00000021814	4.88055	494.468	1379.92	3.88286	6.14076	2.22696	4.09747	100	100
ENSMUSG00000021816	0.638354	0.589486	7.8346	0.462275	0.990274	6.44368	21.1409	100	100
ENSMUSG00000021819	0.588722	1.11214	8.08449	0.413637	0.720592	5.36793	10.9595	100	100
ENSMUSG00000021820	1.86742	5.99539	70.8923	1.56849	6.12569	3.01942	16.3367	100	100
ENSMUSG00000021822	0.241701	2.8281	11.2018	0.161088	0.322925	2.70542	6.48502	100	100
ENSMUSG00000021823	2.05353	133.359	1201.82	1.83097	2.33052	7.69624	10.7586	100	100
ENSMUSG00000021824	4.19858	21.7722	35.9243	2.97324	6.81501	0.869008	3.28203	100	100
ENSMUSG00000021832	5.79122	201.909	571.955	4.99184	8.31416	1.91376	3.63749	100	100
ENSMUSG00000021838	0.379784	1.02681	8.87824	0.277386	0.616193	4.48599	12.3289	100	100
ENSMUSG00000021840	0.583267	78.993	161.223	0.4704	0.711801	1.62412	2.66609	100	100
ENSMUSG00000021843	1.85491	11.4258	32.4325	1.36802	2.62951	1.7532	5.13737	100	100
ENSMUSG00000021846	0.535903	4.29649	14.4536	0.420284	0.664469	2.46269	4.68114	100	100
ENSMUSG00000021868	0.675455	3.0081	6.20035	0.452166	1.02785	1.11277	3.57033	100	100
ENSMUSG00000021870	1.07343	183.5	373.072	0.842792	1.32366	1.65771	3.00446	100	100
ENSMUSG00000021877	10.0527	753.467	3291.12	8.66115	13.2354	1.73986	5.09266	100	100
ENSMUSG00000021890	0.834031	4.68705	19.571	0.62326	1.05797	2.85581	6.54287	100	100
ENSMUSG00000021891	1.2396	3.69632	8.73622	0.58155	1.85329	1.20028	7.26961	100	100
ENSMUSG00000021892	0.7446	105.153	272.5	0.542925	0.855439	2.19271	4.0777	100	100
ENSMUSG00000021893	0.9636	3.14755	8.61863	0.529865	1.32571	1.60966	6.88748	100	100
ENSMUSG00000021895	0.189933	20.1933	20.891	0.103645	0.308602	0.554193	2.22748	100	100
ENSMUSG00000021900	1.08108	4.07846	9.86345	0.493559	1.37803	1.60245	7.8033	100	100
ENSMUSG00000021901	1.07802	1.21415	7.45429	0.604416	2.2286	1.63429	15.1695	100	100
ENSMUSG00000021905	1.76387	4.5543	43.1064	1.36148	2.83696	4.22101	13.2822	100	100
ENSMUSG00000021906	0.872063	2.35465	7.80926	0.569093	1.26448	1.94918	5.95623	100	100
ENSMUSG00000021910	2.056	3.06797	33.4254	1.65303	5.0673	2.79716	15.1275	100	100
ENSMUSG00000021911	0.441295	1.38918	3.50977	0.27239	0.798524	1.09006	4.79142	100	100
ENSMUSG00000021913	0.0951429	3.0405	3.65248	0.066667	0.253892	0.405266	1.80334	100	100
ENSMUSG00000021916	1.34628	1.42143	7.65876	0.913956	3.41728	1.24373	10.2132	100	100
ENSMUSG00000021917	8.10068	226.575	1102.6	6.93089	10.5252	3.68143	5.87262	100	100
ENSMUSG00000021928	0.728656	39.3064	117.049	0.57011	0.878638	2.32708	4.35714	100	100
ENSMUSG00000021929	0.47608	1.25298	12.1081	0.295275	0.639812	6.33629	19.2971	100	100
ENSMUSG00000021930	1.32882	3.99532	9.60575	0.941388	1.97617	1.27545	4.56365	100	100
ENSMUSG00000021932	1.91393	98.6333	201.029	1.11629	2.52816	1.59788	5.56806	100	100
ENSMUSG00000021938	0.568707	1.75505	8.48951	0.337227	0.72077	3.43966	9.94176	100	100
ENSMUSG00000021939	5.36193	171.739	2387.14	2.71335	7.14621	4.1151	15.8633	100	100
ENSMUSG00000021947	0.371577	1.30254	4.68901	0.205263	0.608597	1.69366	7.48817	100	100
ENSMUSG00000021948	0.941975	1.96651	11.0574	0.702995	1.65932	2.25197	8.86143	100	100
ENSMUSG00000021950	0.600043	7.92161	304.981	0.518667	0.858292	21.1797	48.7543	100	100
ENSMUSG00000021951	3.42107	8.41434	30.1988	2.5509	7.10027	1.19801	6.0894	100	100
ENSMUSG00000021952	0.409606	1.80598	14.9261	0.266733	0.52617	6.0243	14.4213	100	100
ENSMUSG00000021957	4.67841	53.614	153.323	3.71773	11.3264	1.08728	4.34787	100	100
ENSMUSG00000021959	1.44735	34.4941	61.6197	0.86015	1.72106	1.50025	4.11847	100	100
ENSMUSG00000021963	0.587989	3.52671	202.664	0.471764	0.74035	36.8574	79.2978	100	100
ENSMUSG00000021965	0.0783578	0.428808	5.67895	0.0513607	0.177533	4.67384	21.1787	100	100
ENSMUSG00000021967	4.65616	21.7433	110.001	3.71835	8.03608	2.51189	7.45636	100	100
ENSMUSG00000021969	3.35699	27.3576	98.1245	2.57629	5.4421	1.99293	5.74709	100	100
ENSMUSG00000021973	0.812087	1.2818	4.66084	0.468942	1.55198	1.45118	7.19762	100	100
ENSMUSG00000021978	1.57992	6.9914	22.5754	1.16241	2.11908	1.96426	5.51867	100	100
ENSMUSG00000021981	1.56416	4.98379	16.5498	1.16707	2.20826	1.92519	5.52447	100	100
ENSMUSG00000021982	0.187168	0.29897	4.12505	0.058712	0.342084	6.23938	49.3524	100	100
ENSMUSG00000021987	2.40273	7.80153	12.3591	1.46602	4.20629	0.697522	3.65262	100	100
ENSMUSG00000021990	0.266205	2.668	5.37773	0.155061	0.421954	1.06602	3.87394	100	100
ENSMUSG00000021994	0.884014	49.4548	156.272	0.65645	1.01117	2.75146	4.95163	100	100
ENSMUSG00000022000	0.918217	4.04572	14.9177	0.665895	1.11638	2.74372	5.93113	100	100
ENSMUSG00000022008	1.65135	6.71269	14.0644	0.739215	2.47072	1.1581	7.69666	100	100
ENSMUSG00000022009	1.32819	222.391	299.276	0.943637	1.60397	1.05464	2.6011	100	100
ENSMUSG00000022010	2.31584	226.464	4783.3	2.03184	2.70381	18.0059	24.8913	100	100
ENSMUSG00000022012	0.146742	19.558	16.7641	0.0686768	0.357272	0.330328	1.63887	100	100
ENSMUSG00000022013	0.0880991	0.252138	19.6007	0.0678849	0.200625	26.4219	108.572	100	100
ENSMUSG00000022016	0.727558	1.15833	6.42929	0.450835	1.07125	3.13138	11.7422	100	100
ENSMUSG00000022021	0.209822	0.899586	8.42062	0.147742	0.271169	6.82326	13.7152	100	100
ENSMUSG00000022022	0.641592	4.45218	9.94458	0.344997	0.896447	1.43963	5.60075	100	100
ENSMUSG00000022023	2.15024	4.97589	24.7465	1.69386	5.10236	1.48634	7.62944	100	100
ENSMUSG00000022024	5.27015	112.605	292.267	3.70465	6.80768	1.95547	5.27507	100	100
ENSMUSG00000022031	1.24322	2.5841	11.5743	0.941286	2.15095	1.76021	7.97347	100	100
ENSMUSG00000022034	0.0601329	0.665574	6.81163	0.0375245	0.130037	3.83614	18.5635	100	100
ENSMUSG00000022035	2.56229	18.211	33.9	1.5762	5.74398	0.717335	4.41894	100	100
ENSMUSG00000022043	3.59768	14.9	49.2123	2.38784	5.77855	1.69012	7.50891	100	100
ENSMUSG00000022048	4.82389	488.454	332.574	3.64779	6.73763	0.485804	0.921911	100	100
ENSMUSG00000022051	0.554813	0.825909	28.6056	0.457079	0.964693	13.2804	44.3645	100	100
ENSMUSG00000022052	2.57202	46.2684	50.7025	1.40016	3.7284	0.773599	3.31139	100	100
ENSMUSG00000022053	0.129507	1.0944	5.04916	0.0593543	0.237835	2.23034	10.3677	100	100
ENSMUSG00000022054	0.027357	0.73281	15.8197	0.0203789	0.0527547	6.03207	33.4788	100	100
ENSMUSG00000022070	0.380332	120.191	555.531	0.304392	0.456323	3.62745	6.19661	100	100
ENSMUSG00000022074	1.92141	126.113	516.288	1.66651	2.25472	3.45652	5.05845	100	100
ENSMUSG00000022075	0.330191	2.8314	6.36984	0.163896	0.499652	1.34033	5.13499	100	100
ENSMUSG00000022089	1.8929	5.18159	15.0705	1.40138	3.21731	1.3026	4.74064	100	100
ENSMUSG00000022090	0.482726	25.2143	428.172	0.403795	0.544016	14.9551	21.7651	100	100
ENSMUSG00000022091	0.501791	2.421	17.2005	0.410509	0.616841	5.35321	9.57789	100	100
ENSMUSG00000022094	1.18058	6.31739	21.2042	0.872488	1.53112	2.35423	5.68692	100	100
ENSMUSG00000022095	0.345751	1.48368	5.43183	0.199976	0.538866	2.04023	7.18835	100	100
ENSMUSG00000022098	3.1316	65.3105	369.314	2.56385	3.85116	4.50673	7.98782	100	100
ENSMUSG00000022099	0.165078	16.9906	11.7891	0.097198	0.318652	0.233382	1.15282	100	100
ENSMUSG00000022100	0.685382	0.947337	8.49203	0.510201	0.919131	5.60856	13.9165	100	100
ENSMUSG00000022105	0.201666	2.72257	4.08856	0.0531421	0.377284	0.692524	6.45137	100	100
ENSMUSG00000022106	1.52389	4.17662	14.3617	1.07194	2.71508	1.43416	5.95974	100	100
ENSMUSG00000022108	2.86826	160.063	3043.78	2.59732	3.58599	16.1989	22.0592	100	100
ENSMUSG00000022109	1.11365	5.51034	21.7783	0.852541	1.53004	2.67904	5.69796	100	100
ENSMUSG00000022110	4.43028	11.856	37.0079	3.0085	9.21212	1.10314	6.96709	100	100
ENSMUSG00000022111	2.45791	223.82	786.536	2.0857	2.83242	3.0287	4.21563	100	100
ENSMUSG00000022119	1.12192	1.81601	10.4394	0.886151	2.26375	1.89587	8.24539	100	100
ENSMUSG00000022120	0.456144	1.86717	4.5409	0.23928	0.805415	1.12971	5.72023	100	100
ENSMUSG00000022124	0.711724	1.94929	5.99552	0.40526	1.15461	1.55079	6.76205	100	100
ENSMUSG00000022125	1.64501	3.00239	12.3598	1.22494	2.76689	1.57196	6.592	100	100
ENSMUSG00000022130	1.68519	5.01477	10.4689	0.89883	2.65178	1.05793	5.99327	100	100
ENSMUSG00000022131	1.11275	3.10027	6.03531	0.738751	1.84293	0.873608	4.03672	100	100
ENSMUSG00000022136	2.65333	529.235	1611.13	2.22735	4.40614	1.80377	3.92141	100	100
ENSMUSG00000022139	3.45086	325.659	1565.12	3.06569	5.90362	2.69769	5.60033	100	100
ENSMUSG00000022141	0.545537	1.1779	9.1353	0.410941	0.688258	5.35236	11.6322	100	100
ENSMUSG00000022142	0.708533	2.78766	6.55756	0.367763	1.10503	1.26557	6.49622	100	100
ENSMUSG00000022144	0.151763	87.9456	119.67	0.0442019	0.218736	0.887347	5.39417	100	100
ENSMUSG00000022146	2.22605	52.4021	136.102	1.55721	3.17646	1.68214	4.9214	100	100
ENSMUSG00000022150	0.955871	15.8589	51.7891	0.687793	1.12171	2.60432	5.66147	100	100
ENSMUSG00000022160	1.53572	13.4878	24.3179	0.936788	2.14008	1.13676	3.94126	100	100
ENSMUSG00000022174	6.95702	249.781	1528.14	6.10265	8.00127	5.2139	7.73197	100	100
ENSMUSG00000022175	2.26325	5.64058	18.829	1.47735	3.65729	1.55122	7.21288	100	100
ENSMUSG00000022177	0.462496	4.3121	17.1687	0.355265	0.590369	2.69379	6.35112	100	100
ENSMUSG00000022178	0.812731	2.89681	11.6554	0.550216	1.12888	2.50613	6.78971	100	100
ENSMUSG00000022179	0.151549	1.57449	3.09968	0.0978202	0.286482	0.843597	3.42289	100	100
ENSMUSG00000022185	3.33951	7.87521	49.4991	2.53755	6.12729	2.40037	10.5572	100	100
ENSMUSG00000022186	2.55355	6.0464	38.5338	2.04012	4.0487	2.88345	9.27004	100	100
ENSMUSG00000022193	6.35084	57.856	395.482	4.86085	9.9007	4.03663	11.442	100	100
ENSMUSG00000022194	0.520322	1.14999	9.27513	0.323175	0.888833	3.28061	16.296	100	100
ENSMUSG00000022195	1.16156	10.8258	12.0761	0.650235	1.68682	0.679075	2.4876	100	100
ENSMUSG00000022199	0.288902	1.88809	7.59653	0.202843	0.427021	2.36179	6.46745	100	100
ENSMUSG00000022200	0.574823	0.668	4.64287	0.302032	1.26646	2.18905	16.9079	100	100
ENSMUSG00000022201	1.0364	1.79988	17.4336	0.839471	1.63236	4.92317	13.0147	100	100
ENSMUSG00000022203	0.0448267	0.786603	3.36557	0.0206644	0.132198	1.00356	9.27185	100	100
ENSMUSG00000022204	1.68539	10.4753	53.0638	1.34617	2.15639	3.51052	7.38533	100	100
ENSMUSG00000022205	5.50284	203.677	776.038	4.4134	6.72206	3.12721	5.60667	100	100
ENSMUSG00000022206	0.278562	2.11017	14.7328	0.222309	0.362049	4.95026	9.44359	100	100
ENSMUSG00000022210	1.45863	6.03263	26.7808	1.18421	2.50046	2.15853	6.20589	100	100
ENSMUSG00000022214	0.693031	0.871021	4.92148	0.366295	1.55558	1.7075	14.2423	100	100
ENSMUSG00000022216	2.36521	41.4921	93.5666	1.28967	4.6552	1.12559	6.62427	100	100
ENSMUSG00000022217	0.447665	3.39073	14.6647	0.291268	0.576764	3.17511	7.76581	100	100
ENSMUSG00000022220	0.162859	1.40509	4.46767	0.113223	0.314852	1.47183	5.34037	100	100
[truncated: 7,339 more rows]

## Sheet: CAST
Table 1B: Inferred transcriptional burst parameters for the CAST allele. k_on, k_off and k_syn are maximum likelihood estimates. bf_lower, bf_upper,bs_lower and bs_upper are confidence intervals based on bootstrap estimates. bf_n and bs_n are the successful number of bootstrap attempts (out of 100).
gene_id	k_on	k_off	k_syn	bf_lower	bf_upper	bs_lower	bs_upper	bf_n	bs_n
ENSMUSG00000000001	5.3931	99.78	286.671	3.96287	6.46872	2.32961	4.98067	100	100
ENSMUSG00000000028	0.122357	1.22504	19.5324	0.0993786	0.17496	10.5904	22.26	100	100
ENSMUSG00000000056	0.566388	52.2267	77.2373	0.308991	0.731706	1.16306	3.03343	100	100
ENSMUSG00000000058	0.702272	107.892	290.498	0.528837	0.842102	2.20148	4.12302	100	100
ENSMUSG00000000078	1.14781	72.657	795.078	0.892947	1.3141	9.56039	16.3871	100	100
ENSMUSG00000000085	0.575524	3.90761	22.9957	0.488595	0.685426	4.67135	7.30088	100	100
ENSMUSG00000000088	3.62636	391.967	1123.61	3.2195	5.56329	1.84801	3.28902	100	100
ENSMUSG00000000126	0.0575104	2.85337	10.4422	0.0380322	0.131096	1.34265	6.13064	100	100
ENSMUSG00000000127	1.27535	4.20219	22.9966	1.02997	1.85567	3.03312	7.73572	100	100
ENSMUSG00000000131	1.21059	4.13766	9.41243	0.630438	1.94825	1.14526	5.96302	100	100
ENSMUSG00000000148	0.5023	2.4212	6.20263	0.217137	0.735313	1.47897	9.69138	100	100
ENSMUSG00000000149	0.179993	0.197453	4.84424	0.112234	0.271837	14.6144	41.5804	100	100
ENSMUSG00000000168	2.60899	275.499	466.73	2.1916	3.2257	1.32214	2.2157	100	100
ENSMUSG00000000184	2.39164	26.9539	593.703	1.98871	5.15278	10.3797	29.5373	100	100
ENSMUSG00000000194	3.05588	551.296	1157.82	1.71563	6.48585	1.05742	5.95392	100	100
ENSMUSG00000000248	0.140602	1.85225	8.97542	0.0940376	0.222869	2.9191	7.55905	100	100
ENSMUSG00000000253	0.499008	2.77886	5.39627	0.325604	0.802628	0.982281	3.70822	100	100
ENSMUSG00000000275	0.373804	1.66111	5.83473	0.23182	0.605963	1.82139	6.25884	100	100
ENSMUSG00000000282	0.284987	1.12417	5.23851	0.176823	0.41648	2.64691	9.54396	100	100
ENSMUSG00000000295	2.70823	204.243	427.587	1.24596	3.17681	1.73586	9.40788	100	100
ENSMUSG00000000296	0.145763	0.831558	2.25156	0.058561	0.362592	0.930747	7.07188	100	100
ENSMUSG00000000326	5.20333	142.348	450.519	3.94392	6.67522	2.45415	4.92409	100	100
ENSMUSG00000000339	3.31854	359.971	452.597	2.46143	5.8856	0.72885	2.18129	100	100
ENSMUSG00000000340	0.421232	0.653096	3.8191	0.242818	0.785502	2.3645	12.1068	100	100
ENSMUSG00000000346	4.34617	22.2832	111.618	3.03396	12.7534	1.43569	10.0188	100	100
ENSMUSG00000000359	0.22886	3.74118	29.8506	0.167789	0.272993	5.62408	11.6412	100	100
ENSMUSG00000000378	2.09672	7.20609	20.9182	1.39378	4.77432	1.12829	5.75665	100	100
ENSMUSG00000000384	1.47374	7.9576	17.3674	0.927727	2.04281	1.32539	4.18704	100	100
ENSMUSG00000000420	2.39226	7.32041	37.4775	1.89041	3.88778	2.44626	8.08075	100	100
ENSMUSG00000000439	1.03852	1.91103	4.20115	0.476257	1.74005	0.953085	7.27912	100	100
ENSMUSG00000000440	0.148902	149.8	800.741	0.118782	0.223719	2.6957	7.68065	100	100
ENSMUSG00000000441	0.467042	0.713897	11.1244	0.367285	0.796842	7.28401	23.144	100	100
ENSMUSG00000000486	0.0849361	0.538772	3.38012	0.0430816	0.213384	1.919	13.1673	100	100
ENSMUSG00000000530	0.11639	1.08567	13.5804	0.0842437	0.214284	6.177	18.9627	100	100
ENSMUSG00000000532	0.067334	9.12345	20.8301	0.0442631	0.151073	0.835302	4.2048	100	100
ENSMUSG00000000538	0.874002	1.52012	7.22605	0.404766	1.42291	2.05284	15.4452	100	100
ENSMUSG00000000552	0.499867	16.4455	45.5209	0.282883	0.623315	2.17906	6.11303	100	100
ENSMUSG00000000555	1.76091	213.912	3282.47	1.5761	4.27109	6.53851	17.5058	100	100
ENSMUSG00000000561	2.28015	482.481	420.133	1.65791	3.15934	0.617746	1.49894	100	100
ENSMUSG00000000563	9.16069	119.363	594.733	7.67335	13.6143	3.18297	6.92641	100	100
ENSMUSG00000000567	0.253694	83.6591	595.246	0.202459	0.297051	5.5741	9.54257	100	100
ENSMUSG00000000568	1.00843	6.95585	33.1542	0.714093	1.24939	3.56123	9.10691	100	100
ENSMUSG00000000579	0.0541304	0.213331	38.2696	0.0328303	0.126483	37.8624	264.2	100	100
ENSMUSG00000000581	1.70574	1.9445	18.0277	1.31572	4.20355	2.04563	14.5142	100	100
ENSMUSG00000000594	0.130443	1.97323	3.35987	0.0886011	0.257645	0.728741	2.50838	100	100
ENSMUSG00000000600	3.24053	66.7512	85.4712	1.5188	5.71838	0.701412	4.60323	100	100
ENSMUSG00000000605	0.464761	0.773767	16.7988	0.385659	0.891587	7.57125	26.7749	100	100
ENSMUSG00000000628	0.765258	6.45119	29.9051	0.606707	0.950152	3.40464	6.46975	100	100
ENSMUSG00000000631	1.02124	119.306	268.963	0.579816	1.17935	1.98062	5.70051	100	100
ENSMUSG00000000690	0.324985	1.06962	13.2232	0.195156	0.397717	9.15227	26.4784	100	100
ENSMUSG00000000693	3.03944	157.926	1279.58	2.7607	5.76208	4.2867	9.14481	100	100
ENSMUSG00000000708	0.103369	2.26244	7.26557	0.0688955	0.203673	1.25345	5.14191	100	100
ENSMUSG00000000711	0.607049	0.908401	7.74808	0.465971	1.20946	2.76334	13.1973	100	100
ENSMUSG00000000730	0.102248	1.11844	6.23677	0.0713993	0.175525	2.80005	8.48428	100	100
ENSMUSG00000000738	0.864304	3.16433	9.78031	0.580579	1.23467	1.69396	5.86832	100	100
ENSMUSG00000000743	3.57835	26.3689	72.7894	2.66782	6.9251	1.34229	4.85876	100	100
ENSMUSG00000000751	1.20936	232.414	1760.26	1.06054	1.37258	6.59222	9.02632	100	100
ENSMUSG00000000759	1.52169	8.18369	18.3804	0.834985	2.07498	1.38747	6.25295	100	100
ENSMUSG00000000776	1.26065	5.65353	17.9739	0.933151	1.86112	1.68146	5.16861	100	100
ENSMUSG00000000804	0.296855	0.63619	3.02683	0.18409	0.706689	1.49738	9.44651	100	100
ENSMUSG00000000811	0.325638	16.2669	17.6093	0.236594	0.473537	0.687591	1.62132	100	100
ENSMUSG00000000823	0.30656	3.28217	8.99554	0.174528	0.418236	1.828	5.78348	100	100
ENSMUSG00000000826	2.74505	315.094	560.976	1.68436	5.38421	0.906064	4.64093	100	100
ENSMUSG00000000827	3.93691	12.5208	47.9537	3.188	6.68403	1.70583	5.50749	100	100
ENSMUSG00000000876	0.839893	2.0449	7.16997	0.557512	1.31756	1.80644	6.43192	100	100
ENSMUSG00000000884	0.858845	15.4829	25.679	0.470355	1.04348	1.32443	4.60344	100	100
ENSMUSG00000000901	0.815127	1000	5676.73	0.676449	1.01311	4.11354	7.22666	100	100
ENSMUSG00000000902	3.70721	112.084	353.792	2.76532	6.12868	1.84029	5.69393	100	100
ENSMUSG00000000915	0.325169	2.27923	6.44633	0.232182	0.481616	1.66158	4.41487	100	100
ENSMUSG00000000916	0.922349	4.82598	12.1369	0.639373	1.38046	1.48526	4.75759	100	100
ENSMUSG00000000934	0.567058	1.28572	6.84744	0.385835	0.742121	3.81046	9.01766	100	100
ENSMUSG00000000938	0.483855	3.45712	17.5842	0.364549	0.610389	4.05694	7.82313	100	100
ENSMUSG00000000957	4.09518	228.228	618.745	3.37463	6.82324	1.5453	3.83219	100	100
ENSMUSG00000000958	0.347238	5.04673	10.8861	0.257805	0.463119	1.46089	3.1416	100	100
ENSMUSG00000000959	3.96963	38.5006	54.8709	1.79836	5.31869	0.980414	6.16917	100	100
ENSMUSG00000000976	0.90821	2.92675	7.20447	0.521711	1.49258	1.25396	6.277	100	100
ENSMUSG00000001016	1.76057	8.13359	39.0088	1.33102	3.28686	2.20938	7.57529	100	100
ENSMUSG00000001017	1.28509	2.8761	27.4929	1.03384	1.95937	4.31535	13.4591	100	100
ENSMUSG00000001018	3.75646	41.5213	91.4939	2.69636	8.34905	0.917419	3.81198	100	100
ENSMUSG00000001021	0.424931	909.233	6181.7	0.350794	0.504413	5.38662	8.99986	100	100
ENSMUSG00000001023	0.319476	10.9828	27.2849	0.199306	0.408187	1.86627	4.50649	100	100
ENSMUSG00000001034	0.724585	0.998387	4.75839	0.386275	1.31667	1.83244	11.5753	100	100
ENSMUSG00000001036	0.203565	0.748668	3.33318	0.0739045	0.458165	1.61943	14.3204	100	100
ENSMUSG00000001039	2.4626	9.22836	21.9344	1.54412	4.48321	1.0819	5.66735	100	100
ENSMUSG00000001052	1.21303	2.76742	6.48734	0.553148	2.29985	0.86862	7.77968	100	100
ENSMUSG00000001054	0.84	1.20559	7.16622	0.538267	1.14552	3.58502	10.5386	100	100
ENSMUSG00000001056	1.92803	62.6607	627.633	1.57461	2.97279	6.10644	13.6319	100	100
ENSMUSG00000001065	0.406805	2.09806	4.68113	0.252758	0.646354	1.18523	4.18308	100	100
ENSMUSG00000001082	1.25175	1.61674	9.90783	0.911259	4.11242	1.13287	10.1037	100	100
ENSMUSG00000001089	0.774981	1.31344	10.8994	0.589773	1.17435	4.31335	12.7868	100	100
ENSMUSG00000001098	2.48925	7.12011	45.638	2.07651	4.0719	2.85654	9.66074	100	100
ENSMUSG00000001100	2.77411	12.9905	47.8324	2.26879	4.40668	1.92816	5.40488	100	100
ENSMUSG00000001105	1.10876	3.66422	65.7728	0.911077	1.65776	9.69474	23.4197	100	100
ENSMUSG00000001119	2.27658	501.087	6086.72	1.95736	2.59339	10.5169	14.6037	100	100
ENSMUSG00000001123	0.426415	2.22479	41.7853	0.358288	0.498914	13.6328	22.4307	100	100
ENSMUSG00000001143	0.278834	0.494072	3.10159	0.153488	0.649038	1.94649	12.469	100	100
ENSMUSG00000001150	1.22286	4.41165	14.4573	0.722077	1.75544	1.83386	8.82462	100	100
ENSMUSG00000001151	0.221443	1.19525	6.07485	0.113957	0.355779	2.66462	12.6607	100	100
ENSMUSG00000001156	0.18351	600.158	668.117	0.0880638	0.30311	0.615854	2.34592	100	100
ENSMUSG00000001157	0.482326	112.612	227.276	0.105061	0.526371	1.82534	13.7272	100	100
ENSMUSG00000001166	0.0704915	9.43701	15.8116	0.0436574	0.161271	0.560778	2.83239	100	100
ENSMUSG00000001211	0.618317	1.35988	7.17579	0.302963	0.994073	2.68433	15.2434	100	100
ENSMUSG00000001228	0.216007	4.10386	40.4712	0.170332	0.352948	4.32799	13.1272	100	100
ENSMUSG00000001229	1.19563	2.4708	10.6311	0.841403	1.67486	2.52489	7.20923	100	100
ENSMUSG00000001240	0.128775	1.35397	1.85645	0.0465733	0.347914	0.433295	4.30216	100	100
ENSMUSG00000001248	0.5593	1.88902	5.55911	0.366529	0.909082	1.45276	5.21105	100	100
ENSMUSG00000001270	0.268272	60.9026	844.985	0.229902	0.48835	5.22488	17.7386	100	100
ENSMUSG00000001280	0.491996	1.40691	6.78347	0.335314	0.692812	3.05805	8.19566	100	100
ENSMUSG00000001281	0.0505041	3.00949	6.87655	0.0343238	0.271401	0.433286	4.02745	100	100
ENSMUSG00000001288	1.24828	4.49361	16.683	0.912026	1.7422	2.15101	6.08495	100	100
ENSMUSG00000001289	3.80862	6.76604	84.8561	3.13125	6.6635	4.63817	17.9124	100	100
ENSMUSG00000001300	0.403226	1.75035	6.88968	0.248062	0.521323	2.59164	7.3761	100	100
ENSMUSG00000001305	1.89886	26.9898	87.2119	1.29996	2.27343	2.48658	6.09306	100	100
ENSMUSG00000001313	0.160302	0.481285	4.22165	0.0755419	0.381265	2.63943	20.4723	100	100
ENSMUSG00000001323	1.13339	5.3582	21.7113	0.913415	1.49274	2.60524	5.71979	100	100
ENSMUSG00000001333	0.198351	144.729	162.651	0.0708544	0.283516	0.787684	3.67475	100	100
ENSMUSG00000001349	0.237211	4.12328	586.72	0.202772	0.265715	123.164	177.242	100	100
ENSMUSG00000001376	0.434249	0.405041	3.83227	0.205506	1.08565	2.73671	26.4907	100	100
ENSMUSG00000001380	2.57891	12.114	45.5152	1.90465	5.18665	1.56532	6.68804	100	100
ENSMUSG00000001403	0.20247	3.39745	200.765	0.18114	0.301802	15.6174	73.4055	100	100
ENSMUSG00000001415	0.890761	1.65199	7.3871	0.608088	1.19995	2.83921	7.91115	100	100
ENSMUSG00000001418	5.41307	422.137	1156.56	4.79492	10.6662	1.39467	3.23061	100	100
ENSMUSG00000001419	0.541133	0.679572	6.91558	0.39402	0.72317	6.8647	14.8591	100	100
ENSMUSG00000001424	2.52573	7.04233	22.5287	1.74982	5.39481	1.09938	5.93902	100	100
ENSMUSG00000001435	0.187347	483.863	1672.5	0.134092	0.230901	2.67471	5.12315	100	100
ENSMUSG00000001436	0.473081	1.26229	10.9125	0.335186	0.596672	6.58651	13.4696	100	100
ENSMUSG00000001440	3.18597	21.4957	269.759	2.61547	4.07466	8.69777	17.1924	100	100
ENSMUSG00000001441	2.11975	8.97175	29.9355	1.64027	5.27797	1.08275	5.07163	100	100
ENSMUSG00000001445	5.18052	239.593	531.054	3.80454	6.86077	1.64623	3.51634	100	100
ENSMUSG00000001467	1.08091	28.8408	205.156	0.910434	1.24242	5.85316	9.44864	100	100
ENSMUSG00000001472	3.74366	9.21811	58.1458	3.03589	10.7313	1.57806	9.37229	100	100
ENSMUSG00000001473	1.33844	11.3954	463.6	1.20235	1.5867	30.9261	48.8729	100	100
ENSMUSG00000001482	0.621865	0.878656	5.48827	0.334093	1.45203	1.59472	15.5071	100	100
ENSMUSG00000001497	0.527392	32.5941	43.5557	0.282951	0.634415	1.05301	3.01781	100	100
ENSMUSG00000001507	0.252206	43.4132	542.817	0.217777	0.307957	9.48474	15.8842	100	100
ENSMUSG00000001510	0.0784388	0.858534	2.98199	0.0313587	0.181956	1.17978	10.4477	100	100
ENSMUSG00000001517	0.13828	1.09247	14.8001	0.108738	0.199673	7.19073	17.6463	100	100
ENSMUSG00000001518	0.558839	1.92358	4.3804	0.259255	0.976068	1.02245	5.65852	100	100
ENSMUSG00000001521	2.19178	1000	2209.84	1.51854	3.78133	1.32641	4.60147	100	100
ENSMUSG00000001525	0.915064	3.80588	589.185	0.355646	1.24438	51.0571	188.124	100	100
ENSMUSG00000001542	0.12071	0.271199	5.9812	0.0783973	0.209531	9.99375	33.5498	100	100
ENSMUSG00000001552	0.583416	7.73355	29.0778	0.419214	0.723086	2.94999	6.42016	100	100
ENSMUSG00000001555	5.63666	56.658	284.853	3.90611	10.8839	2.31474	9.64603	100	100
ENSMUSG00000001558	0.115143	5.46876	9.40088	0.0791589	0.203863	0.932802	2.34637	100	100
ENSMUSG00000001569	0.85904	2.53282	10.7188	0.57521	1.18433	2.48675	7.69732	100	100
ENSMUSG00000001576	3.61547	26.4817	119.676	3.00663	4.75297	3.1029	6.24086	100	100
ENSMUSG00000001604	0.323826	14.6883	38.4469	0.193693	0.388919	2.0254	5.1361	100	100
ENSMUSG00000001627	1.08722	4.95338	20.0953	0.880668	1.48083	2.45877	5.39086	100	100
ENSMUSG00000001630	0.586606	3.57034	6.91579	0.385666	0.825222	1.2058	3.53192	100	100
ENSMUSG00000001642	2.75406	425.28	1462.63	2.09834	5.57911	1.55801	5.89668	100	100
ENSMUSG00000001655	0.28264	0.718655	4.40746	0.167252	0.441453	3.51827	11.989	100	100
ENSMUSG00000001656	0.0541878	0.855465	10.3416	0.0388966	0.101237	6.03912	17.722	100	100
ENSMUSG00000001665	0.285298	1.12698	12.7622	0.189327	0.361836	8.54106	17.1682	100	100
ENSMUSG00000001666	2.78751	999.995	1758.47	1.98938	5.20327	0.997008	3.07689	100	100
ENSMUSG00000001674	2.0077	6.35102	26.9052	1.62617	3.89624	1.64581	5.77903	100	100
ENSMUSG00000001687	1.44336	7.23368	19	1.00352	2.1062	1.53178	4.73894	100	100
ENSMUSG00000001700	0.711503	1.55139	6.49947	0.459067	1.19398	1.85338	8.36537	100	100
ENSMUSG00000001707	1.65707	8.65493	62.8286	1.38744	2.28057	4.35398	9.46553	100	100
ENSMUSG00000001729	3.15194	4.57294	40.7309	2.40534	10.3585	1.65041	14.11	100	100
ENSMUSG00000001739	0.0960861	7.04481	34.4439	0.0608921	0.136318	3.27817	7.90304	100	100
ENSMUSG00000001751	0.903879	4.38727	9.11383	0.578596	1.33001	1.18164	4.00625	100	100
ENSMUSG00000001755	0.720902	3.65188	10.7699	0.454535	0.951983	1.94443	5.9896	100	100
ENSMUSG00000001761	0.365773	0.322227	5.12086	0.255551	0.53557	8.94114	25.1186	100	100
ENSMUSG00000001767	1.87173	16.1961	24.2074	0.828745	2.36418	1.06813	5.64279	100	100
ENSMUSG00000001768	0.483835	14.3055	47.1364	0.380343	0.606803	2.44257	4.52383	100	100
ENSMUSG00000001774	1.12704	3.12692	21.888	0.878875	1.757	3.52375	9.99991	100	100
ENSMUSG00000001783	2.36467	13.7006	93.7806	1.77407	3.0935	4.54727	11.0407	100	100
ENSMUSG00000001785	1.45856	5.70431	18.352	1.09204	2.21058	1.80857	5.42867	100	100
ENSMUSG00000001786	0.550292	1.33715	4.88535	0.247164	0.940918	1.51165	10.4064	100	100
ENSMUSG00000001794	7.00114	50.3785	177.079	4.72462	9.37291	2.35723	7.429	100	100
ENSMUSG00000001802	0.239152	38.3228	46.9201	0.17898	0.382862	0.657142	1.905	100	100
ENSMUSG00000001829	2.29668	9.23691	17.8621	1.42435	3.74915	0.952821	4.17169	100	100
ENSMUSG00000001833	6.46869	313.936	1089.09	5.44189	7.63233	2.90127	4.93172	100	100
ENSMUSG00000001847	5.68132	36.5741	143.457	4.04618	11.2815	1.74116	7.15615	100	100
ENSMUSG00000001870	0.809947	3.63173	35.4785	0.695638	1.12234	5.96978	11.9229	100	100
ENSMUSG00000001891	1.91773	386.647	2192.65	1.65497	2.33657	4.72726	6.76374	100	100
ENSMUSG00000001909	2.13703	27.5778	55.6911	1.36337	2.64288	1.52831	4.4669	100	100
ENSMUSG00000001910	0.912829	2.10025	7.95809	0.678376	1.27757	2.25761	6.02135	100	100
ENSMUSG00000001911	0.491194	0.663156	60.8633	0.379575	0.952389	30.2015	122.434	100	100
ENSMUSG00000001918	1.80345	7.79805	35.5675	1.34888	5.44261	1.22857	6.96026	100	100
ENSMUSG00000001983	0.853567	3.63737	7.79375	0.490692	1.27796	1.21721	4.89995	100	100
ENSMUSG00000001995	0.474732	2.77216	11.4602	0.350464	0.596597	3.13399	6.60658	100	100
ENSMUSG00000001998	0.335168	10.0439	21.9632	0.237388	0.45316	1.62984	3.53955	100	100
ENSMUSG00000001999	2.44477	56.9646	113.795	1.50093	5.56354	0.855574	5.30441	100	100
ENSMUSG00000002017	0.861109	2.50417	28.4155	0.691466	1.31931	5.69698	15.8539	100	100
ENSMUSG00000002020	1.26862	13.9037	393.588	1.06786	1.45212	22.2025	36.3333	100	100
ENSMUSG00000002028	0.532148	1.05603	11.6811	0.415114	0.686013	7.12605	16.0289	100	100
ENSMUSG00000002031	0.567386	0.692945	4.53118	0.315954	1.14372	2.26031	15.6241	100	100
ENSMUSG00000002043	2.20638	8.63259	26.0659	1.57017	5.46016	0.995941	5.84544	100	100
ENSMUSG00000002052	1.82784	27.8751	52.0142	1.13112	2.26493	1.44169	3.90848	100	100
ENSMUSG00000002055	0.136219	1.38717	8.87862	0.108232	0.215377	3.65903	8.51908	100	100
ENSMUSG00000002058	0.429484	24.973	42.1123	0.134048	0.529828	1.29019	7.87043	100	100
ENSMUSG00000002059	3.6858	46.2635	184.566	3.04294	4.86432	2.81745	5.76102	100	100
ENSMUSG00000002064	6.35259	484.026	1261.26	5.40706	8.34743	1.95409	3.06224	100	100
ENSMUSG00000002068	0.596161	10.3565	73.6389	0.517328	0.701938	5.64199	8.69409	100	100
ENSMUSG00000002076	0.299948	4.2321	2.8002	0.195682	0.634145	0.268767	1.13866	100	100
ENSMUSG00000002083	0.0672865	0.288613	5.80726	0.035385	0.177442	6.08022	38.1669	100	100
ENSMUSG00000002102	5.55084	166.187	660.808	3.35471	12.4775	1.71128	10.3722	100	100
ENSMUSG00000002103	0.830881	1.53863	8.62616	0.553937	1.50621	2.20836	10.6629	100	100
ENSMUSG00000002105	2.24849	353.855	692.476	1.68114	2.5881	1.65917	3.22866	100	100
ENSMUSG00000002107	0.547793	1.93802	14.2181	0.42984	0.653778	5.462	9.78069	100	100
ENSMUSG00000002129	2.49591	30.8606	53.1231	1.51684	3.934	0.982872	4.07018	100	100
ENSMUSG00000002147	3.63591	262.667	448.757	2.40047	4.26227	1.43968	3.81734	100	100
ENSMUSG00000002221	0.247273	1.6255	8.55467	0.147344	0.321982	3.52363	10.0163	100	100
ENSMUSG00000002222	0.736445	2.3289	8.65153	0.504453	1.10774	1.97391	6.66623	100	100
ENSMUSG00000002227	0.450825	1.31081	3.86048	0.262395	0.801619	1.31999	6.17685	100	100
ENSMUSG00000002233	4.58881	55.177	446.805	3.65744	5.54392	6.25818	11.7834	100	100
ENSMUSG00000002249	0.327649	0.491305	3.80553	0.154369	0.634653	3.10633	18.5204	100	100
ENSMUSG00000002250	0.935495	2.11821	6.96889	0.530159	1.43699	1.7553	7.76813	100	100
ENSMUSG00000002257	0.818258	2.30566	9.10308	0.283829	1.22228	2.02339	19.1716	100	100
ENSMUSG00000002265	0.0572868	0.796199	2.34198	0.0323036	0.156989	0.857897	5.87763	100	100
ENSMUSG00000002279	0.779485	1.35495	7.82967	0.456375	1.18889	3.05797	15.0817	100	100
ENSMUSG00000002280	0.297226	0.565112	4.64981	0.187368	0.498252	3.93267	13.5847	100	100
ENSMUSG00000002289	0.306478	5.71329	68.7952	0.197405	0.32065	10.8463	22.1026	100	100
ENSMUSG00000002297	0.158055	1.47756	5.59801	0.113119	0.252924	2.08145	5.4864	100	100
ENSMUSG00000002307	0.571134	0.813936	6.32323	0.400584	0.807274	4.73498	13.4261	100	100
ENSMUSG00000002308	1.48028	4.05312	13.9275	1.00833	2.44384	1.49062	6.82625	100	100
ENSMUSG00000002319	2.77747	10.0022	27.9331	2.13942	5.91171	0.997554	4.38067	100	100
ENSMUSG00000002320	3.32607	13.6972	33.3759	2.25701	5.84745	1.1153	4.83196	100	100
ENSMUSG00000002325	0.24242	0.647552	2.88343	0.129469	0.628038	1.27724	8.37519	100	100
ENSMUSG00000002326	1.13711	3.41106	22.975	0.925541	1.75765	3.378	9.83282	100	100
ENSMUSG00000002329	2.0334	4.00749	11.9768	1.20117	3.73611	1.11998	7.11064	100	100
ENSMUSG00000002332	1.9012	7.74322	38.2849	1.52062	3.02473	2.49989	7.16048	100	100
ENSMUSG00000002342	2.56314	9.24102	27.5367	1.97211	4.97032	1.26114	4.93204	100	100
ENSMUSG00000002343	0.676453	3.29068	7.97202	0.445571	0.951426	1.49045	4.31484	100	100
ENSMUSG00000002345	0.804881	1.21507	17.7089	0.661651	1.42481	4.99559	18.707	100	100
ENSMUSG00000002346	0.198306	50.3663	77.9142	0.128194	0.311046	0.927464	2.54589	100	100
ENSMUSG00000002365	1.75822	5.92028	18.0687	1.19489	2.801	1.4885	6.17878	100	100
ENSMUSG00000002372	1.56486	6.65762	31.4207	1.21093	2.1641	2.79094	6.89432	100	100
ENSMUSG00000002393	0.938719	2.35808	7.15438	0.601834	1.40541	1.73763	5.71892	100	100
ENSMUSG00000002395	5.36134	23.6733	56.3805	4.15584	7.61596	1.40582	3.6482	100	100
ENSMUSG00000002413	0.363662	1.42261	4.05283	0.246953	0.618638	1.39699	4.78508	100	100
ENSMUSG00000002416	4.56157	13.3799	86.6301	3.68848	7.01085	3.14874	10.283	100	100
ENSMUSG00000002455	0.812243	0.797299	12.9348	0.610017	2.27206	2.90885	25.1685	100	100
ENSMUSG00000002458	2.31855	67.5678	204.287	1.43005	2.93756	2.3672	7.27062	100	100
ENSMUSG00000002477	2.33861	86.7744	794.477	1.90383	5.7961	3.48229	13.4708	100	100
ENSMUSG00000002486	0.174886	0.622019	2.77815	0.0887391	0.460528	1.29842	10.0143	100	100
ENSMUSG00000002489	0.197544	0.827424	6.81649	0.144846	0.338583	3.79417	12.2392	100	100
ENSMUSG00000002496	1.47489	233.915	411.799	0.833347	1.84698	1.41319	5.56547	100	100
ENSMUSG00000002504	0.383936	19.9186	60.0297	0.17295	0.458887	2.4509	7.60751	100	100
ENSMUSG00000002524	2.59603	6.52706	49.831	1.76701	4.97903	2.79542	15.3994	100	100
ENSMUSG00000002546	0.171894	0.212983	9.43328	0.140448	0.241673	26.3211	57.9784	100	100
ENSMUSG00000002550	0.292038	0.553888	4.43327	0.161261	0.588472	2.75028	16.0688	100	100
ENSMUSG00000002580	2.4612	17.6236	118.417	1.94565	3.4671	4.03235	10.1976	100	100
ENSMUSG00000002602	4.77593	546.702	3242.12	3.30021	5.50498	5.12445	11.8807	100	100
ENSMUSG00000002603	0.24693	0.807883	3.98836	0.133922	0.461523	2.06322	10.0658	100	100
ENSMUSG00000002608	0.886701	1.48738	5.33374	0.573106	1.52054	1.65982	6.75707	100	100
ENSMUSG00000002617	0.218429	3.79224	2.70208	0.122095	0.581003	0.24441	1.46869	100	100
ENSMUSG00000002635	1.20287	2.40684	9.78785	0.939987	1.79611	1.95925	6.53906	100	100
ENSMUSG00000002658	1.32822	2.77588	31.8253	1.06785	1.94643	5.4219	15.4047	100	100
ENSMUSG00000002660	4.14974	67.8531	189.277	3.06528	7.90395	1.34718	4.7556	100	100
ENSMUSG00000002661	0.0498775	0.201123	7.84477	0.0212792	0.145985	10.6214	95.6242	100	100
ENSMUSG00000002679	0.512442	0.642061	9.95108	0.407405	0.686657	10.677	21.4779	100	100
ENSMUSG00000002688	0.106728	0.209462	4.48806	0.0567128	0.19935	10.4545	44.7558	100	100
ENSMUSG00000002718	1.72831	253.082	679.554	1.37557	1.99979	2.3385	4.10761	100	100
ENSMUSG00000002728	3.0593	16.5489	74.5555	2.4461	4.39237	2.6836	6.3657	100	100
ENSMUSG00000002731	1.63696	3.38647	9.67631	1.07501	3.7305	0.90916	6.11201	100	100
ENSMUSG00000002732	1.7894	5.74415	34.7264	1.43412	2.56736	3.31656	8.34284	100	100
ENSMUSG00000002741	6.08059	376.591	853.085	4.5632	8.33262	1.59174	4.22065	100	100
ENSMUSG00000002748	1.64031	32.2392	72.5588	1.12286	2.63138	1.48799	3.77773	100	100
ENSMUSG00000002767	0.415585	0.754957	24.8623	0.349083	0.75872	12.2831	39.9899	100	100
ENSMUSG00000002768	3.46074	40.1654	210.918	2.54994	5.29343	3.20333	9.2454	100	100
ENSMUSG00000002778	3.30309	7.77964	58.2312	2.55351	7.56759	2.22517	12.0744	100	100
ENSMUSG00000002781	0.485117	0.563653	4.35259	0.205518	1.11223	2.36518	22.801	100	100
ENSMUSG00000002797	0.543396	19.4316	88.101	0.437511	0.62657	3.7672	6.35871	100	100
ENSMUSG00000002804	0.383358	0.629709	4.87147	0.260322	0.545065	4.70163	13.338	100	100
ENSMUSG00000002808	1.00749	5.05965	17.1413	0.711054	1.35007	2.14323	5.83522	100	100
ENSMUSG00000002812	2.41092	7.64457	24.4156	1.68614	5.12723	1.20542	5.3862	100	100
ENSMUSG00000002814	0.161495	1.12448	3.82681	0.110507	0.318488	1.51493	4.84323	100	100
ENSMUSG00000002820	0.621516	2.5867	5.55511	0.303195	1.03723	1.03886	6.3084	100	100
ENSMUSG00000002825	1.24827	4.98213	16.4127	0.925855	1.78046	1.90839	5.18537	100	100
ENSMUSG00000002833	2.22815	5.85129	28.5958	1.70801	6.30826	1.20449	7.76015	100	100
ENSMUSG00000002835	0.20853	1.66389	17.8449	0.172386	0.305223	5.51058	13.7133	100	100
ENSMUSG00000002847	0.130699	2.36368	20.739	0.0991373	0.18188	5.86541	11.7907	100	100
ENSMUSG00000002870	0.403205	3.42157	37.7084	0.345272	0.498444	7.90296	13.9724	100	100
ENSMUSG00000002871	0.672414	1.02465	5.19455	0.351938	1.15951	2.409	12.5991	100	100
ENSMUSG00000002881	0.75011	1.40511	4.4821	0.293134	1.20634	1.56442	12.67	100	100
ENSMUSG00000002885	1.0017	2.79635	18.6423	0.775792	1.50536	3.40556	9.55988	100	100
ENSMUSG00000002897	0.769736	7.4677	43.4521	0.62187	0.93013	4.3731	8.18535	100	100
ENSMUSG00000002900	1.06331	19.0903	117.966	0.625617	1.13171	5.73201	15.4177	100	100
ENSMUSG00000002908	0.100701	25.3865	37.854	0.0621843	0.280215	0.55667	2.52962	100	100
ENSMUSG00000002910	0.256906	7.62404	7.0242	0.159721	0.442161	0.515798	1.60454	100	100
ENSMUSG00000002948	0.752302	1.25957	6.37122	0.456066	1.2991	2.28428	10.6637	100	100
ENSMUSG00000002949	1.80386	3.39629	16.1735	1.37605	4.88325	1.13317	7.57581	100	100
ENSMUSG00000002957	2.76405	7.09995	11.4236	1.58819	4.78813	0.676696	4.4571	100	100
ENSMUSG00000002963	1.47959	12.1835	35.994	1.06381	1.90479	2.05689	5.33195	100	100
ENSMUSG00000002968	2.33841	36.7358	68.887	1.46504	3.08595	1.38375	4.51025	100	100
ENSMUSG00000002981	2.02292	46.331	72.7556	0.7371	2.20084	1.46984	9.5511	100	100
ENSMUSG00000002983	0.33635	1.85592	9.38909	0.156152	0.460909	3.36878	16.0793	100	100
ENSMUSG00000002984	2.06254	327.675	852.837	1.78091	2.44524	2.17552	3.51332	100	100
ENSMUSG00000002996	0.660964	2.02645	15.0535	0.519245	0.862726	4.82623	10.8806	100	100
ENSMUSG00000002997	0.338055	2.61015	7.79499	0.2213	0.453937	2.01178	5.09555	100	100
ENSMUSG00000003032	0.66644	107.109	1319.32	0.53182	0.721898	11.1395	16.5666	100	100
ENSMUSG00000003033	4.82058	524.934	819.153	3.9855	7.63636	0.97489	2.27203	100	100
ENSMUSG00000003037	4.4585	27.8713	90.0715	3.09204	7.55533	1.64851	6.33226	100	100
ENSMUSG00000003039	6.33039	27.9014	90.9939	4.58717	13.0089	1.32479	5.59812	100	100
ENSMUSG00000003062	1.75386	9.84602	39.432	1.31875	2.29148	2.55253	6.20296	100	100
ENSMUSG00000003068	1.00084	2.20055	12.8385	0.71563	1.36043	3.50883	9.80218	100	100
ENSMUSG00000003072	4.9531	9.69026	123.57	3.60347	8.39476	5.09459	20.4581	100	100
ENSMUSG00000003099	1.77986	4.51638	30.5374	1.3792	3.66702	2.35421	9.86963	100	100
ENSMUSG00000003119	0.386666	0.657362	3.52448	0.137788	0.698619	2.24492	20.5291	100	100
ENSMUSG00000003131	3.01265	29.2211	112.492	2.28051	6.96368	1.51852	6.24756	100	100
ENSMUSG00000003135	1.5658	40.1027	39.5139	0.544251	2.00504	0.782552	5.34864	100	100
ENSMUSG00000003161	6.39011	340.952	2100.66	5.64939	10.4004	3.69968	7.38434	100	100
ENSMUSG00000003166	1.24224	3.5851	7.50519	0.525975	1.95496	1.05948	8.60318	100	100
ENSMUSG00000003184	1.30871	3.70413	15.3163	0.879244	1.9173	2.21385	8.15042	100	100
ENSMUSG00000003199	1.94277	42.0886	64.1177	0.919288	2.42341	1.16817	6.30575	100	100
ENSMUSG00000003200	4.54582	36.9343	79.2319	3.24838	6.3548	1.34645	4.07108	100	100
ENSMUSG00000003208	0.385753	0.60157	6.27662	0.271739	0.53204	7.09331	15.7533	100	100
ENSMUSG00000003226	0.662159	11.4392	79.2632	0.284104	0.625628	7.71251	27.6294	100	100
ENSMUSG00000003228	0.243746	0.784875	4.87672	0.148923	0.423895	2.78154	12.2887	100	100
ENSMUSG00000003234	0.445462	0.706818	10.3715	0.336456	0.552436	10.8306	20.5472	100	100
ENSMUSG00000003235	0.423737	0.837229	5.6699	0.309851	0.605228	4.1993	10.2008	100	100
ENSMUSG00000003269	0.972852	1.79391	14.4245	0.711646	1.44171	3.64991	12.6088	100	100
ENSMUSG00000003273	0.14881	1.69437	5.28523	0.0994648	0.258257	1.68838	5.05892	100	100
ENSMUSG00000003283	0.156234	1.61139	7.45141	0.109647	0.246258	2.57915	6.9667	100	100
ENSMUSG00000003299	6.57964	520.925	851.716	4.92244	9.66963	1.10717	2.90481	100	100
ENSMUSG00000003308	1.07346	3.13953	16.2573	0.847149	1.72659	2.42695	7.76075	100	100
ENSMUSG00000003345	1.93984	5.92949	19.6096	1.18723	3.57402	1.36489	7.53045	100	100
ENSMUSG00000003348	1.44523	3.31779	18.4151	1.06585	3.27875	1.71935	8.9861	100	100
ENSMUSG00000003352	0.694224	1.80511	8.42151	0.486926	0.948062	3.02132	7.9902	100	100
ENSMUSG00000003354	0.151945	48.5807	45.9999	0.0993053	0.315229	0.448286	1.55566	100	100
ENSMUSG00000003355	1.01683	5.10867	56.3193	0.862982	1.26844	7.4953	13.0305	100	100
ENSMUSG00000003363	1.43424	91.915	550.727	1.16326	1.76735	4.61834	8.31904	100	100
ENSMUSG00000003380	3.14822	73.4727	504.392	2.20928	4.32029	4.69353	12.7642	100	100
ENSMUSG00000003382	0.293013	62.2356	116.626	0.0855819	0.342395	1.49945	8.65061	100	100
ENSMUSG00000003402	5.80596	44.6177	175.086	4.43686	10.8809	1.86682	6.51737	100	100
ENSMUSG00000003411	0.0571299	33.6965	539.489	0.0420183	0.128002	3.53746	23.9933	100	100
ENSMUSG00000003420	0.688501	3.12939	25.4738	0.557804	0.853191	5.93932	10.3736	100	100
ENSMUSG00000003421	1.10578	1.66298	9.89934	0.822989	2.05206	2.11077	9.71777	100	100
ENSMUSG00000003423	1.76537	3.03391	12.6157	1.25479	3.9364	1.18037	7.23281	100	100
ENSMUSG00000003435	1.48917	3.31255	24.9242	1.16905	2.51273	3.11859	10.5551	100	100
ENSMUSG00000003437	1.84199	6.92022	21.0176	1.32863	3.6245	1.26374	5.07337	100	100
ENSMUSG00000003438	1.66499	145.118	412.887	1.41765	1.95742	2.3829	3.42923	100	100
ENSMUSG00000003444	1.69155	2.88732	21.2479	1.37635	4.05639	2.116	10.2429	100	100
ENSMUSG00000003458	4.30189	52.7761	106.805	3.02014	6.46382	1.27409	3.64732	100	100
ENSMUSG00000003464	2.20307	24.2604	45.6785	1.31087	2.7209	1.39746	4.4763	100	100
ENSMUSG00000003500	0.887582	1.86812	7.62884	0.64166	1.46716	1.65571	6.72145	100	100
ENSMUSG00000003518	1.0826	7.4517	21.0904	0.798724	1.45114	1.87439	4.65002	100	100
ENSMUSG00000003527	0.510628	0.960314	5.34284	0.339393	0.693409	3.40474	10.0168	100	100
ENSMUSG00000003528	1.91382	19.2014	45.4231	1.47781	2.48989	1.60766	3.60729	100	100
ENSMUSG00000003531	1.71016	95.8724	219.725	1.04981	1.96202	1.94266	4.81963	100	100
ENSMUSG00000003534	1.59001	210.892	1085.13	1.2694	1.76843	4.56482	7.24589	100	100
ENSMUSG00000003545	0.0489075	0.461598	4.46662	0.0300749	0.128721	3.1898	16.4152	100	100
ENSMUSG00000003546	0.504663	2.42443	6.53468	0.319453	0.754346	1.51227	4.96965	100	100
ENSMUSG00000003549	3.02412	70.3904	355.358	2.31881	3.96098	3.68077	7.95521	100	100
ENSMUSG00000003559	0.603658	0.945017	14.9219	0.490655	0.710105	12.1517	21.5231	100	100
ENSMUSG00000003573	0.41554	0.699902	6.59852	0.271691	0.615184	5.56093	16.7441	100	100
ENSMUSG00000003581	0.443737	1.75939	3.61705	0.161322	0.795554	0.951889	8.45609	100	100
ENSMUSG00000003623	1.61337	42.2046	50.4372	0.679167	2.04094	0.875882	4.85864	100	100
ENSMUSG00000003660	2.07603	61.8048	122.836	1.16799	2.47038	1.63185	5.96331	100	100
ENSMUSG00000003662	1.02966	2.47841	10.3764	0.757559	1.64245	1.91582	7.40318	100	100
ENSMUSG00000003665	0.0809321	4.09153	34.8539	0.0589119	0.104394	5.95525	12.5313	100	100
ENSMUSG00000003680	4.06807	111.731	162.382	2.32053	7.11291	0.800301	3.79193	100	100
ENSMUSG00000003721	2.1957	288.014	891.392	1.87824	4.39739	1.50055	3.61787	100	100
ENSMUSG00000003731	2.03601	5.99328	14.8109	1.12507	3.18068	1.24146	6.67647	100	100
ENSMUSG00000003746	1.11596	10.4284	24.2518	0.737669	1.3148	1.78609	4.7813	100	100
ENSMUSG00000003752	0.171914	0.473407	3.47072	0.0845095	0.375258	2.52552	16.3339	100	100
ENSMUSG00000003762	1.28849	5.45058	14.5585	0.899372	1.92695	1.47745	4.59155	100	100
ENSMUSG00000003778	0.885646	2.68759	20.2564	0.713438	1.19335	4.15766	10.1731	100	100
ENSMUSG00000003779	0.169122	1.74122	56.5916	0.133141	0.210764	26.0844	43.3369	100	100
ENSMUSG00000003808	2.69528	20.0043	65.5162	1.98015	6.32388	1.21643	5.98174	100	100
ENSMUSG00000003809	0.754944	2.13726	7.36884	0.487373	1.04796	2.09457	6.36818	100	100
ENSMUSG00000003810	0.738515	2.57587	8.17784	0.50968	1.00719	1.89184	4.98633	100	100
ENSMUSG00000003813	0.146371	0.353806	26.5058	0.0663096	0.27665	30.1712	279.301	100	100
ENSMUSG00000003814	4.23329	40.6757	870.821	3.49052	5.04564	16.3795	30.971	100	100
ENSMUSG00000003824	0.168195	3.57073	14.2353	0.12858	0.237563	2.37166	5.27932	100	100
ENSMUSG00000003847	1.99728	21.3736	69.8655	1.43712	2.61645	2.34119	5.80472	100	100
ENSMUSG00000003848	2.57103	232.46	548.459	1.8275	5.39032	1.08209	4.21029	100	100
ENSMUSG00000003849	1.41386	258.126	1139.66	1.25308	1.97558	3.03425	5.24157	100	100
ENSMUSG00000003865	1.25866	4.16883	28.506	1.07841	1.69259	3.88541	8.75343	100	100
ENSMUSG00000003868	2.17389	20.2492	140.985	1.90673	2.71639	5.04863	8.35169	100	100
ENSMUSG00000003873	4.00868	10.2195	142.481	3.18847	10.5325	3.78169	20.9217	100	100
ENSMUSG00000003923	1.07235	4.07743	13.1105	0.739686	1.40207	2.16161	5.587	100	100
ENSMUSG00000003929	0.354392	1.41071	3.0634	0.17641	0.658708	0.866175	5.5664	100	100
ENSMUSG00000003948	1.41024	18.8712	109.1	1.14536	1.6968	4.50085	8.02065	100	100
ENSMUSG00000003955	3.08193	103.168	621.222	2.48646	4.86626	3.71685	8.94265	100	100
ENSMUSG00000003992	0.628989	1.95151	11.7086	0.508219	0.773002	4.44722	8.45164	100	100
ENSMUSG00000004032	1.00335	5.35472	37.7368	0.805335	1.26191	5.25619	9.76634	100	100
ENSMUSG00000004040	4.14502	25.6095	73.4915	3.0221	9.26628	1.09943	5.70293	100	100
ENSMUSG00000004043	0.533374	10.1244	28.7461	0.295858	0.674884	2.12082	6.27764	100	100
ENSMUSG00000004044	9.36032	254.143	1028.06	6.53749	12.2986	3.04803	7.30431	100	100
ENSMUSG00000004056	1.1276	1.0704	14.7348	0.884036	2.84857	2.70508	20.9875	100	100
ENSMUSG00000004069	1.23756	1.91597	8.22911	0.824289	2.465	1.31389	8.22078	100	100
ENSMUSG00000004085	1.76254	289.995	654.808	1.44995	2.69745	1.50663	3.00916	100	100
ENSMUSG00000004096	5.47392	145.844	325.12	4.09772	8.50891	1.37219	3.92155	100	100
ENSMUSG00000004098	1.39249	8.36722	74.0305	1.09606	1.75998	6.24463	13.2011	100	100
ENSMUSG00000004099	0.524225	3.46975	22.3239	0.427711	0.633525	4.81064	8.14793	100	100
ENSMUSG00000004100	1.85512	3.78597	33.9285	1.54738	3.16111	3.52877	12.813	100	100
ENSMUSG00000004105	3.30477	220.009	2697.58	2.87151	3.86949	10.4802	15.4285	100	100
ENSMUSG00000004127	0.847437	2.22244	5.85456	0.462004	1.32345	1.25484	6.20131	100	100
ENSMUSG00000004263	0.122129	0.153631	5.9096	0.0634984	0.211879	15.5943	76.2616	100	100
ENSMUSG00000004264	5.40216	614.751	4133.49	4.84459	6.02178	6.0952	7.66501	100	100
ENSMUSG00000004267	0.363799	3.22836	16.2901	0.233436	0.467419	3.67642	9.34827	100	100
ENSMUSG00000004268	2.13355	16.9626	127.324	1.80761	4.30345	3.26015	10.1295	100	100
ENSMUSG00000004285	5.98337	34.1775	142.948	4.20359	14.0699	1.52452	8.22828	100	100
ENSMUSG00000004356	0.582849	1.75148	12.8592	0.451614	0.877226	3.71296	10.7064	100	100
ENSMUSG00000004360	0.0650324	3.12387	5.09222	0.0251734	0.229779	0.397812	3.90862	100	100
ENSMUSG00000004364	0.410506	0.533529	8.0099	0.308061	0.536967	10.7523	21.7916	100	100
ENSMUSG00000004371	0.118314	68.1116	1297.2	0.0824753	0.30056	3.69034	31.5186	100	100
ENSMUSG00000004383	0.620787	1.81073	9.05189	0.459092	0.872876	2.9782	7.77546	100	100
ENSMUSG00000004393	1.98263	15.7922	57.1135	1.45867	4.68283	1.32315	6.27766	100	100
ENSMUSG00000004394	2.47961	5.78936	25.768	1.79484	6.39922	1.16909	7.19706	100	100
ENSMUSG00000004451	4.1568	10.3561	29.5981	3.16743	8.37558	1.03873	4.41454	100	100
ENSMUSG00000004455	0.13529	0.415036	21.057	0.0918261	0.233278	23.8691	83.4882	100	100
ENSMUSG00000004460	2.53183	60.01	155.806	1.79964	3.1146	1.99802	4.52952	100	100
ENSMUSG00000004462	0.734643	23.6363	19.1421	0.231199	0.998061	0.596092	3.84629	100	100
ENSMUSG00000004473	0.206662	16.9962	16.1001	0.134589	0.364058	0.502988	1.6087	100	100
ENSMUSG00000004530	2.49075	222.801	926.611	2.05484	3.70004	2.72339	5.55295	100	100
ENSMUSG00000004535	4.45848	15.6097	48.4833	3.43177	6.47035	1.67446	5.26031	100	100
ENSMUSG00000004562	0.625965	1.26121	14.6622	0.513857	0.849657	7.84332	15.1259	100	100
ENSMUSG00000004565	0.712243	1.00726	6.61263	0.45074	1.16988	3.05904	11.8754	100	100
ENSMUSG00000004567	0.475455	2.82159	12.135	0.350071	0.617931	3.17792	6.214	100	100
ENSMUSG00000004591	0.657106	0.900602	4.20388	0.371867	1.05594	2.40547	10.8255	100	100
ENSMUSG00000004610	0.69823	2.69334	38.8847	0.596759	0.944412	8.65179	17.9533	100	100
ENSMUSG00000004626	0.194622	0.891395	7.12798	0.127249	0.289566	4.84427	13.0292	100	100
ENSMUSG00000004631	3.34961	23.528	103.748	2.2123	5.22273	2.46059	9.07612	100	100
ENSMUSG00000004642	1.08698	118.105	726.257	0.984958	1.23542	5.10978	7.00144	100	100
ENSMUSG00000004655	0.375206	12.3941	313.398	0.322635	0.424312	21.683	31.8404	100	100
ENSMUSG00000004661	0.0775665	24.3297	27.1472	0.0226798	0.163473	0.461516	3.87998	100	100
ENSMUSG00000004667	4.09436	30.2911	207.558	2.93036	6.58689	3.70109	12.5092	100	100
ENSMUSG00000004677	1.98778	7.06648	14.258	1.32711	2.97641	1.05548	4.01458	100	100
ENSMUSG00000004768	1.68386	212.149	467.594	1.33617	2.00081	1.84916	3.10419	100	100
ENSMUSG00000004771	0.433391	1.25806	53.3358	0.3512	0.819427	15.5517	52.5177	100	100
ENSMUSG00000004788	1.2959	2.74262	27.3556	1.05731	2.78539	3.28336	13.832	100	100
ENSMUSG00000004789	3.71332	35.8665	104.652	2.54571	7.11875	1.39852	6.01307	100	100
ENSMUSG00000004791	0.160703	28.0666	38.1886	0.10669	0.283523	0.729867	2.29995	100	100
ENSMUSG00000004798	0.114375	0.504135	6.59675	0.0917792	0.229622	5.30234	18.0607	100	100
ENSMUSG00000004843	1.99564	351.532	1040.89	1.69237	3.31379	1.71774	3.54494	100	100
ENSMUSG00000004846	3.85944	7.26842	70.0401	3.15577	9.10467	2.70543	12.9429	100	100
ENSMUSG00000004849	4.21558	21.7739	205.998	3.35202	5.5026	6.23982	14.2946	100	100
ENSMUSG00000004864	0.518009	3.41156	30.5539	0.424994	0.631319	6.91343	11.7128	100	100
ENSMUSG00000004865	1.5444	232.841	972.518	1.24663	2.22633	2.84579	5.37941	100	100
ENSMUSG00000004880	0.912661	3.92197	14.6884	0.645011	1.30743	2.12809	5.80249	100	100
ENSMUSG00000004885	0.208774	6.27577	470.434	0.173128	0.334499	35.3614	94.2556	100	100
ENSMUSG00000004891	0.0619634	7.64986	86.3202	0.0455303	0.104187	4.16104	15.442	100	100
ENSMUSG00000004896	0.377805	1.00088	4.21356	0.162688	0.699323	1.70296	11.2999	100	100
ENSMUSG00000004897	3.2252	14.0404	72.6261	2.51271	4.27429	3.19248	8.13174	100	100
ENSMUSG00000004929	1.6222	12.9278	37.4536	1.12014	2.2307	1.86347	5.34097	100	100
ENSMUSG00000004931	1.93076	5.99047	13.4543	1.29976	2.98499	1.12957	4.75353	100	100
ENSMUSG00000004934	0.751396	1.54387	8.24521	0.405702	1.14433	2.62367	13.2805	100	100
ENSMUSG00000004936	2.87518	164.381	367.337	1.99024	6.84425	0.895523	4.55757	100	100
ENSMUSG00000004937	3.7879	6.53767	27.2951	2.80816	7.7391	1.28894	7.00252	100	100
ENSMUSG00000004945	5.03138	32.5985	90.9342	3.32739	7.78157	1.56776	5.9743	100	100
ENSMUSG00000004947	0.39812	0.718904	3.68928	0.185591	0.808843	2.01395	15.0114	100	100
ENSMUSG00000004951	0.735562	12.3774	328.019	0.633612	0.938629	17.7988	34.0017	100	100
ENSMUSG00000004952	0.290817	198.279	953.454	0.230789	0.365681	3.01669	6.37136	100	100
ENSMUSG00000004994	0.214849	0.371828	3.44526	0.102323	0.477733	3.50561	19.8344	100	100
ENSMUSG00000004996	0.517258	1.35262	10.8681	0.415638	0.628545	5.90001	10.1696	100	100
ENSMUSG00000005034	1.7314	5.00551	11.2733	1.16986	3.41543	0.845933	4.31886	100	100
ENSMUSG00000005043	0.500385	1.69784	7.37256	0.357941	0.721052	2.64803	7.23958	100	100
ENSMUSG00000005054	4.14659	513.577	4960.76	3.47687	5.74752	6.88695	11.8321	100	100
ENSMUSG00000005057	0.161343	1.20005	2.69367	0.0846998	0.34617	0.916746	4.84515	100	100
ENSMUSG00000005069	1.38355	7.1645	23.3381	1.04625	2.06073	1.79021	5.21551	100	100
ENSMUSG00000005078	1.91844	3.1401	22.3236	1.55822	6.24131	1.33982	10.0263	100	100
ENSMUSG00000005087	3.18337	227.333	1988.19	2.76105	5.83094	4.62341	10.3252	100	100
ENSMUSG00000005102	0.545524	2.21075	4.5697	0.267006	0.89662	1.04691	5.68656	100	100
ENSMUSG00000005103	3.73263	302.481	3130.43	3.29543	4.14337	9.19639	12.0533	100	100
ENSMUSG00000005107	0.366532	0.983006	4.95981	0.187858	0.521205	3.28707	12.9436	100	100
ENSMUSG00000005124	1.09069	275.868	2161.34	0.950629	1.23778	6.75458	9.83847	100	100
ENSMUSG00000005125	0.505482	63.9726	391.594	0.41674	0.572735	5.0772	7.77786	100	100
ENSMUSG00000005142	1.30143	13.2831	40.7225	0.736732	1.56601	2.41222	8.09227	100	100
ENSMUSG00000005148	0.0993093	0.96342	4.29458	0.0597072	0.194941	2.00461	7.98115	100	100
ENSMUSG00000005150	0.0851444	0.163665	5.23708	0.05003	0.127576	18.543	62.7059	100	100
ENSMUSG00000005198	1.05621	2.22591	8.37128	0.627129	1.84178	1.45534	8.38107	100	100
ENSMUSG00000005204	1.98211	6.93511	20.3372	1.44659	2.8796	1.62813	5.01633	100	100
ENSMUSG00000005225	0.337525	1.92001	4.70536	0.23766	0.593365	1.19574	3.95162	100	100
ENSMUSG00000005233	0.205602	2.23191	47.8095	0.168888	0.244773	15.6066	28.4393	100	100
ENSMUSG00000005262	3.46841	10.8795	30.1214	2.66517	8.86879	0.791612	4.53126	100	100
ENSMUSG00000005299	0.661123	0.857836	5.51119	0.468162	1.08483	2.85437	10.96	100	100
ENSMUSG00000005312	1.68739	3.50537	20.6552	1.32485	2.79397	2.47935	8.54674	100	100
ENSMUSG00000005354	5.58976	100.959	466.715	4.3792	8.11958	2.99564	7.00165	100	100
ENSMUSG00000005357	0.434434	2.8912	52.6909	0.372368	0.51975	13.8115	21.528	100	100
ENSMUSG00000005360	0.156225	28.059	266.404	0.133417	0.234703	5.09051	12.2235	100	100
ENSMUSG00000005370	0.386005	7.57897	18.4697	0.282096	0.491044	1.81538	3.6032	100	100
ENSMUSG00000005371	0.327822	0.673395	4.59499	0.222264	0.496985	4.16797	11.3732	100	100
ENSMUSG00000005374	0.684584	2.30334	7.72696	0.414133	0.890908	2.2434	6.80649	100	100
ENSMUSG00000005378	3.00991	18.7012	42.5912	2.1019	4.34591	1.37096	4.26534	100	100
ENSMUSG00000005397	2.20622	269.636	2287.67	1.88343	3.96688	4.40654	10.1654	100	100
ENSMUSG00000005410	0.288439	2.31304	47.9879	0.250251	0.459545	11.2265	25.2975	100	100
ENSMUSG00000005413	1.18955	60.8748	2551.1	1.06338	1.77225	29.4572	50.8678	100	100
ENSMUSG00000005417	4.14837	60.3686	206.494	2.93295	5.61443	2.38463	6.21433	100	100
ENSMUSG00000005442	0.689924	1.27128	9.77361	0.521183	0.99229	4.30557	11.7367	100	100
ENSMUSG00000005447	2.50847	6.83699	27.4693	1.9333	6.90222	1.1102	6.35131	100	100
ENSMUSG00000005469	0.150973	0.162265	4.51524	0.0906252	0.222828	17.4782	53.5663	100	100
ENSMUSG00000005470	0.132451	0.845149	19.3886	0.110075	0.208446	12.5672	29.9333	100	100
ENSMUSG00000005481	1.84783	13.9053	188.284	1.68789	2.29673	9.45825	15.4159	100	100
ENSMUSG00000005483	1.76605	119.97	359.115	1.37897	2.29785	2.28022	4.42095	100	100
ENSMUSG00000005501	0.642578	1.94041	7.05265	0.429035	0.894706	2.16888	6.57709	100	100
ENSMUSG00000005505	0.431467	0.675107	5.87191	0.290882	0.822972	3.21446	15.9388	100	100
ENSMUSG00000005506	1.54296	4.7401	27.5948	1.16565	2.84184	2.42108	9.26461	100	100
ENSMUSG00000005514	1.81926	13.9316	65.2826	1.51153	2.52573	3.00195	6.32529	100	100
ENSMUSG00000005533	1.62079	13.5002	50.8693	1.2917	2.2164	2.51342	5.38869	100	100
ENSMUSG00000005566	4.19385	496.589	1357.04	2.85941	5.13966	2.2469	5.42737	100	100
ENSMUSG00000005575	0.645295	0.811186	11.2424	0.474098	0.886381	8.92584	21.1044	100	100
ENSMUSG00000005580	0.219656	23.5307	12.2646	0.0798569	0.475603	0.183394	1.19194	100	100
ENSMUSG00000005609	0.316376	0.448371	4.99371	0.195128	0.476801	5.91393	18.9649	100	100
ENSMUSG00000005610	0.968523	1.57178	58.2976	0.852452	2.37416	9.20141	43.9074	100	100
ENSMUSG00000005611	0.177855	1.08257	6.06225	0.0985108	0.287794	3.01507	10.7822	100	100
ENSMUSG00000005615	0.4457	0.434732	4.85873	0.29247	0.711306	5.80891	19.3615	100	100
ENSMUSG00000005656	1.97963	3.25414	21.6506	1.43009	5.39716	1.48586	12.5052	100	100
ENSMUSG00000005667	0.979769	5.74566	104.314	0.817544	1.41181	10.5093	25.0414	100	100
ENSMUSG00000005682	0.149475	0.851028	3.691	0.0871649	0.284187	1.80294	8.45528	100	100
ENSMUSG00000005683	5.34273	116.006	479.918	4.20633	9.15372	2.24502	6.53815	100	100
ENSMUSG00000005686	0.846409	50.8031	356.856	0.657833	0.929208	6.38969	10.2305	100	100
ENSMUSG00000005687	2.51904	9.69473	44.2756	2.00735	7.39273	1.24343	6.9074	100	100
ENSMUSG00000005698	0.15655	0.304823	6.68384	0.0869789	0.272365	10.8387	46.397	100	100
ENSMUSG00000005699	0.110453	0.250797	4.77299	0.0504526	0.197946	10.0543	44.492	100	100
ENSMUSG00000005718	0.220802	7.81265	16.4649	0.157794	0.299035	1.50147	3.23848	100	100
ENSMUSG00000005732	1.14273	23.2205	456.209	0.895039	1.3257	16.6191	28.4295	100	100
ENSMUSG00000005774	0.168878	1.05737	3.28382	0.0741947	0.344636	1.325	8.79753	100	100
ENSMUSG00000005779	7.44493	31.103	156.141	4.71919	13.6259	2.24032	12.8617	100	100
ENSMUSG00000005802	0.323517	1.46203	4.91615	0.158159	0.507872	1.69857	8.78172	100	100
ENSMUSG00000005803	1.01098	18.3878	72.4233	0.822145	1.18448	3.23658	5.41656	100	100
ENSMUSG00000005813	2.28877	37.387	88.5773	1.59606	6.03573	0.887071	4.24669	100	100
ENSMUSG00000005823	1.50967	2.96967	12.8617	1.02793	4.04277	1.08739	8.9661	100	100
ENSMUSG00000005846	3.54182	496.371	1874.77	3.06778	6.08041	2.18077	4.56171	100	100
ENSMUSG00000005871	0.746856	2.01152	6.87122	0.385689	1.12358	1.81733	8.36418	100	100
ENSMUSG00000005873	5.4767	23.4521	232.211	3.90782	7.77465	5.68458	17.4549	100	100
ENSMUSG00000005881	4.78284	28.9088	161.147	3.1913	8.47462	2.85286	12.4255	100	100
ENSMUSG00000005882	0.886038	1.42242	6.10173	0.504742	1.92591	1.21192	10.0536	100	100
ENSMUSG00000005893	0.236284	0.79056	4.92479	0.132247	0.370167	3.35986	11.7895	100	100
ENSMUSG00000005907	0.266674	1.79599	5.76179	0.137808	0.419503	1.77317	6.55578	100	100
ENSMUSG00000005936	1.34559	2.41057	12.5226	1.0533	2.17889	2.13317	8.42074	100	100
ENSMUSG00000005951	0.137671	5.55157	15.23	0.0927801	0.216662	1.51037	4.22733	100	100
ENSMUSG00000005958	0.26191	2.4651	5.07157	0.144465	0.471404	1.09152	4.08049	100	100
ENSMUSG00000005968	0.321454	5.3175	220.604	0.294241	0.377403	33.0314	49.2428	100	100
ENSMUSG00000005973	5.61534	391.374	1018.55	4.93823	7.13886	2.00825	2.97787	100	100
ENSMUSG00000005981	2.08401	3.90008	21.5998	1.65588	4.29248	1.70443	8.05155	100	100
ENSMUSG00000005982	1.69729	106.883	162.577	1.11863	2.12943	1.21451	2.80555	100	100
ENSMUSG00000005983	0.162374	9.57399	21.24	0.0741805	0.230341	1.44471	5.47134	100	100
ENSMUSG00000005986	0.112215	2.75628	3.98478	0.0565829	0.275195	0.497529	3.24465	100	100
ENSMUSG00000006005	2.69667	159.172	542.953	2.11677	3.41586	2.61006	5.21426	100	100
ENSMUSG00000006007	0.0482191	1.70235	6.83002	0.033052	0.121026	1.32539	5.79147	100	100
ENSMUSG00000006010	0.64238	0.776066	6.5024	0.361362	0.801617	5.7002	18.7189	100	100
ENSMUSG00000006014	0.0918207	18.2518	3960.72	0.03716	0.115162	105.793	537.833	100	100
ENSMUSG00000006021	0.609197	1.94153	6.35777	0.294493	0.992219	1.57358	9.04328	100	100
ENSMUSG00000006024	6.22727	33.8735	111.289	4.29207	11.393	1.53373	6.46733	100	100
ENSMUSG00000006050	4.75601	35.3364	146.123	3.27714	6.43438	2.66144	8.04687	100	100
ENSMUSG00000006095	6.16598	307.8	813.365	5.1605	7.25021	2.21865	3.78343	100	100
ENSMUSG00000006127	0.634344	2.29774	8.88984	0.412084	0.851153	2.47818	7.48144	100	100
ENSMUSG00000006154	0.255192	2.72013	3.29767	0.160115	0.46207	0.603242	2.09196	100	100
ENSMUSG00000006169	1.86712	3.9631	17.2778	1.25548	3.87494	1.38118	9.12254	100	100
ENSMUSG00000006191	1.32829	6.55789	8.11996	0.768497	2.06382	0.665436	2.88159	100	100
ENSMUSG00000006205	0.260598	6.73597	85.5309	0.236113	0.346234	8.97789	15.1846	100	100
ENSMUSG00000006215	1.04851	4.88485	12.5543	0.676732	1.36544	1.74672	5.35451	100	100
ENSMUSG00000006219	0.952469	5.40372	21.3241	0.659023	1.22322	2.81504	7.38919	100	100
ENSMUSG00000006221	0.369442	46.7427	846.891	0.321114	0.437627	14.1037	21.8496	100	100
ENSMUSG00000006262	1.6341	6.11926	19.2721	1.16283	2.32045	1.75163	5.75723	100	100
ENSMUSG00000006273	2.01313	18.638	45.8146	1.43574	2.52843	1.80578	4.42616	100	100
ENSMUSG00000006276	0.144571	0.382927	11.0655	0.108986	0.280684	11.0987	38.4352	100	100
ENSMUSG00000006281	0.595545	1.08069	6.29143	0.307836	0.859946	3.46092	15.3561	100	100
ENSMUSG00000006288	1.54491	2.22813	6.29222	0.817567	3.53662	0.745389	7.15027	100	100
ENSMUSG00000006289	1.75877	4.13046	16.2218	1.27637	4.84236	1.02924	6.30991	100	100
ENSMUSG00000006299	6.75029	60.8768	242.028	5.4359	14.3507	1.68748	6.00256	100	100
ENSMUSG00000006301	2.24151	14.5366	51.1752	1.70677	3.12314	2.20059	5.77951	100	100
ENSMUSG00000006304	1.72414	2.27142	114.628	1.44883	5.24702	10.8082	63.1184	100	100
ENSMUSG00000006315	1.78977	3.2379	63.9386	1.51179	3.22478	7.19769	24.8094	100	100
ENSMUSG00000006335	0.662711	1.66099	9.39149	0.474861	0.832817	4.13824	9.89314	100	100
ENSMUSG00000006360	0.339321	1.85586	216.629	0.295658	0.421467	84.4954	134.42	100	100
ENSMUSG00000006369	0.337276	135.402	437.172	0.270156	0.430361	2.3676	4.23376	100	100
ENSMUSG00000006378	0.693524	20.4916	44.916	0.32479	0.837771	1.78996	6.68689	100	100
ENSMUSG00000006386	0.245688	1.50215	13.9807	0.166398	0.346044	5.64618	15.1902	100	100
ENSMUSG00000006390	3.96667	61.4038	240.036	3.11322	8.21857	1.94706	6.34378	100	100
ENSMUSG00000006392	0.144505	0.209976	25.4221	0.123425	0.393022	30.4989	148.669	100	100
ENSMUSG00000006398	0.175745	2.75247	140.441	0.152743	0.235542	22.1296	64.039	100	100
ENSMUSG00000006412	3.31136	31.6073	143.121	2.60733	4.78293	2.87336	6.88107	100	100
ENSMUSG00000006418	1.04279	24.8078	97.9336	0.448228	1.08384	4.1256	15.4061	100	100
ENSMUSG00000006435	0.136785	1.09117	3.39721	0.0380442	0.279549	1.29408	12.5019	100	100
ENSMUSG00000006442	1.27385	5.92179	40.1161	1.04311	1.62483	4.29216	9.12101	100	100
ENSMUSG00000006445	0.809939	11.666	64.6709	0.661993	0.911955	4.84774	7.28577	100	100
ENSMUSG00000006456	0.622605	1.4191	5.73177	0.420688	0.876374	2.33681	7.2787	100	100
ENSMUSG00000006457	0.060817	2.69321	6.2478	0.028827	0.16116	0.723314	6.0578	100	100
ENSMUSG00000006462	0.287096	16.7805	21.3644	0.132075	0.384738	0.840649	3.13161	100	100
ENSMUSG00000006463	0.44816	1.02287	4.09958	0.262358	0.805175	1.67221	8.23262	100	100
ENSMUSG00000006464	0.245987	4.52368	3.53356	0.131983	0.588871	0.262644	1.76858	100	100
ENSMUSG00000006471	0.638915	16.0174	5.61458	0.353021	1.5115	0.141941	0.692001	100	100
ENSMUSG00000006476	0.669391	2.46377	8.24486	0.391316	0.928142	2.22946	7.87016	100	100
ENSMUSG00000006494	0.203496	5.47337	5.43041	0.0865136	0.345063	0.562528	2.8561	100	100
ENSMUSG00000006498	0.0909697	0.141871	25.5749	0.0687978	0.273299	39.4596	248.899	100	100
ENSMUSG00000006517	0.6827	129.786	748.527	0.610213	0.787123	4.89476	6.9265	100	100
ENSMUSG00000006519	0.912961	1.84081	53.1971	0.738411	1.57815	11.7225	40.3202	100	100
ENSMUSG00000006527	0.23772	0.774026	2.90803	0.105404	0.559198	1.2462	10.0321	100	100
ENSMUSG00000006585	0.348427	3.30687	19.9815	0.278453	0.444006	4.32417	7.6778	100	100
ENSMUSG00000006586	0.112088	1.127	7.10553	0.0777165	0.183778	3.29467	9.44975	100	100
ENSMUSG00000006589	4.81331	55.509	441.759	3.88669	7.86961	4.90811	11.6516	100	100
ENSMUSG00000006599	2.12082	21.8866	48.6206	1.44315	2.64202	1.58298	4.38865	100	100
ENSMUSG00000006611	0.0973735	0.759975	3.4274	0.0344501	0.22625	1.75517	15.3071	100	100
ENSMUSG00000006638	1.16529	166.408	262.471	0.822045	1.33094	1.40235	2.8519	100	100
ENSMUSG00000006641	0.262666	4.83087	7.79544	0.152647	0.40166	0.956142	3.01963	100	100
ENSMUSG00000006651	0.343503	2.89989	11.3538	0.23676	0.455727	2.67564	5.93378	100	100
ENSMUSG00000006673	1.49294	2.55068	7.96792	0.800306	3.22622	0.90733	8.67677	100	100
ENSMUSG00000006675	0.103791	0.849594	4.0848	0.0627436	0.22332	1.91326	8.22262	100	100
ENSMUSG00000006676	0.466468	0.723147	14.4583	0.381	0.679422	11.3416	25.9844	100	100
ENSMUSG00000006705	0.550477	1.97613	5.27403	0.285559	0.886316	1.38898	6.90767	100	100
ENSMUSG00000006717	0.870486	1.67324	7.53129	0.576673	1.50827	1.83609	8.63745	100	100
ENSMUSG00000006728	4.35194	119.421	992.346	3.42852	5.15693	6.88369	11.5711	100	100
ENSMUSG00000006731	0.887386	4.05293	12.5989	0.591974	1.29504	1.84765	5.94872	100	100
ENSMUSG00000006732	1.15901	15.0807	36.1307	0.752051	1.43892	1.87096	5.10838	100	100
ENSMUSG00000006736	3.95053	162.865	502.408	2.9935	5.24401	2.29169	4.75221	100	100
ENSMUSG00000006740	2.90862	72.2099	250.139	2.12621	6.13062	1.54872	6.15394	100	100
ENSMUSG00000006763	1.8409	101.83	227.3	1.463	2.32649	1.7337	3.26583	100	100
ENSMUSG00000006782	0.216397	0.879976	3.83168	0.0621362	0.418703	1.83017	18.2484	100	100
ENSMUSG00000006800	1.51703	2.59299	21.9568	1.11752	4.82068	1.69283	14.148	100	100
ENSMUSG00000006818	2.02479	2.94931	47.7548	1.54047	7.31922	2.62951	24.1144	100	100
ENSMUSG00000006850	0.159838	1.84376	2.46588	0.0847561	0.412834	0.459167	2.56829	100	100
ENSMUSG00000006906	1.54422	2.54936	7.09629	0.940584	3.12368	0.885445	7.02247	100	100
ENSMUSG00000006920	0.326948	1.757	4.20638	0.200457	0.573088	1.1415	4.72903	100	100
ENSMUSG00000006931	3.05967	86.4213	332.778	2.31232	5.40619	2.11001	6.35958	100	100
ENSMUSG00000006932	5.59375	23.7868	118.524	4.24191	11.0397	2.06315	8.28512	100	100
ENSMUSG00000006941	2.02384	6.38365	22.6063	1.48597	6.48869	0.821451	5.76802	100	100
ENSMUSG00000006958	0.12044	30.3353	69.9691	0.0896218	0.178837	1.36227	3.52518	100	100
ENSMUSG00000006998	3.37498	20.8615	180.236	2.49454	5.6316	4.56129	14.8566	100	100
ENSMUSG00000007035	0.0869994	1.8176	3.17863	0.053203	0.204453	0.711099	2.7973	100	100
ENSMUSG00000007036	2.3343	39.8161	94.6078	1.28433	3.47845	1.55861	7.05838	100	100
ENSMUSG00000007039	0.530905	2.88896	40.6214	0.446113	0.673533	9.363	17.325	100	100
ENSMUSG00000007041	5.56645	1000	9926.44	5.09312	7.91205	6.92604	11.1325	100	100
ENSMUSG00000007080	0.15252	1.59549	7.93717	0.0978663	0.228797	2.82845	7.52474	100	100
ENSMUSG00000007216	0.246075	1.82612	3.17422	0.085569	0.471696	0.778482	6.00167	100	100
ENSMUSG00000007338	2.54036	28.4201	71.8221	1.93006	3.63645	1.68084	3.72914	100	100
ENSMUSG00000007379	0.172263	82.3305	111.111	0.116684	0.256465	0.762008	2.10017	100	100
ENSMUSG00000007411	0.534363	0.624118	7.01534	0.329731	0.738365	7.21058	21.6863	100	100
ENSMUSG00000007415	0.291374	0.350606	9.80492	0.243925	0.458855	12.3188	35.1988	100	100
ENSMUSG00000007458	2.66127	107.207	756.95	2.24855	5.95093	3.12595	9.25726	100	100
ENSMUSG00000007564	7.5618	955.934	1159.78	6.52975	9.14162	1.00749	1.45625	100	100
ENSMUSG00000007570	0.836498	3.81177	10.0622	0.538544	1.15516	1.62798	5.07245	100	100
ENSMUSG00000007589	0.512032	141.662	371.777	0.332324	0.629491	2.02708	4.60157	100	100
ENSMUSG00000007603	1.08558	4.54975	14.1521	0.806613	1.52868	1.80005	5.08301	100	100
ENSMUSG00000007610	0.54122	0.976843	3.16392	0.234451	1.28893	1.00452	9.73324	100	100
ENSMUSG00000007613	0.365639	59.0902	355.541	0.184798	0.398361	5.63903	13.8963	100	100
ENSMUSG00000007617	0.340236	73.3639	150.038	0.138944	0.422302	1.57386	6.36303	100	100
ENSMUSG00000007646	0.106285	1.51647	6.30053	0.0472119	0.209003	1.9976	9.02156	100	100
ENSMUSG00000007655	4.12932	104.262	1425.55	3.67923	5.00995	10.8858	15.5535	100	100
ENSMUSG00000007656	0.921397	2.1422	95.1657	0.819669	1.39493	20.7197	50.252	100	100
ENSMUSG00000007659	2.70858	341.07	617.926	1.79967	3.24234	1.53211	3.9711	100	100
ENSMUSG00000007670	4.42194	417.784	300.389	2.23906	5.93522	0.545657	2.83569	100	100
ENSMUSG00000007721	3.69659	10.6578	74.5855	2.89098	7.33144	2.66858	10.3916	100	100
ENSMUSG00000007739	6.05633	921.369	4895.8	5.24567	7.38946	4.32666	7.04184	100	100
ENSMUSG00000007777	1.75414	5.72986	22.3088	1.29334	2.72103	1.9395	6.37743	100	100
ENSMUSG00000007783	2.63432	26.7048	94.0493	1.73579	6.71002	1.23255	7.81373	100	100
ENSMUSG00000007805	0.968727	12.6241	37.3519	0.704939	1.16363	2.34476	4.77536	100	100
ENSMUSG00000007812	0.677367	0.699545	4.20117	0.453984	1.62268	1.72705	11.6979	100	100
ENSMUSG00000007817	3.11656	15.7204	66.5015	2.40509	5.68698	1.88183	6.55874	100	100
ENSMUSG00000007833	0.943692	2.10873	6.75836	0.571561	1.50143	1.48365	6.79389	100	100
ENSMUSG00000007837	0.867319	3.35411	10.0274	0.391313	1.13905	1.92141	10.1673	100	100
ENSMUSG00000007850	3.27793	552.892	3361.48	2.09227	5.3295	3.58688	13.0961	100	100
ENSMUSG00000007867	1.54445	3.97806	19.1107	1.12651	2.61288	2.01179	7.84677	100	100
ENSMUSG00000007880	0.26753	0.633704	7.73024	0.164915	0.512089	4.61533	24.1315	100	100
ENSMUSG00000007888	0.486668	1.2626	37.1501	0.402782	0.665935	15.8523	36.6635	100	100
ENSMUSG00000007891	4.0896	264.996	2789.21	3.62099	4.69939	9.02904	12.2407	100	100
ENSMUSG00000007950	1.25357	3.30486	10.7059	0.812812	1.78421	1.85924	6.8445	100	100
ENSMUSG00000007987	0.92221	1.30908	6.96287	0.612392	1.8289	1.63166	10.4479	100	100
ENSMUSG00000007989	0.233957	15.1483	18.3648	0.12292	0.386303	0.679466	2.67659	100	100
ENSMUSG00000008036	9.15458	693.714	1798.4	7.67191	10.6703	2.23171	3.68697	100	100
ENSMUSG00000008136	2.68357	43.8602	270.319	2.0841	6.36953	2.4417	10.1784	100	100
ENSMUSG00000008140	1.80046	2.20477	16.1391	1.36244	4.11325	1.77291	11.2517	100	100
ENSMUSG00000008167	1.47417	37.0109	100.145	1.05806	1.68018	2.34266	4.53651	100	100
ENSMUSG00000008200	0.397443	0.703507	6.2475	0.268866	0.586789	5.06568	15.6564	100	100
ENSMUSG00000008206	0.695308	32.34	95.4511	0.512606	0.807055	2.48267	5.08859	100	100
ENSMUSG00000008226	0.272394	0.958945	7.35662	0.175598	0.402786	4.33176	13.0621	100	100
ENSMUSG00000008301	1.79684	3.16375	19.7989	1.49736	6.49895	1.12542	8.42789	100	100
ENSMUSG00000008305	0.119801	0.515193	2.72092	0.0614466	0.329687	1.45583	10.0942	100	100
ENSMUSG00000008318	0.281791	1.52562	4.02683	0.182927	0.5063	1.21398	4.36184	100	100
ENSMUSG00000008333	4.74837	338.867	712.539	3.62278	7.57876	1.3017	3.45172	100	100
ENSMUSG00000008348	2.51404	42.6895	634.227	2.01539	2.93455	12.0549	22.3038	100	100
ENSMUSG00000008373	2.10679	12.755	54.4731	1.6632	4.49129	1.67355	6.60224	100	100
ENSMUSG00000008384	2.14739	7.09156	47.2275	1.6976	2.99956	3.70643	9.95014	100	100
ENSMUSG00000008393	1.44577	2.7479	33.4281	1.16539	2.483	4.81651	16.5716	100	100
ENSMUSG00000008398	1.01906	1.996	11.0115	0.693049	1.52937	3.1305	10.1954	100	100
ENSMUSG00000008429	0.671	172.543	242.895	0.296296	0.767631	1.24149	4.46132	100	100
ENSMUSG00000008435	0.937498	10.0348	4.88066	0.304732	1.75236	0.225056	2.06691	100	100
ENSMUSG00000008450	0.151749	0.586097	56.9131	0.12275	0.208028	66.2164	112.585	100	100
ENSMUSG00000008475	4.21114	188.552	1856.67	3.39476	5.63118	7.28297	14.7731	100	100
ENSMUSG00000008540	0.291701	2.25372	38.671	0.246398	0.375183	11.9949	21.1327	100	100
ENSMUSG00000008575	0.064734	0.882193	6.26548	0.0474787	0.125754	3.41437	10.582	100	100
ENSMUSG00000008604	0.766362	0.9516	6.60006	0.528991	1.06608	4.23769	11.6604	100	100
ENSMUSG00000008734	0.19355	1.68266	9.90075	0.143862	0.283877	3.64542	8.14534	100	100
ENSMUSG00000008763	1.66099	3.61802	12.1186	1.21167	2.68512	1.48546	5.56523	100	100
ENSMUSG00000008822	0.419394	1.02884	4.62506	0.190155	0.627312	2.49277	12.639	100	100
ENSMUSG00000008855	0.341631	1.0703	7.15691	0.248583	0.461762	4.60314	9.55674	100	100
ENSMUSG00000008859	0.847253	1.5547	12.9748	0.671065	1.33164	3.76432	11.4182	100	100
ENSMUSG00000008892	4.31747	47.5966	385.595	3.28171	5.12446	6.50017	13.5228	100	100
ENSMUSG00000008958	1.82187	5.12499	16.2118	1.2323	2.87403	1.48092	6.90376	100	100
ENSMUSG00000008976	1.06445	2.22106	8.07177	0.709016	1.7788	1.66601	6.5107	100	100
ENSMUSG00000009030	1.32971	28.1222	32.2726	0.403109	1.56348	0.934456	6.50004	100	100
ENSMUSG00000009035	0.892499	0.816513	5.64985	0.470266	2.03148	1.88558	17.2858	100	100
ENSMUSG00000009073	1.48817	5.39304	19.4022	1.17052	2.24672	1.85482	5.38645	100	100
ENSMUSG00000009076	1.07714	1.97491	7.38286	0.60086	1.58039	1.85522	9.23754	100	100
ENSMUSG00000009079	3.72668	1000	4369.08	3.45739	7.3398	2.18478	5.45121	100	100
ENSMUSG00000009090	1.45946	4.02855	9.22656	1.01318	2.24255	1.14309	3.96725	100	100
ENSMUSG00000009185	0.227711	13.9248	1048.95	0.203167	0.350684	30.649	86.6231	100	100
ENSMUSG00000009246	0.108799	0.820454	1.11188	0.0850148	0.455644	0.225521	1.64287	100	100
ENSMUSG00000009291	3.849	495.846	1499.42	3.34305	6.49478	1.76248	3.63609	100	100
ENSMUSG00000009293	1.60686	25.5346	125.032	1.15912	1.85343	4.07788	8.69735	100	100
ENSMUSG00000009376	0.141367	24.3897	69.3881	0.0984946	0.174431	2.06157	4.48674	100	100
ENSMUSG00000009418	0.793025	4.24728	15.1684	0.635211	0.986891	2.4519	5.10971	100	100
ENSMUSG00000009470	2.20114	9.87448	38.7739	1.71359	3.04162	2.4168	5.85369	100	100
ENSMUSG00000009535	1.85525	3.40355	16.1791	1.42789	3.36364	1.69646	7.12782	100	100
ENSMUSG00000009549	6.40827	1000	4818.13	4.23396	7.76099	3.9985	10.4256	100	100
ENSMUSG00000009555	0.12949	0.253469	9.76595	0.0938303	0.30776	10.1712	52.9589	100	100
ENSMUSG00000009563	0.685577	1.62621	7.92998	0.485169	0.891547	3.26456	7.67832	100	100
ENSMUSG00000009566	0.50107	1.45414	11.5402	0.333411	0.708438	4.70002	14.4291	100	100
ENSMUSG00000009569	1.1475	3.80874	10.7885	0.847974	1.61471	1.57387	4.68183	100	100
ENSMUSG00000009575	1.20305	123.107	691.654	0.99553	1.33211	4.92549	6.84296	100	100
ENSMUSG00000009585	1.96719	55.2104	69.5988	1.0682	2.64448	0.888804	3.34067	100	100
ENSMUSG00000009614	0.420128	2.15381	9.17895	0.306888	0.573844	2.71769	6.03876	100	100
ENSMUSG00000009621	0.417607	5.70918	12.306	0.204333	0.543557	1.57895	5.98315	100	100
ENSMUSG00000009630	0.310705	0.29549	6.98671	0.179357	0.491128	11.7458	47.3472	100	100
ENSMUSG00000009640	0.595509	0.703064	5.47699	0.341687	1.27339	2.26954	17.4864	100	100
ENSMUSG00000009647	2.60618	33.4373	32.5744	1.61182	3.42518	0.686616	2.31552	100	100
ENSMUSG00000009681	0.440912	1.17262	4.91882	0.268755	0.70357	2.2437	8.02839	100	100
ENSMUSG00000009687	1.09559	4.42175	74.4487	0.943098	1.63679	8.65363	21.0887	100	100
ENSMUSG00000009733	0.477312	1.5172	3.76542	0.221839	0.826929	1.15916	6.4851	100	100
ENSMUSG00000009739	0.273691	2.27514	2.52767	0.131428	0.52547	0.498312	2.58808	100	100
ENSMUSG00000009741	1.95074	4.40375	10.474	1.29195	3.43413	0.927455	4.91195	100	100
ENSMUSG00000009772	0.702586	74.1573	241.228	0.567511	0.831984	2.63113	4.40817	100	100
ENSMUSG00000009863	6.79063	22.1041	134.687	4.64727	9.93546	3.3213	12.3644	100	100
ENSMUSG00000009894	1.85954	6.87173	46.1786	1.54503	3.69893	2.66807	9.29807	100	100
ENSMUSG00000009905	2.64181	400.998	668.643	2.06203	4.84056	0.948018	2.72295	100	100
ENSMUSG00000009907	3.24774	166.339	264.091	1.91961	4.16846	1.19177	3.76772	100	100
ENSMUSG00000010025	0.942975	3.48868	7.14526	0.524089	1.47051	1.07478	4.79124	100	100
ENSMUSG00000010045	1.95002	16.7325	43.3193	1.35586	3.44493	1.31772	5.05569	100	100
ENSMUSG00000010048	0.838784	10.9005	59.1558	0.693573	0.953572	4.3714	7.1692	100	100
ENSMUSG00000010054	0.332699	16.2149	31.2034	0.0834644	0.413651	1.49514	10.7554	100	100
ENSMUSG00000010057	0.675905	2.86464	4.78421	0.34745	1.11125	0.858272	4.14474	100	100
ENSMUSG00000010067	1.47608	619.362	2914.71	1.2878	1.98415	3.38747	5.5809	100	100
ENSMUSG00000010095	3.11315	13.5688	122.493	2.46572	5.72452	4.11011	12.9603	100	100
ENSMUSG00000010097	2.76328	5.65796	35.3964	2.03985	6.39945	1.77907	9.53593	100	100
ENSMUSG00000010110	1.22888	1.84282	15.5529	0.965186	2.97194	2.1903	12.3494	100	100
ENSMUSG00000010154	0.160671	17.4392	32.3915	0.0387902	0.224415	1.24516	8.4681	100	100
ENSMUSG00000010277	2.4947	100.213	189.409	1.81889	5.22896	0.886485	3.36088	100	100
ENSMUSG00000010358	1.31508	3.68899	21.9735	1.07464	2.00967	2.86293	8.39288	100	100
ENSMUSG00000010362	0.535496	2.05727	4.81839	0.19768	0.887202	1.16162	7.96477	100	100
ENSMUSG00000010376	7.61338	278.216	1397.16	5.23719	8.87687	4.24142	10.013	100	100
ENSMUSG00000010406	3.73232	10.3919	104.695	2.80797	5.64951	5.01203	15.3579	100	100
ENSMUSG00000010461	0.0628523	2.35591	6.97849	0.0295294	0.143227	0.831392	6.96568	100	100
ENSMUSG00000010476	0.30982	2.36964	8.35818	0.181336	0.442888	2.11727	6.87341	100	100
ENSMUSG00000010517	0.745369	1.48286	6.25178	0.431299	1.28113	1.7405	9.79856	100	100
ENSMUSG00000010538	0.407173	1.06704	3.19809	0.2187	0.91078	1.12504	6.29581	100	100
ENSMUSG00000010554	1.16851	3.21441	15.2798	0.958536	1.74497	2.37342	6.61555	100	100
ENSMUSG00000010601	0.0521721	3.05076	7.83796	0.0295718	0.158516	0.812099	4.36195	100	100
ENSMUSG00000010607	1.88428	3.4047	13.3639	1.39671	6.71066	0.732722	6.30738	100	100
ENSMUSG00000010608	3.10735	215.281	667.667	2.51902	3.90154	2.52161	4.5211	100	100
ENSMUSG00000010609	0.267289	1.20199	4.75223	0.143628	0.428236	2.08942	8.55039	100	100
ENSMUSG00000010660	0.416119	0.611066	7.23703	0.29152	0.559981	7.79173	20.0667	100	100
ENSMUSG00000010663	1.97173	18.0591	157.082	1.65188	2.37617	6.64252	12.041	100	100
ENSMUSG00000010751	0.389257	0.892618	6.92586	0.287258	0.541259	4.83528	11.9452	100	100
ENSMUSG00000010755	1.65901	3.44913	22.0889	1.1886	5.10105	1.36347	11.5155	100	100
ENSMUSG00000010830	2.90882	31.1565	195.681	2.30505	7.4313	2.19145	9.84145	100	100
ENSMUSG00000010911	2.24796	284.006	538.316	1.86188	6.50484	0.649648	2.46478	100	100
ENSMUSG00000010914	0.716114	2.03983	7.86984	0.460888	1.0256	2.31496	7.55103	100	100
ENSMUSG00000010936	0.0922815	0.153743	8.64436	0.065764	0.314484	10.5562	80.9487	100	100
ENSMUSG00000011096	4.87122	1000	1431.49	3.73874	8.40045	0.840186	2.04754	100	100
ENSMUSG00000011114	4.73932	46.8048	221.299	3.54384	10.3083	1.99538	8.9574	100	100
ENSMUSG00000011148	0.200284	60.4729	104.627	0.0642375	0.273002	1.18504	6.04623	100	100
ENSMUSG00000011158	0.283343	0.982523	3.55736	0.142904	0.519697	1.59262	9.4187	100	100
ENSMUSG00000011179	0.49875	1.41389	13.6202	0.359043	0.670906	6.39189	14.3761	100	100
ENSMUSG00000011256	1.60735	11.1846	91.5286	1.3053	2.04811	5.68603	11.6576	100	100
ENSMUSG00000011257	0.587006	1.39242	28.6138	0.469367	0.893553	9.8377	27.4932	100	100
ENSMUSG00000011306	1.46327	2.17963	9.68632	1.08771	2.89653	1.35718	7.72996	100	100
ENSMUSG00000011427	0.609398	3.148	4.28896	0.258485	0.987476	0.691962	4.42115	100	100
ENSMUSG00000011589	0.184109	0.653137	2.96216	0.0918086	0.42441	1.54916	11.1317	100	100
ENSMUSG00000011831	0.317583	0.684818	3.32932	0.151703	0.636025	1.84398	11.9459	100	100
ENSMUSG00000011832	0.320579	1.19071	4.78512	0.201165	0.500506	2.20362	7.35733	100	100
ENSMUSG00000011837	1.33823	2.21488	9.27918	0.942411	3.39963	1.08787	7.76662	100	100
ENSMUSG00000011877	0.143755	0.159106	4.7305	0.084094	0.253904	15.0607	56.4985	100	100
ENSMUSG00000011958	3.33662	5.75162	39.2239	2.46806	7.36208	2.04268	10.727	100	100
ENSMUSG00000011960	0.786011	1.5237	8.79475	0.583663	0.998986	3.91508	8.77553	100	100
ENSMUSG00000012017	1.01692	2.92515	11.534	0.64868	1.74418	1.79504	7.99302	100	100
ENSMUSG00000012076	3.00477	1000	1017.11	2.31322	3.95017	0.756457	1.57048	100	100
ENSMUSG00000012114	2.96688	23.7483	32.8796	1.21822	3.83085	0.954494	6.55243	100	100
ENSMUSG00000012117	0.654621	1.26096	7.10512	0.361595	0.960392	3.1708	13.6355	100	100
ENSMUSG00000012126	0.149982	0.761321	4.02009	0.0762964	0.30571	2.08022	11.4905	100	100
ENSMUSG00000012296	1.94101	4.06769	15.7267	1.34075	3.3628	1.57156	7.29338	100	100
ENSMUSG00000012422	6.05251	178.671	816.23	4.83834	7.11772	3.79033	7.17403	100	100
ENSMUSG00000012443	0.0559629	0.437681	9.54972	0.0434288	0.129258	6.90983	30.2464	100	100
ENSMUSG00000012483	1.2981	5.52044	34.211	1.08055	1.7788	3.54755	8.07231	100	100
ENSMUSG00000012535	2.46888	14.1132	48.7322	1.89354	3.35102	2.16833	5.68298	100	100
ENSMUSG00000012609	0.333044	1.99757	7.26796	0.230427	0.485524	2.16357	5.74601	100	100
ENSMUSG00000012889	0.150483	90.2483	413.853	0.11315	0.192515	2.94069	6.67149	100	100
ENSMUSG00000013033	0.660568	2.00372	9.14919	0.469683	0.819175	3.38258	7.14978	100	100
ENSMUSG00000013076	1.11642	2.08593	9.1807	0.696081	1.7585	2.16734	9.14998	100	100
ENSMUSG00000013089	0.413732	1.5803	2.93682	0.14638	0.892952	0.694878	6.60313	100	100
ENSMUSG00000013150	0.432654	1000	3065.13	0.264091	0.611985	2.07019	6.14814	100	100
ENSMUSG00000013155	0.159406	0.667649	5.32132	0.0930376	0.258242	3.68548	14.5447	100	100
ENSMUSG00000013160	4.39738	981.767	811.11	2.92209	6.89973	0.524344	1.83504	100	100
ENSMUSG00000013236	1.15355	2.39364	9.98488	0.878571	1.81923	2.02061	5.89697	100	100
ENSMUSG00000013275	0.712841	0.859696	6.72983	0.413933	1.46238	2.28305	19.7004	100	100
ENSMUSG00000013415	0.472841	9.77832	18.4	0.217381	0.607219	1.38176	5.53273	100	100
ENSMUSG00000013419	0.461689	4.69407	10.9619	0.337761	0.632016	1.52122	3.69622	100	100
ENSMUSG00000013465	4.23783	654.109	861.944	2.18377	5.31785	1.05172	4.91792	100	100
ENSMUSG00000013495	0.927134	1.51063	7.50439	0.65708	2.19467	1.39801	9.3985	100	100
ENSMUSG00000013539	1.71432	104.801	286.125	1.24568	2.77914	1.57283	4.50032	100	100
ENSMUSG00000013593	1.72845	4.79136	79.4683	1.38501	3.12668	7.00669	24.2377	100	100
ENSMUSG00000013622	1.13285	1.97935	14.9868	0.901287	1.4705	5.08729	11.2222	100	100
ENSMUSG00000013629	1.43025	5.95369	17.758	1.07692	2.39076	1.42375	4.58857	100	100
ENSMUSG00000013646	0.574111	1.32855	8.68704	0.361353	0.783903	4.14706	13.208	100	100
ENSMUSG00000013662	2.96911	11.5789	25.2101	2.10905	6.70381	0.797916	3.77566	100	100
ENSMUSG00000013663	1.83736	8.36891	14.7275	1.03427	3.3018	0.854707	4.74009	100	100
ENSMUSG00000013698	3.61631	468.821	3094.85	3.23002	10.2352	2.46036	7.61374	100	100
ENSMUSG00000013701	0.18045	0.604703	97.1879	0.153954	0.245335	106.281	185.572	100	100
ENSMUSG00000013736	1.71914	4.84416	15.3659	1.26783	2.73977	1.46133	4.89566	100	100
ENSMUSG00000013822	0.101295	0.370844	36.6973	0.079048	0.158207	53.7801	130.138	100	100
ENSMUSG00000013833	0.653098	375.456	1116.58	0.540736	0.825233	1.97067	3.82854	100	100
ENSMUSG00000013846	0.425379	139.431	187.499	0.226579	0.563976	0.982052	3.21257	100	100
ENSMUSG00000013858	0.734239	4.98828	17.9716	0.410965	0.893459	2.70977	8.45124	100	100
ENSMUSG00000013921	0.737145	1.82217	6.81223	0.280921	1.08484	2.10857	15.7854	100	100
ENSMUSG00000013997	0.995506	1.46971	7.60855	0.679059	1.46239	2.81107	9.41691	100	100
ENSMUSG00000014074	0.183171	14.9697	53.7595	0.0693873	0.216479	3.02273	11.3858	100	100
ENSMUSG00000014075	0.316476	0.540849	6.00161	0.226953	0.436353	7.08248	17.2159	100	100
ENSMUSG00000014077	2.0181	7.86741	35.1471	1.57325	5.75929	1.23094	6.95873	100	100
ENSMUSG00000014158	0.247328	16.7101	19.841	0.193123	0.395018	0.689847	1.63585	100	100
ENSMUSG00000014177	1.65275	6.54918	23.2633	1.23712	2.77089	1.7206	5.68258	100	100
ENSMUSG00000014195	2.33633	4.10703	21.6591	1.7903	6.57323	1.15373	8.0854	100	100
ENSMUSG00000014226	2.03032	127.345	1120.13	1.73084	2.33448	7.5057	11.1843	100	100
ENSMUSG00000014232	0.70361	5.01968	12.5507	0.191375	1.00722	1.59826	14.2879	100	100
ENSMUSG00000014243	1.17066	6.96654	19.2507	0.844438	1.54571	1.82988	4.56087	100	100
ENSMUSG00000014245	0.311424	2.53088	4.4942	0.132134	0.515117	0.997046	4.91612	100	100
ENSMUSG00000014301	0.208756	0.452178	28.5891	0.162826	0.37173	24.8984	86.0919	100	100
ENSMUSG00000014303	0.574453	1.19163	8.98681	0.441546	0.822694	4.28446	11.1918	100	100
ENSMUSG00000014313	8.75543	113.503	1094.77	3.714	9.99216	7.91824	13.7999	100	100
ENSMUSG00000014329	2.13566	5.64416	56.5936	1.78883	6.363	2.41221	13.1861	100	100
ENSMUSG00000014349	1.51958	2.23268	11.3947	0.96606	3.75973	1.22145	10.8602	100	100
ENSMUSG00000014353	0.258382	0.397004	3.94717	0.147506	0.391034	5.75031	20.4419	100	100
ENSMUSG00000014355	2.90881	45.0049	72.0692	1.785	4.90422	0.911188	3.38057	100	100
ENSMUSG00000014402	2.90017	5.41228	35.8069	2.37043	5.63745	2.22087	9.56458	100	100
ENSMUSG00000014444	3.97645	59.5983	207.008	2.80614	4.96285	2.62057	6.81836	100	100
ENSMUSG00000014470	0.780991	1.61994	5.0914	0.441937	1.07887	1.87836	7.22879	100	100
ENSMUSG00000014496	0.530577	1.04096	12.5466	0.42748	0.681717	8.91328	17.1696	100	100
ENSMUSG00000014498	0.237595	0.548458	4.82046	0.112927	0.49418	2.99944	20.923	100	100
ENSMUSG00000014504	2.84371	5.99866	46.9448	2.01286	8.09148	1.87361	13.7298	100	100
ENSMUSG00000014547	0.425334	0.7522	3.97535	0.165909	0.723854	2.42786	16.9877	100	100
ENSMUSG00000014551	2.72781	13.8192	38.6524	2.00825	4.263	1.48935	4.7303	100	100
ENSMUSG00000014554	0.882082	1.48433	6.70693	0.543319	1.42074	2.12076	9.59269	100	100
ENSMUSG00000014592	0.0893562	0.246732	6.16671	0.0692751	0.121853	17.3875	34.5072	100	100
ENSMUSG00000014602	0.0331144	1.73057	27.4612	0.0216464	0.0657485	4.5264	43.1548	100	100
ENSMUSG00000014606	3.23231	18.0703	55.1046	2.08682	5.51652	1.57351	6.5174	100	100
ENSMUSG00000014633	1.20384	4.29874	20.7092	0.941885	1.76359	2.56897	7.28633	100	100
ENSMUSG00000014668	1.1394	2.02163	6.02444	0.517517	1.65373	1.57113	11.6757	100	100
ENSMUSG00000014748	2.28262	15.7281	60.8612	1.75795	3.05968	2.53385	5.85897	100	100
ENSMUSG00000014763	0.615688	1.23326	7.10115	0.420507	1.0399	2.64497	9.99999	100	100
ENSMUSG00000014767	1.04232	2.16455	5.26115	0.335649	1.56346	1.23417	11.5809	100	100
ENSMUSG00000014771	0.115589	0.259742	5.42868	0.0654075	0.335663	5.31442	41.8459	100	100
ENSMUSG00000014776	0.336993	1.9031	12.7714	0.247535	0.42319	4.84279	11.127	100	100
ENSMUSG00000014778	0.63264	2.61928	10.2337	0.353324	0.84583	2.50592	9.65334	100	100
ENSMUSG00000014782	0.217819	24.1941	44.5663	0.152193	0.327929	1.06292	2.79018	100	100
ENSMUSG00000014813	0.122939	24.2272	167.531	0.10545	0.146606	4.99113	9.29493	100	100
ENSMUSG00000014856	2.45342	3.58524	24.0321	1.97659	8.02412	1.21403	9.51784	100	100
ENSMUSG00000014859	0.896601	2.35713	5.89145	0.514871	1.53268	1.07989	5.61812	100	100
ENSMUSG00000014867	5.75161	408.294	1923.86	4.95403	6.8957	3.86893	5.56142	100	100
ENSMUSG00000014873	1.50447	5.7998	21.9688	1.10015	3.22892	1.39207	6.86614	100	100
ENSMUSG00000014905	0.140705	0.441927	6.78371	0.0861959	0.287492	5.77992	29.0786	100	100
ENSMUSG00000014956	2.10706	4.9303	16.3445	1.58899	4.5425	1.0816	5.14744	100	100
ENSMUSG00000014959	5.29318	455.118	944.52	3.82335	7.25296	1.47099	4.01468	100	100
ENSMUSG00000014980	1.39084	4.44716	19.7946	1.08915	2.78192	1.71329	6.66092	100	100
ENSMUSG00000015002	1.33794	2.79844	9.39899	0.913114	2.266	1.32294	6.55011	100	100
ENSMUSG00000015013	4.34747	7.16044	33.24	3.23614	9.40079	1.34977	7.78237	100	100
ENSMUSG00000015016	0.521896	98.2364	95.8858	0.210992	0.745359	0.672878	3.51194	100	100
ENSMUSG00000015023	0.698185	0.816649	11.438	0.489531	1.45504	3.61281	24.3959	100	100
ENSMUSG00000015053	0.0989647	0.385431	8.38645	0.0700123	0.209997	7.15586	32.3382	100	100
ENSMUSG00000015085	0.0938464	2.26018	4.0358	0.0244175	0.211369	0.708327	7.081	100	100
ENSMUSG00000015087	0.324993	0.597565	5.7065	0.134577	0.56179	4.43152	27.4489	100	100
ENSMUSG00000015092	4.11602	296.921	1460.53	3.14129	5.79666	3.97413	7.91445	100	100
ENSMUSG00000015094	1.45241	4.11345	33.5407	1.16157	2.09759	4.22139	11.0697	100	100
ENSMUSG00000015095	2.86136	8.34467	29.1077	2.0818	5.46433	1.36675	6.24999	100	100
ENSMUSG00000015112	0.580019	3.64187	12.6798	0.426922	0.788718	2.26506	5.22799	100	100
ENSMUSG00000015120	0.290215	0.63309	95.2885	0.239602	0.463175	64.5374	181.323	100	100
ENSMUSG00000015126	2.35727	12.1628	33.4655	1.72562	5.88505	0.895585	4.68748	100	100
ENSMUSG00000015133	0.583583	1.03697	5.49224	0.365585	0.904231	2.86372	11.2704	100	100
ENSMUSG00000015143	3.4569	196.963	3127	2.28845	3.87857	14.2074	30.8164	100	100
ENSMUSG00000015149	2.37172	6.1983	13.8061	1.59138	3.75639	1.04159	4.38537	100	100
ENSMUSG00000015165	2.0855	4.00915	20.4069	1.64343	6.02316	1.19862	7.69368	100	100
ENSMUSG00000015176	1.5955	10.4441	90.4254	1.31596	2.48615	4.74287	11.4121	100	100
ENSMUSG00000015202	0.424465	28.6587	70.9625	0.291085	0.48328	2.19371	4.33328	100	100
ENSMUSG00000015222	0.374691	5.98784	20.4634	0.295547	0.462596	2.521	4.59812	100	100
ENSMUSG00000015243	0.377771	68.5825	185.256	0.256888	0.445328	2.19715	4.60489	100	100
ENSMUSG00000015247	2.22271	6.65067	21.1988	1.54101	4.37951	1.21785	5.85367	100	100
ENSMUSG00000015305	1.56985	197.595	585.925	1.25862	2.25815	1.9386	4.13654	100	100
ENSMUSG00000015312	0.928444	83.3328	574.939	0.786347	1.03636	6.06616	9.34253	100	100
ENSMUSG00000015335	0.22187	0.456308	12.5102	0.165058	0.293553	18.7292	39.2698	100	100
ENSMUSG00000015341	1.89901	5.66938	42.0382	1.40608	3.06213	3.46797	12.1145	100	100
ENSMUSG00000015354	0.843244	159.486	553.848	0.69999	1.03046	2.75151	4.67671	100	100
ENSMUSG00000015357	1.83642	5.83829	12.0191	1.01041	2.79414	1.04283	5.67301	100	100
ENSMUSG00000015377	0.184001	5.4425	6.51145	0.0963252	0.306576	0.647596	2.49304	100	100
ENSMUSG00000015461	0.656656	1.18995	11.1886	0.506525	0.807736	7.28434	13.8503	100	100
ENSMUSG00000015478	0.314953	0.561352	16.9049	0.247114	0.603119	10.607	39.7955	100	100
ENSMUSG00000015488	1.72948	1000	1316.32	1.2814	2.16265	1.0177	2.10988	100	100
ENSMUSG00000015501	0.407587	4.20587	22.2469	0.300594	0.498276	4.0739	8.62898	100	100
ENSMUSG00000015533	0.0700729	1.16759	3.88204	0.0369231	0.191933	0.959651	7.40431	100	100
ENSMUSG00000015536	4.55869	90.9525	178.416	2.62066	8.31856	1.02306	5.88818	100	100
ENSMUSG00000015542	0.740298	4.47754	16.3198	0.598989	0.92238	2.64219	5.09908	100	100
ENSMUSG00000015568	0.184936	11.0331	244.813	0.153231	0.213494	17.3013	28.3609	100	100
ENSMUSG00000015575	3.55703	1000	8991.87	4.59679	8.03411	3.70618	6.94936	100	100
ENSMUSG00000015597	0.159756	0.493017	4.59035	0.104048	0.264054	5.06365	16.6529	100	100
ENSMUSG00000015605	0.2344	0.622571	17.9027	0.182955	0.40195	12.5005	39.9214	100	100
ENSMUSG00000015647	0.187795	13.4422	79.7525	0.146115	0.237009	4.34621	8.47933	100	100
ENSMUSG00000015652	1.54524	38.7624	180.358	1.14614	1.80321	3.81719	7.72227	100	100
ENSMUSG00000015653	0.485873	1.09209	4.85674	0.254461	0.666692	2.71941	10.8221	100	100
ENSMUSG00000015659	0.21085	10.6394	5.48798	0.112731	0.593105	0.166996	0.896087	100	100
ENSMUSG00000015671	7.79833	155.223	857.478	6.35557	8.93497	4.84471	8.23073	100	100
ENSMUSG00000015672	5.05124	315.914	514.558	3.99493	8.68178	0.933105	2.41649	100	100
ENSMUSG00000015697	0.59891	1.20069	7.19345	0.438535	0.764119	4.31524	9.59827	100	100
ENSMUSG00000015709	0.29298	137.485	315.448	0.222023	0.3695	1.79335	3.31163	100	100
ENSMUSG00000015714	3.30065	42.4614	127.38	2.56492	7.44095	1.21208	4.88097	100	100
ENSMUSG00000015733	4.7352	90.915	354.67	3.70066	5.82191	3.01985	6.41537	100	100
ENSMUSG00000015745	0.0542879	0.369985	7.11473	0.034898	0.12289	7.51347	30.6791	100	100
ENSMUSG00000015747	0.0604949	0.875489	11.1263	0.0455323	0.105516	6.71849	17.9175	100	100
ENSMUSG00000015748	0.281986	0.475298	5.97394	0.202771	0.400809	8.17057	20.2016	100	100
ENSMUSG00000015749	0.393619	1.64993	52.0909	0.339763	0.512996	21.6686	37.052	100	100
ENSMUSG00000015755	0.473088	0.409128	6.06124	0.311001	0.965426	4.55442	26.5247	100	100
ENSMUSG00000015757	1.51168	6.80665	19.9441	1.10126	2.23307	1.63319	5.16542	100	100
ENSMUSG00000015766	0.611895	298.884	1044.76	0.489467	0.723214	2.98757	4.98111	100	100
ENSMUSG00000015776	1.2566	110.015	191.305	0.728403	1.47951	1.50978	4.28361	100	100
ENSMUSG00000015790	2.4877	8.27034	23.4679	1.3282	4.61482	1.17658	9.27415	100	100
ENSMUSG00000015804	6.64395	429.047	819.894	4.97086	8.15259	1.57365	3.57162	100	100
ENSMUSG00000015806	1.66616	3.93678	15.543	1.26158	3.20775	1.46878	6.23554	100	100
ENSMUSG00000015837	3.45417	432.436	3125.42	3.1031	8.10347	2.95022	8.47116	100	100
ENSMUSG00000015839	4.31968	527.395	1304.44	2.59208	8.28173	1.29641	6.53388	100	100
ENSMUSG00000015846	1.93332	278.228	633.964	1.07851	2.33264	1.8497	6.30975	100	100
ENSMUSG00000015850	0.942676	128.755	420.967	0.750972	1.05899	2.88249	4.63571	100	100
ENSMUSG00000015869	2.73041	19.008	31.0664	1.9734	4.11133	0.953765	2.76782	100	100
ENSMUSG00000015880	0.129004	1.14047	11.5243	0.0841779	0.243704	4.56552	17.0165	100	100
ENSMUSG00000015882	0.234238	18.035	16.312	0.0892793	0.390637	0.520215	2.70226	100	100
ENSMUSG00000015889	2.44079	9.64498	36.303	1.98658	4.83538	1.54902	5.07513	100	100
ENSMUSG00000015937	0.575883	1.35067	6.7937	0.417368	0.77289	3.16972	8.34636	100	100
ENSMUSG00000015942	0.170645	21.8904	32.793	0.0552934	0.273108	0.897605	5.52518	100	100
ENSMUSG00000015943	0.145176	0.241798	11.5783	0.101322	0.368694	12.9331	73.5509	100	100
ENSMUSG00000015944	0.38137	3.65624	6.09955	0.232447	0.593732	0.924574	3.30547	100	100
ENSMUSG00000015957	0.0993239	4.27636	9.23474	0.0443634	0.251573	0.818323	5.48045	100	100
ENSMUSG00000015961	2.88675	62.195	201.068	2.25796	3.84566	2.30545	4.63929	100	100
ENSMUSG00000015971	0.795934	0.896629	6.26445	0.483012	1.95524	1.50937	13.3494	100	100
ENSMUSG00000015980	0.271049	3.97672	11.283	0.182834	0.363802	1.97892	4.69176	100	100
ENSMUSG00000015994	1.18199	2.84623	16.668	0.96182	2.50541	2.15328	8.20109	100	100
ENSMUSG00000016018	1.50119	4.12554	13.8344	1.0338	2.28928	1.65457	6.00762	100	100
ENSMUSG00000016087	0.235531	8.52823	10.3787	0.145367	0.360435	0.750347	2.39284	100	100
ENSMUSG00000016128	1.00986	5.4458	26.6902	0.831825	1.25006	3.52541	6.40148	100	100
ENSMUSG00000016181	0.664781	3.28622	12.6999	0.344631	0.868087	2.76231	10.7121	100	100
ENSMUSG00000016194	0.146835	88.4019	459.521	0.0906022	0.185433	3.89887	8.48905	100	100
ENSMUSG00000016252	6.13028	116.817	495.701	4.17139	8.45422	2.951	8.54239	100	100
ENSMUSG00000016253	1.593	16.3158	58.2143	1.1952	1.98287	2.63483	6.16045	100	100
ENSMUSG00000016256	1.40011	2.20974	64.5251	1.10733	2.57414	10.2011	39.1401	100	100
ENSMUSG00000016257	2.67938	322.67	809.806	1.7817	3.20941	2.09241	5.34212	100	100
ENSMUSG00000016262	0.19067	0.585415	3.68814	0.0879304	0.435423	2.18397	15.3579	100	100
ENSMUSG00000016344	4.45447	140.317	256.606	2.64105	6.11516	1.31133	4.43173	100	100
ENSMUSG00000016477	0.172236	0.305497	3.7935	0.0530226	0.361998	4.67868	40.9623	100	100
ENSMUSG00000016481	1.03653	2.51866	23.51	0.81999	1.39409	4.91895	13.2903	100	100
ENSMUSG00000016487	3.95805	1000	3492.78	3.44047	5.24091	2.65002	4.50186	100	100
ENSMUSG00000016494	0.0967911	3.32717	49.9757	0.0802348	0.127354	9.28206	19.3418	100	100
ENSMUSG00000016495	2.83677	21.9522	57.2623	2.07986	3.97471	1.65855	4.58239	100	100
ENSMUSG00000016503	1.22062	5.41343	13.0167	0.832871	1.65716	1.50088	4.65957	100	100
ENSMUSG00000016510	0.776052	3.64298	7.81951	0.356718	1.11301	1.29073	6.99751	100	100
ENSMUSG00000016528	2.3032	4.24675	18.8324	1.71187	5.62314	1.12454	7.52967	100	100
ENSMUSG00000016541	4.02926	54.2761	252.091	2.87593	6.13289	2.90815	8.44937	100	100
ENSMUSG00000016554	6.22513	230.19	841.427	5.4172	7.78136	2.90015	4.44782	100	100
ENSMUSG00000016619	2.28787	11.4631	27.4435	1.58537	3.15886	1.42748	4.74862	100	100
ENSMUSG00000016637	1.73638	4.92725	16.5238	1.23954	2.57475	1.70667	6.12662	100	100
ENSMUSG00000016664	0.779293	2.15069	27.4181	0.636081	1.0231	8.00318	16.4394	100	100
ENSMUSG00000016756	0.0303819	0.5473	5.29822	0.0191897	0.108433	1.89783	16.6073	100	100
ENSMUSG00000016757	2.32915	20.415	39.9194	1.56661	3.85863	1.04561	4.36319	100	100
ENSMUSG00000016831	1.45291	2.06292	10.0836	1.04506	4.17014	0.972131	9.01467	100	100
ENSMUSG00000016833	1.44147	2.11674	27.8645	1.19092	3.20144	3.55868	17.5475	100	100
ENSMUSG00000016918	1.32137	15.4024	73.6717	1.05609	1.59407	3.70883	6.70445	100	100
ENSMUSG00000016921	4.21033	109.652	257.259	2.60501	6.33108	1.52988	5.71268	100	100
ENSMUSG00000016933	0.382444	0.766609	6.52682	0.192848	0.663124	3.909	19.493	100	100
ENSMUSG00000016940	0.716221	94.7328	188.956	0.490147	0.889002	1.58888	3.31442	100	100
ENSMUSG00000016946	1.02186	8.93198	33.8877	0.774573	1.20402	2.8854	5.7808	100	100
ENSMUSG00000016984	0.209519	1.6405	2.53667	0.0609141	0.457603	0.629529	5.42929	100	100
ENSMUSG00000017009	3.72484	533.283	1949.38	3.04517	5.31127	2.59509	4.83558	100	100
ENSMUSG00000017119	2.54336	8.06405	28.7496	1.97153	8.70659	0.786972	5.63081	100	100
ENSMUSG00000017144	0.975621	272.253	1481.26	0.890053	1.15705	4.30283	6.17843	100	100
ENSMUSG00000017146	0.0761686	0.804392	3.42889	0.0454964	0.161348	1.77298	8.55437	100	100
ENSMUSG00000017176	1.91476	6.53131	26.1014	1.3831	3.77773	1.62653	7.20594	100	100
ENSMUSG00000017188	3.38338	7.10719	44.8795	2.54995	6.0561	2.41817	9.60607	100	100
ENSMUSG00000017221	2.50893	7.03063	45.3545	2.14794	4.44236	2.6193	8.68096	100	100
ENSMUSG00000017264	1.31646	2.56343	12.0418	0.861051	2.32405	1.79292	9.04612	100	100
ENSMUSG00000017286	2.29219	3.26683	18.1145	1.75804	7.19391	1.05609	8.2799	100	100
ENSMUSG00000017288	1.41679	2.33732	13.5591	1.03772	2.81198	1.8729	9.59871	100	100
ENSMUSG00000017291	1.63259	3.25821	8.21325	1.08271	2.71131	1.03049	4.95539	100	100
ENSMUSG00000017299	1.26704	2.59477	9.72286	0.673105	2.27121	1.4149	11.3636	100	100
ENSMUSG00000017314	0.274831	178.318	318.69	0.0846042	0.318603	1.54619	7.41799	100	100
ENSMUSG00000017386	0.272742	0.7037	6.07285	0.152218	0.424745	4.61287	17.7787	100	100
ENSMUSG00000017400	0.0741824	4.58324	17.086	0.0497223	0.136681	1.52418	6.89412	100	100
ENSMUSG00000017418	0.258466	2.00984	3.81074	0.120013	0.46871	0.847843	4.66406	100	100
ENSMUSG00000017446	0.282776	2.47554	7.54697	0.200642	0.403608	1.9577	5.22057	100	100
ENSMUSG00000017466	4.66645	75.0447	841.257	3.38704	8.41995	6.62243	19.3043	100	100
ENSMUSG00000017478	0.825905	1.38775	8.42692	0.53034	1.2058	3.35088	11.6954	100	100
ENSMUSG00000017485	0.678016	1.28377	14.2397	0.535238	1.18561	4.10661	14.7881	100	100
ENSMUSG00000017493	0.563561	3.20401	517.997	0.490172	0.727539	101.648	195.919	100	100
ENSMUSG00000017499	0.0956573	1.67782	26.2652	0.075811	0.121723	10.4766	23.6553	100	100
ENSMUSG00000017548	0.32269	1.34876	12.1764	0.260483	0.383658	6.95683	11.6063	100	100
ENSMUSG00000017561	0.55992	10.8712	19.6753	0.230511	0.724614	1.37035	5.70904	100	100
ENSMUSG00000017607	0.0762462	2.44979	6.03902	0.0264627	0.147185	1.10222	7.82164	100	100
ENSMUSG00000017615	3.37794	12.8106	61.7831	2.77736	5.55541	2.30864	6.96424	100	100
ENSMUSG00000017664	1.87216	3.91814	13.2962	1.30933	3.49207	1.26253	6.34557	100	100
ENSMUSG00000017667	0.440022	1.72085	3.76273	0.196016	0.844294	0.91538	5.67682	100	100
ENSMUSG00000017670	2.37124	77.0007	161.661	1.549	2.7751	1.75925	4.661	100	100
ENSMUSG00000017677	2.91202	377.471	634.882	2.12445	3.79801	1.26	3.05089	100	100
ENSMUSG00000017686	1.02808	144.688	184.699	0.429296	1.17727	1.12267	4.72004	100	100
ENSMUSG00000017697	0.955808	245.444	805.269	0.803125	1.14404	2.67181	4.22484	100	100
ENSMUSG00000017713	0.0902695	1.08376	3.77998	0.0376992	0.197559	1.3851	9.69892	100	100
ENSMUSG00000017715	1.06576	9.66787	21.1052	0.79083	1.42174	1.49261	3.3891	100	100
ENSMUSG00000017718	0.370468	2.10797	4.55881	0.152652	0.643536	1.02069	5.90165	100	100
ENSMUSG00000017721	2.58336	29.2391	42.5019	1.40368	4.9649	0.699172	5.64057	100	100
ENSMUSG00000017724	0.293519	1.8039	11.7631	0.24168	0.374265	4.52768	8.56268	100	100
ENSMUSG00000017734	0.154153	0.385308	4.45947	0.0994554	0.293862	4.65474	19.4083	100	100
ENSMUSG00000017747	0.340728	0.967327	5.34568	0.21032	0.465871	3.64919	10.0089	100	100
ENSMUSG00000017754	0.723786	17.5863	94.2631	0.58881	0.835286	4.6191	7.26413	100	100
ENSMUSG00000017760	3.8948	121.91	697.903	3.22233	9.54519	2.32983	8.2942	100	100
ENSMUSG00000017764	1.13324	162.257	176.201	0.622948	1.39884	0.869844	2.70044	100	100
ENSMUSG00000017765	1.04564	1.73567	9.73233	0.669975	2.36307	1.66356	11.0346	100	100
ENSMUSG00000017774	4.0138	91.78	732.417	3.08162	4.51922	6.95	12.6613	100	100
ENSMUSG00000017776	2.21909	3.89899	17.668	1.63987	6.09628	1.0458	8.04825	100	100
ENSMUSG00000017781	2.78962	8.38126	35.6188	2.23535	6.81778	1.33017	6.53088	100	100
ENSMUSG00000017801	1.40421	3.20746	9.50263	0.817131	2.22446	1.40073	6.87532	100	100
ENSMUSG00000017802	0.222684	0.28029	3.62718	0.0983214	0.52593	4.09367	33.882	100	100
ENSMUSG00000017817	0.137251	1.34206	14.9687	0.109979	0.203648	6.78081	14.6937	100	100
ENSMUSG00000017830	0.0946369	20.3112	35.487	0.0486348	0.241356	0.671351	3.42475	100	100
ENSMUSG00000017831	1.42385	11.7563	14.0956	0.653275	1.91826	0.799438	4.06428	100	100
ENSMUSG00000017837	1.26753	2.47618	8.98586	0.850243	2.22934	1.38559	6.87857	100	100
ENSMUSG00000017843	3.60044	27.6884	119.347	2.34578	4.65008	2.96075	9.73611	100	100
ENSMUSG00000017858	2.18693	18.2977	37.9714	1.19012	3.00966	1.41785	6.63353	100	100
ENSMUSG00000017861	0.107817	2.51552	15.2797	0.0775798	0.152187	3.81832	8.69307	100	100
ENSMUSG00000017929	1.68133	286.52	1246.01	1.4431	2.17739	3.33154	5.35919	100	100
ENSMUSG00000017999	2.03495	157.676	364.401	1.33249	2.31053	2.02173	5.53038	100	100
ENSMUSG00000018001	1.43958	43.4315	124.416	1.1208	1.70947	2.40007	4.19011	100	100
ENSMUSG00000018040	1.76133	7.28149	40.6885	1.41854	2.53585	3.17883	8.14499	100	100
ENSMUSG00000018068	0.702221	5.50118	12.5702	0.503574	0.946812	1.44848	3.78134	100	100
ENSMUSG00000018076	0.213938	0.283682	5.77074	0.127848	0.29168	13.2409	39.3097	100	100
ENSMUSG00000018143	0.671253	2.34356	11.3569	0.527367	0.845443	3.4833	7.02379	100	100
ENSMUSG00000018160	1.70968	6.17503	11.7537	0.797089	2.50004	1.04422	7.04437	100	100
ENSMUSG00000018167	0.600796	0.723663	4.31659	0.334826	1.33667	1.77399	14.2812	100	100
ENSMUSG00000018171	4.83285	36.5006	231.281	3.87933	9.70748	3.06841	9.8319	100	100
ENSMUSG00000018189	0.744574	134.348	1548.05	0.584046	0.8885	8.9554	16.3383	100	100
ENSMUSG00000018196	2.69185	9.23187	57.6559	2.19893	5.24437	2.57535	9.07033	100	100
ENSMUSG00000018217	1.61632	80.3174	615.911	1.4154	1.90815	6.30274	9.5624	100	100
ENSMUSG00000018239	0.721322	2.36479	8.03168	0.451975	1.00244	2.09473	6.57137	100	100
ENSMUSG00000018286	7.60626	101.437	409.264	5.88777	9.10594	3.19434	6.46113	100	100
ENSMUSG00000018287	3.52731	19.4693	55.6985	2.52698	6.49238	1.33477	5.35451	100	100
ENSMUSG00000018322	1.80643	132.464	215.32	0.563861	1.95765	1.48965	12.4116	100	100
ENSMUSG00000018326	6.54822	64.4818	166.186	4.17291	9.61788	1.60083	6.06117	100	100
ENSMUSG00000018334	0.179628	34.8682	122.493	0.066983	0.213811	2.77303	9.88933	100	100
ENSMUSG00000018340	1.17411	3.07758	113.335	0.948703	1.71322	19.2383	49.3242	100	100
ENSMUSG00000018347	0.535327	2.70748	6.03439	0.251639	0.798552	1.28879	5.98177	100	100
ENSMUSG00000018362	0.85341	141.44	1430.12	0.739646	1.24095	6.25122	12.2574	100	100
ENSMUSG00000018363	1.4479	283.524	785.954	1.21044	3.27945	1.25194	3.49555	100	100
ENSMUSG00000018372	0.45874	3.10791	6.12557	0.151141	0.664761	1.20877	7.76262	100	100
ENSMUSG00000018377	0.819474	3.31621	19.5095	0.600265	1.02205	4.21753	9.21207	100	100
ENSMUSG00000018378	0.518635	0.888707	9.49875	0.383859	0.66588	7.81369	16.7298	100	100
ENSMUSG00000018379	0.258566	0.463377	15.9321	0.159168	0.473662	12.7188	59.9939	100	100
ENSMUSG00000018387	0.100235	2.3628	6.55784	0.057329	0.17158	1.48558	5.1926	100	100
ENSMUSG00000018395	1.31031	3.77473	8.56295	0.885602	2.01143	1.108	4.55689	100	100
ENSMUSG00000018398	1.80265	8.1479	17.1787	1.28995	2.48271	1.27985	3.91856	100	100
ENSMUSG00000018401	0.10158	0.175437	5.66433	0.0546705	0.181412	16.246	63.8764	100	100
ENSMUSG00000018412	0.453557	0.731294	4.31096	0.277427	0.678876	3.10665	11.4724	100	100
ENSMUSG00000018415	0.202221	0.667101	2.5177	0.139781	0.4991	1.11162	6.44537	100	100
ENSMUSG00000018417	1.166	15.0528	32.7418	0.684036	1.45922	1.68325	4.59906	100	100
ENSMUSG00000018425	0.908501	1.32131	7.93012	0.486116	1.77495	1.80395	16.185	100	100
ENSMUSG00000018427	0.173923	6.40718	8.47067	0.0621656	0.263693	0.785723	4.14096	100	100
ENSMUSG00000018433	1.9152	5.54427	17.4644	1.401	3.39655	1.34648	5.21564	100	100
ENSMUSG00000018442	1.73107	3.1288	31.0851	1.44928	3.05951	3.62376	13.0195	100	100
ENSMUSG00000018446	3.21185	16.7548	65.9734	2.67661	6.37799	1.66434	5.41945	100	100
ENSMUSG00000018449	1.15887	72.9528	208.876	0.914807	1.31559	2.43136	4.71849	100	100
ENSMUSG00000018451	0.0472036	4.51383	23.8986	0.0278595	0.105017	1.48547	8.17696	100	100
ENSMUSG00000018474	0.227666	0.758201	25.979	0.162199	0.353146	18.3062	54.6735	100	100
ENSMUSG00000018481	0.639377	1.4259	6.55992	0.425672	0.978649	2.17566	7.95457	100	100
ENSMUSG00000018500	0.249946	46.6747	249.776	0.184553	0.280041	4.66777	7.69804	100	100
ENSMUSG00000018501	1.21236	1.54613	11.6473	0.848295	3.08735	1.70008	13.5631	100	100
ENSMUSG00000018507	0.293735	7.01537	24.4793	0.227501	0.372591	2.47738	4.72521	100	100
ENSMUSG00000018537	0.629322	385.184	1065.87	0.460871	1.08929	1.37478	4.29949	100	100
ENSMUSG00000018547	0.878955	1.9994	7.15723	0.534379	1.56291	1.39651	7.22986	100	100
ENSMUSG00000018548	0.22216	0.670068	3.28875	0.0889035	0.529153	1.5516	13.8126	100	100
ENSMUSG00000018559	0.324871	0.357926	5.80868	0.182209	0.533967	8.22456	32.7019	100	100
ENSMUSG00000018565	2.90512	74.9963	248.208	2.1919	5.65852	1.62385	5.59296	100	100
ENSMUSG00000018567	5.11568	642.332	8225.11	3.44864	14.3885	7.10866	25.316	100	100
ENSMUSG00000018570	0.168069	8.97133	11.4745	0.0835739	0.254062	0.763286	2.74643	100	100
ENSMUSG00000018572	1.90486	6.08423	23.3832	1.42514	4.92984	1.16192	6.26399	100	100
ENSMUSG00000018574	1.93541	5.02808	40.3083	1.63773	2.7842	4.04687	10.4704	100	100
ENSMUSG00000018583	2.95046	187.089	1258.76	2.59864	3.38324	5.71843	8.24471	100	100
ENSMUSG00000018585	4.62174	354.34	2081.27	3.87679	5.45121	4.88122	8.22768	100	100
ENSMUSG00000018599	0.314412	1.58852	4.6272	0.170449	0.51824	1.4758	6.46247	100	100
ENSMUSG00000018604	0.181791	1.1799	5.78379	0.131278	0.308962	2.47346	7.32172	100	100
ENSMUSG00000018648	0.831028	146.262	521.358	0.680195	0.970653	3.02655	5.074	100	100
ENSMUSG00000018651	1.15351	6.85983	13.1104	0.672368	1.57666	1.23638	4.54445	100	100
ENSMUSG00000018659	0.397044	3.04502	6.7747	0.160339	0.586987	1.32838	6.99635	100	100
ENSMUSG00000018666	1.1396	3.72506	35.259	0.945035	1.59329	5.30072	12.2006	100	100
ENSMUSG00000018669	2.11308	14.4191	47.0175	1.65867	4.14294	1.43445	5.0286	100	100
ENSMUSG00000018672	0.201214	3.266	11.9572	0.155241	0.275886	2.47375	5.0597	100	100
ENSMUSG00000018677	3.5731	19.2584	53.8326	2.56402	9.20116	0.873242	5.20095	100	100
ENSMUSG00000018697	1.95729	50.9484	78.1827	1.02954	2.31052	1.29216	4.1274	100	100
ENSMUSG00000018707	2.66275	5.01388	33.2662	2.20862	5.54855	2.05628	9.59417	100	100
ENSMUSG00000018736	2.81724	19.0334	72.7171	2.29198	6.6816	1.39571	5.72238	100	100
ENSMUSG00000018750	0.227796	0.793345	5.1107	0.149544	0.399353	2.80061	9.14316	100	100
ENSMUSG00000018761	1.18814	2.8975	14.7947	0.874505	1.68926	2.75225	8.32092	100	100
ENSMUSG00000018765	0.451911	0.79474	6.56072	0.327645	0.583582	5.70286	13.261	100	100
ENSMUSG00000018770	4.83016	134.333	1669.38	3.3331	5.61437	10.2771	24.474	100	100
ENSMUSG00000018774	0.111295	1.7716	15.9589	0.0897812	0.161685	4.98729	11.9262	100	100
ENSMUSG00000018796	0.148222	0.71572	3.11939	0.0624153	0.39034	1.36964	11.1351	100	100
ENSMUSG00000018809	0.93644	19.5907	93.7884	0.712516	1.11847	3.84472	7.24697	100	100
ENSMUSG00000018819	0.805243	8.62623	55.0921	0.659896	0.965221	5.12001	8.35347	100	100
ENSMUSG00000018820	0.635502	1.71142	4.54796	0.382411	1.05962	1.31124	5.45689	100	100
ENSMUSG00000018821	2.62742	58.7912	216.38	2.0542	4.01636	2.24911	5.58664	100	100
ENSMUSG00000018841	0.556349	2.31396	7.52344	0.30526	0.81764	1.80208	8.3135	100	100
ENSMUSG00000018848	3.02444	10.0835	48.8371	2.52948	5.84996	1.90806	6.64247	100	100
ENSMUSG00000018849	0.263852	2.34058	4.4323	0.0859256	0.449495	0.975226	6.97321	100	100
ENSMUSG00000018858	2.67476	11.5201	51.7595	2.08388	4.27885	2.22846	6.74559	100	100
ENSMUSG00000018861	0.197914	0.455701	3.37092	0.102934	0.527221	1.99	16.0227	100	100
ENSMUSG00000018882	1.90503	3.53772	13.9939	1.32544	3.82385	1.37339	6.78781	100	100
ENSMUSG00000018899	0.62772	94.9776	447.193	0.528835	0.752698	3.8376	6.02992	100	100
ENSMUSG00000018900	0.319285	2.915	3.98901	0.14692	0.615084	0.609723	3.36091	100	100
ENSMUSG00000018906	2.77151	33.9253	178.303	2.28618	3.45435	3.97715	7.3701	100	100
ENSMUSG00000018909	0.129047	1.0112	4.27218	0.0704996	0.256298	1.83599	7.83899	100	100
ENSMUSG00000018920	0.203394	14.2833	40.5284	0.152448	0.271939	1.94167	4.16812	100	100
ENSMUSG00000018921	0.884284	2.87092	7.77828	0.560514	1.34528	1.49006	5.35346	100	100
ENSMUSG00000018923	0.522389	0.612071	3.36962	0.186896	0.990869	1.96908	19.628	100	100
ENSMUSG00000018932	3.20529	508.035	1310.69	2.78869	4.61722	1.8198	3.05976	100	100
ENSMUSG00000018965	0.0601412	0.996029	82.5015	0.0220962	0.140754	12.6145	124.78	100	100
ENSMUSG00000018974	1.07887	31.0355	44.0155	0.541957	1.2335	1.13774	4.1286	100	100
ENSMUSG00000019039	0.412515	1.20747	5.14023	0.150855	0.702044	1.9289	14.8911	100	100
ENSMUSG00000019054	0.317988	0.625676	62.1933	0.253857	0.520381	41.445	117.793	100	100
ENSMUSG00000019055	1.2692	11.6125	34.9698	0.831812	1.68779	2.15152	6.71228	100	100
ENSMUSG00000019066	0.18417	2.45092	7.64227	0.131706	0.28329	1.83716	4.66436	100	100
ENSMUSG00000019080	0.490005	1.20766	4.74666	0.29204	0.791736	2.03593	8.70616	100	100
ENSMUSG00000019082	0.82812	1.78191	6.33554	0.531248	1.18242	2.11746	6.95291	100	100
ENSMUSG00000019102	0.0488612	26.691	229.652	0.0315586	0.103729	3.13784	13.7585	100	100
ENSMUSG00000019124	0.737444	4.21419	23.2543	0.568701	0.954757	3.83597	8.33169	100	100
ENSMUSG00000019132	0.985988	1.02316	7.01252	0.653125	1.78247	2.37291	14.4996	100	100
ENSMUSG00000019139	0.467026	19.8226	80.598	0.370121	0.527198	3.42362	5.78341	100	100
ENSMUSG00000019143	0.269064	0.228872	3.64532	0.168862	0.603283	6.14727	28.0808	100	100
ENSMUSG00000019158	0.0322422	0.203263	5.60778	0.0145015	0.106989	7.17708	65.12	100	100
ENSMUSG00000019173	6.24285	30.2835	102.904	4.41014	11.4933	1.56632	6.43085	100	100
ENSMUSG00000019179	4.65703	37.2683	373.323	3.71858	7.34043	5.8138	15.3084	100	100
ENSMUSG00000019188	2.05828	172.488	1551.17	1.84603	2.4075	7.39279	10.2797	100	100
ENSMUSG00000019189	0.878353	1.81276	19.6548	0.73815	1.34845	4.86361	14.2669	100	100
ENSMUSG00000019194	0.144762	0.304372	5.60737	0.0960909	0.212817	11.9554	29.5662	100	100
ENSMUSG00000019210	3.91992	19.7903	65.796	2.87204	6.89456	1.62965	5.65438	100	100
ENSMUSG00000019214	0.194704	1.72111	8.03935	0.140247	0.278835	2.8115	6.86558	100	100
ENSMUSG00000019254	1.46524	10.4502	20.0199	0.847946	1.95086	1.2839	4.94061	100	100
ENSMUSG00000019256	0.102637	1.24936	8.92388	0.0721625	0.153645	4.21653	10.1697	100	100
ENSMUSG00000019261	1.51427	4.0336	14.263	1.13346	2.52582	1.66289	5.56399	100	100
ENSMUSG00000019278	0.132931	56.3703	380.314	0.108494	0.161073	4.91692	8.84494	100	100
ENSMUSG00000019295	1.5866	142.496	164.291	0.911939	1.87596	0.97458	2.99302	100	100
ENSMUSG00000019297	0.556226	1.15868	5.97545	0.400615	0.737333	3.61172	8.25205	100	100
ENSMUSG00000019302	1.54447	37.4683	91.5611	1.13873	2.0583	1.76135	4.1701	100	100
ENSMUSG00000019303	0.204011	3.24349	17.6318	0.137989	0.253844	3.88137	8.59261	100	100
ENSMUSG00000019320	0.0907669	28.3165	46.3745	0.0631563	0.236878	0.513641	2.82886	100	100
ENSMUSG00000019326	0.191372	15.1669	81.1185	0.145454	0.236044	4.21772	8.96606	100	100
ENSMUSG00000019338	0.239741	0.473805	4.48769	0.141988	0.317907	6.52242	17.4007	100	100
ENSMUSG00000019370	5.84918	99.5002	295.257	4.49625	8.22165	1.97763	4.97261	100	100
ENSMUSG00000019373	3.04335	25.0239	72.1542	2.12959	4.65343	1.74484	5.41988	100	100
ENSMUSG00000019428	4.72237	11.8517	45.5582	3.34086	8.58862	1.51298	6.99605	100	100
ENSMUSG00000019432	3.20385	30.4725	162.699	2.41354	6.55152	2.33568	9.25637	100	100
ENSMUSG00000019433	2.97162	9.323	49.0086	2.47292	5.9076	1.94355	7.13422	100	100
ENSMUSG00000019437	0.533548	2.69167	10.8754	0.355082	0.686515	2.80207	7.00397	100	100
ENSMUSG00000019461	3.50698	266.942	661.211	2.59655	5.43788	1.57177	4.37118	100	100
ENSMUSG00000019464	0.150382	1.47613	8.64112	0.117461	0.239057	3.08715	8.58525	100	100
ENSMUSG00000019467	1.83748	4.94017	48.7275	1.49582	3.61901	3.54628	13.5137	100	100
ENSMUSG00000019470	1.46902	5.21889	10.2997	0.915255	2.26044	1.03402	4.00222	100	100
ENSMUSG00000019471	5.72005	51.3733	266.819	4.42464	7.61803	3.72914	8.49407	100	100
ENSMUSG00000019478	0.807833	3.81332	9.07659	0.537205	1.2009	1.36101	4.07702	100	100
ENSMUSG00000019487	1.70196	3.75319	18.8722	1.44209	3.03702	1.95317	6.91786	100	100
ENSMUSG00000019494	6.71036	97.2929	428.483	4.85336	11.2611	2.49225	8.79384	100	100
ENSMUSG00000019518	0.777127	3.3043	9.37885	0.442247	1.08692	1.85036	6.88313	100	100
ENSMUSG00000019528	2.32275	4.68682	13.0764	1.43507	4.64977	0.935721	6.1132	100	100
ENSMUSG00000019564	0.257597	4.00959	4.60373	0.0735682	0.448937	0.64868	6.42188	100	100
ENSMUSG00000019577	0.0711608	1.44201	2.92866	0.0468834	0.196898	0.596894	3.30451	100	100
ENSMUSG00000019578	2.4653	9.02828	17.2205	1.56772	4.60526	0.815493	4.31914	100	100
ENSMUSG00000019579	4.87841	12.8148	79.7058	3.38574	9.59687	2.37464	12.0729	100	100
ENSMUSG00000019659	1.78552	3.53817	20.0435	1.38431	4.60921	1.43792	9.321	100	100
ENSMUSG00000019689	1.78092	7.14585	17.9452	1.30322	2.74705	1.31126	3.9386	100	100
ENSMUSG00000019710	2.1498	5.91959	47.3611	1.78379	3.34869	3.85603	11.0979	100	100
ENSMUSG00000019715	1.04008	2.00763	9.40324	0.740656	1.67598	2.18932	8.43964	100	100
ENSMUSG00000019718	0.672045	1.40463	5.83426	0.333469	1.08066	2.09303	11.6176	100	100
ENSMUSG00000019731	0.173255	0.543319	4.89659	0.122477	0.328073	3.58912	13.4043	100	100
ENSMUSG00000019734	0.093049	1.51707	6.86203	0.068669	0.205991	1.92636	6.12636	100	100
ENSMUSG00000019738	3.15196	10.6051	42.9992	2.53704	6.15406	1.61804	6.05192	100	100
ENSMUSG00000019761	0.0860241	0.359129	5.67183	0.0576929	0.199783	5.23848	25.7927	100	100
ENSMUSG00000019763	0.371884	0.924137	4.13355	0.154226	0.690766	1.70426	13.2967	100	100
ENSMUSG00000019777	1.49262	4.92163	25.3491	1.11732	2.115	2.73721	7.77205	100	100
ENSMUSG00000019779	0.651084	3.28044	7.57008	0.314188	0.855555	1.5489	6.72041	100	100
ENSMUSG00000019782	1.14948	3.52775	13.3706	0.645761	1.73228	2.03806	9.85102	100	100
ENSMUSG00000019789	0.0854998	0.873666	3.81766	0.0492431	0.183899	1.8664	8.46874	100	100
ENSMUSG00000019792	0.458612	2.83741	5.65174	0.139018	0.708993	1.10694	10.6129	100	100
ENSMUSG00000019794	1.26989	2.84974	8.54748	0.785548	2.21408	1.19181	6.49986	100	100
ENSMUSG00000019795	2.25758	333.925	1246.3	1.86166	3.66289	2.16044	5.34354	100	100
ENSMUSG00000019796	0.425279	53.4652	99.7006	0.308949	0.535277	1.49225	2.77209	100	100
ENSMUSG00000019797	2.46929	40.5357	82.4718	1.70484	3.02349	1.5645	3.98786	100	100
ENSMUSG00000019802	0.651795	1.28023	16.3494	0.534438	0.977356	5.78233	17.0061	100	100
ENSMUSG00000019804	4.03973	243.772	899.596	3.54284	6.73596	2.18859	4.46858	100	100
ENSMUSG00000019806	0.671139	4.8489	19.0269	0.423979	0.884769	2.7587	7.8208	100	100
ENSMUSG00000019808	0.519219	2.9618	10.9239	0.316489	0.694632	2.56702	7.01721	100	100
ENSMUSG00000019809	1.48095	113.969	146.576	0.62493	1.777	1.06827	5.0677	100	100
ENSMUSG00000019810	1.08984	2.60121	26.7613	0.827521	1.51583	6.19345	15.6866	100	100
ENSMUSG00000019813	0.375052	3.61322	16.7433	0.307073	0.453271	3.52586	6.2001	100	100
ENSMUSG00000019814	1.86137	17.6675	38.6601	1.00202	3.14418	1.15483	7.40782	100	100
ENSMUSG00000019817	0.258441	104.184	214.78	0.176873	0.330865	1.57561	3.25057	100	100
ENSMUSG00000019818	4.03698	999.999	3270.81	3.20733	5.05504	2.62016	4.47654	100	100
ENSMUSG00000019820	2.11518	441.639	1554.93	1.67977	3.07988	2.41612	5.53571	100	100
ENSMUSG00000019822	0.325147	0.49683	3.4815	0.182235	0.71467	2.26673	16.3134	100	100
ENSMUSG00000019823	0.86968	5.11884	14.437	0.503471	1.14286	1.93102	6.44006	100	100
ENSMUSG00000019832	1.59438	11.5979	50.169	1.3027	2.04008	3.0304	6.35148	100	100
ENSMUSG00000019837	2.97271	136.554	446.619	1.97615	4.03862	2.26915	6.82018	100	100
ENSMUSG00000019841	0.206256	0.713844	3.95381	0.101072	0.396362	2.32445	13.5558	100	100
ENSMUSG00000019842	0.759063	1.93818	8.91747	0.416671	1.06835	2.80634	12.3074	100	100
ENSMUSG00000019843	0.487356	3.6015	12.3495	0.344548	0.640356	2.31006	5.36499	100	100
ENSMUSG00000019845	0.143054	29.9808	60.2633	0.0353107	0.209201	1.30453	9.48646	100	100
ENSMUSG00000019846	0.64524	2.61597	18.731	0.52779	0.772424	5.48187	9.59778	100	100
ENSMUSG00000019849	4.4915	737.496	958.429	3.39673	8.43985	0.702662	2.15428	100	100
ENSMUSG00000019850	0.0719322	1.53913	6.94621	0.0496069	0.252617	1.17642	6.86288	100	100
ENSMUSG00000019853	2.64943	549.811	1264.89	2.03374	4.24693	1.47063	4.10408	100	100
ENSMUSG00000019857	0.476143	2.51959	13.1165	0.356029	0.651627	3.28177	7.87867	100	100
ENSMUSG00000019861	1.59628	65.5882	145.099	1.11775	2.1154	1.61713	4.10711	100	100
ENSMUSG00000019864	0.215718	1.31093	2.83352	0.0742467	0.442058	0.821794	7.67374	100	100
ENSMUSG00000019866	0.0926997	1.12928	3.47462	0.0525469	0.209011	1.10827	5.56771	100	100
ENSMUSG00000019872	0.507605	2.75942	16.4429	0.402959	0.600531	4.48354	9.08172	100	100
ENSMUSG00000019873	0.550166	1.21201	17.4945	0.439105	0.83723	7.69197	20.0986	100	100
ENSMUSG00000019874	0.0558515	5.44089	38.7479	0.0456789	0.113128	1.7961	11.3	100	100
ENSMUSG00000019877	5.50802	35.5098	165.06	3.80032	7.14485	3.15634	8.76535	100	100
ENSMUSG00000019878	0.761216	100.961	61.0459	0.348344	1.16607	0.358326	1.73257	100	100
ENSMUSG00000019880	0.038532	54.8981	556.906	0.0256837	0.0784876	2.5222	15.9125	100	100
ENSMUSG00000019883	2.24649	120.322	289.234	1.68951	4.86443	1.1088	3.87205	100	100
ENSMUSG00000019889	0.96876	73.8044	191.684	0.803088	1.10285	2.20708	3.49342	100	100
ENSMUSG00000019891	0.257971	86.9464	107.584	0.180056	0.363483	0.789829	1.83069	100	100
ENSMUSG00000019897	2.24707	5.51143	25.7514	1.67879	3.66425	2.02031	8.10262	100	100
ENSMUSG00000019899	0.0799454	0.771355	14.0608	0.0606281	0.12644	10.3629	23.0455	100	100
ENSMUSG00000019907	1.45919	370.516	1262.77	1.17909	1.81415	2.68107	4.77811	100	100
ENSMUSG00000019916	4.05518	64.0309	211.466	3.0834	5.45997	2.33267	5.37594	100	100
ENSMUSG00000019917	0.486293	1.04918	4.31493	0.251729	0.811629	2.14554	10.384	100	100
ENSMUSG00000019920	3.32322	12.5501	73.7617	2.51485	4.68784	3.29658	9.06405	100	100
ENSMUSG00000019923	2.09736	25.5284	182.209	1.7783	8.09386	1.78605	9.2186	100	100
ENSMUSG00000019927	1.38442	81.5876	47.715	0.577886	2.13554	0.361837	2.40464	100	100
ENSMUSG00000019942	0.335551	23.1284	893.22	0.302191	0.386923	27.1471	45.5742	100	100
ENSMUSG00000019943	1.288	16.9928	77.9423	1.04846	1.56202	3.57694	6.48773	100	100
ENSMUSG00000019947	1.1003	67.5953	685.239	0.993402	1.27859	8.46663	11.5294	100	100
ENSMUSG00000019951	0.876342	2.46792	16.3971	0.714983	1.16622	4.33317	8.89372	100	100
ENSMUSG00000019960	0.383392	21.7406	126.907	0.311094	0.459751	4.68501	7.9041	100	100
ENSMUSG00000019961	0.865893	83.5741	354.798	0.65161	1.01508	3.70032	6.42241	100	100
ENSMUSG00000019966	1.12929	96.7097	429.12	0.930544	1.38145	3.70045	5.97535	100	100
ENSMUSG00000019969	1.53968	2.25649	9.60587	1.16274	2.91489	1.38558	6.91174	100	100
ENSMUSG00000019971	0.518882	88.7681	245.777	0.283496	0.565944	2.56676	6.8384	100	100
ENSMUSG00000019975	3.14893	372.622	710.953	2.02966	4.73275	1.23202	5.08397	100	100
ENSMUSG00000019977	1.91033	3.61782	27.3542	1.55711	3.94341	2.38024	10.7715	100	100
ENSMUSG00000019978	4.05921	330.089	1210.26	2.88052	6.18836	2.75292	7.33554	100	100
ENSMUSG00000019986	0.340793	2.29976	4.61232	0.145916	0.58988	1.07407	5.6916	100	100
ENSMUSG00000019988	0.55917	3.34836	7.70403	0.348037	0.775696	1.37909	4.75834	100	100
ENSMUSG00000019997	0.28636	19.1533	1582.62	0.259032	0.316372	68.6835	98.2521	100	100
ENSMUSG00000019998	3.34844	197.842	373.134	1.58871	5.50983	1.20316	7.59761	100	100
ENSMUSG00000020000	0.0646587	22.5312	46.9833	0.0409609	0.146499	0.841531	4.80839	100	100
ENSMUSG00000020007	0.0853729	1.53149	3.78265	0.0466183	0.187967	0.980669	5.04163	100	100
ENSMUSG00000020009	2.14393	11.2693	26.4584	1.43331	2.92846	1.43905	4.59361	100	100
ENSMUSG00000020015	0.552421	3.32445	9.78829	0.141337	0.754238	1.93531	17.761	100	100
ENSMUSG00000020018	3.43482	334.233	3274.78	2.90845	4.09368	8.16863	12.0682	100	100
ENSMUSG00000020019	0.168381	1.9577	7.86119	0.123125	0.249882	2.40231	6.01291	100	100
ENSMUSG00000020022	4.06363	30.9178	224.319	3.18786	8.33924	3.22565	10.9316	100	100
ENSMUSG00000020023	0.215891	4.77396	30.8915	0.168299	0.26126	4.80566	9.05525	100	100
ENSMUSG00000020024	0.214747	1.29171	5.11533	0.0969929	0.368038	1.91834	9.17443	100	100
ENSMUSG00000020027	0.790483	3.34115	47.596	0.675523	0.945029	10.4763	17.4874	100	100
ENSMUSG00000020029	0.981228	2.93418	16.567	0.733447	1.32196	3.45233	9.18619	100	100
ENSMUSG00000020032	0.63486	13.3752	75.6674	0.510528	0.735103	4.67744	7.6962	100	100
ENSMUSG00000020034	0.614295	37.2091	87.7403	0.467021	0.748005	1.89135	3.79751	100	100
ENSMUSG00000020038	0.220009	2.55292	4.3157	0.108641	0.381703	0.961169	4.11946	100	100
ENSMUSG00000020044	0.768004	21.4163	1896.19	0.699129	0.951072	61.1607	101.942	100	100
ENSMUSG00000020056	3.31307	9.12199	30.1265	2.39891	8.80184	0.911243	5.39202	100	100
ENSMUSG00000020064	0.205174	0.399553	7.69307	0.144593	0.265644	13.3555	30.017	100	100
ENSMUSG00000020069	1.22045	4.33639	19.94	0.958495	1.77831	2.60783	6.9391	100	100
ENSMUSG00000020070	0.412665	7.8914	8.33889	0.292658	0.679745	0.610048	1.48485	100	100
ENSMUSG00000020074	2.09103	26.1587	96.9005	1.36045	5.92033	1.19415	8.18037	100	100
ENSMUSG00000020075	2.17962	142.435	676.016	1.87152	3.37043	2.88377	6.28888	100	100
ENSMUSG00000020076	2.18288	6.34146	22.3558	1.62135	3.59523	1.64497	5.70437	100	100
ENSMUSG00000020078	3.43551	26.9054	73.6132	2.45974	8.80548	0.974978	5.19751	100	100
ENSMUSG00000020085	0.831045	9.00568	23.7902	0.378081	1.04797	2.00335	8.36382	100	100
ENSMUSG00000020086	1.01105	38.4763	97.2853	0.514344	1.1086	2.24431	7.5877	100	100
ENSMUSG00000020087	0.54263	17.7711	27.7759	0.377293	0.680701	1.14997	2.57761	100	100
ENSMUSG00000020088	5.33503	38.8954	192.512	3.73959	12.8004	1.9198	10.1459	100	100
ENSMUSG00000020089	0.478404	2.11193	42.583	0.418005	0.601766	12.9498	24.5144	100	100
ENSMUSG00000020091	1.90579	138.056	266.313	0.922149	2.78018	1.254	7.08126	100	100
ENSMUSG00000020092	0.218472	6.00199	9.25277	0.115207	0.327542	0.859582	3.18041	100	100
ENSMUSG00000020097	1.0615	2.27166	18.9023	0.878561	1.6986	3.49745	10.7857	100	100
ENSMUSG00000020099	0.82765	23.169	300.079	0.674743	0.914537	11.9941	18.1893	100	100
ENSMUSG00000020100	0.750026	63.5763	73.4842	0.270213	0.873876	1.01458	4.68394	100	100
ENSMUSG00000020105	0.470327	8.41255	22.5488	0.350745	0.587189	2.02375	3.9622	100	100
ENSMUSG00000020107	2.67229	3.84809	27.9144	2.05977	6.23851	1.86175	10.8563	100	100
ENSMUSG00000020108	0.582357	103.413	1924.51	0.523283	0.674542	16.4348	22.5691	100	100
ENSMUSG00000020111	3.32522	26.1519	94.9051	2.6218	5.2411	2.08018	5.29295	100	100
ENSMUSG00000020115	0.790074	2.75728	9.75989	0.578999	1.09812	2.13758	5.65178	100	100
ENSMUSG00000020116	1.17798	4.25635	43.9947	0.992	1.68292	5.61581	13.276	100	100
ENSMUSG00000020120	0.245681	177.546	153.4	0.174195	0.454305	0.388232	1.32167	100	100
ENSMUSG00000020122	1.41815	113.654	475.797	1.17595	1.63481	3.56857	5.28081	100	100
ENSMUSG00000020123	0.200076	7.40143	86.0882	0.162021	0.232979	9.36092	14.9712	100	100
ENSMUSG00000020124	1.43023	4.62821	17.9732	0.925307	2.01872	2.08772	7.36153	100	100
ENSMUSG00000020128	0.66641	1000	2004.26	0.254918	1.22027	0.962645	9.12694	100	100
ENSMUSG00000020130	1.54714	17.9846	49.7462	1.07431	1.91011	2.14181	5.27747	100	100
ENSMUSG00000020131	0.132511	19.0996	12.1052	0.0742106	0.472751	0.142581	1.07602	100	100
ENSMUSG00000020132	1.92979	245.602	755.942	1.61272	4.62158	1.52857	4.01336	100	100
ENSMUSG00000020133	1.89108	4.63256	25.8713	1.49931	4.11627	2.0866	8.14694	100	100
ENSMUSG00000020137	0.4961	2.03554	7.61987	0.29379	0.665771	2.5167	7.76731	100	100
ENSMUSG00000020142	0.80136	8.3931	23.8018	0.470804	0.980764	2.21299	6.41033	100	100
ENSMUSG00000020149	7.02317	107.852	453.697	4.84561	9.10734	3.00088	8.41252	100	100
ENSMUSG00000020150	0.763611	7.82353	56.635	0.627622	0.882491	6.06793	9.64869	100	100
ENSMUSG00000020152	7.04702	460.035	739.45	5.80835	10.0799	1.12167	2.00878	100	100
ENSMUSG00000020153	3.02	8.20692	60.2785	2.49736	5.36662	3.14536	9.94974	100	100
ENSMUSG00000020156	0.890285	3.2433	11.991	0.59788	1.17869	2.35367	7.24638	100	100
ENSMUSG00000020160	0.248885	1.11219	7.0524	0.161947	0.364	3.45498	12.1443	100	100
ENSMUSG00000020166	0.454815	0.720174	10.5959	0.355079	0.575029	10.611	20.999	100	100
ENSMUSG00000020167	0.405923	0.636899	10.3587	0.301895	0.510267	10.9451	23.37	100	100
ENSMUSG00000020170	0.514112	4.31906	22.2677	0.193459	0.355491	9.58238	20.027	100	100
ENSMUSG00000020171	1.20877	2.82513	7.14282	0.724871	1.896	1.1859	5.91019	100	100
ENSMUSG00000020175	0.228061	2.08853	3.02658	0.11772	0.449593	0.628659	3.49477	100	100
ENSMUSG00000020180	3.906	31.4271	318.815	3.2967	4.95687	7.42383	14.5153	100	100
ENSMUSG00000020181	0.295448	1.77402	5.56336	0.160422	0.47482	1.75899	7.00944	100	100
ENSMUSG00000020184	0.757986	300.998	5514.79	0.700987	0.95713	13.7828	20.8006	100	100
ENSMUSG00000020185	0.104398	0.852738	11.3121	0.0855189	0.166633	7.60792	15.88	100	100
ENSMUSG00000020186	0.5373	380.184	3992.14	0.481999	0.610895	8.878	12.5666	100	100
ENSMUSG00000020189	0.271911	2.18146	5.8499	0.116668	0.400252	1.54445	6.51362	100	100
ENSMUSG00000020190	1.32613	476.288	566.983	0.563845	1.64046	0.944481	5.04293	100	100
ENSMUSG00000020196	1.02966	6.15641	13.4992	0.402933	1.45581	1.34245	8.91404	100	100
ENSMUSG00000020198	1.89635	3.8348	14.3908	1.4278	3.14677	1.53801	5.88762	100	100
ENSMUSG00000020205	0.743935	214.311	1035.02	0.627635	0.826941	4.28526	6.18353	100	100
ENSMUSG00000020211	1.93568	60.8403	170.503	1.30051	2.31093	2.31596	5.16402	100	100
ENSMUSG00000020212	0.385299	145.197	139.95	0.255597	0.506978	0.661086	1.67108	100	100
ENSMUSG00000020219	5.00883	441.53	3314.96	3.92658	7.8572	4.98419	11.9798	100	100
ENSMUSG00000020220	0.385011	1000	9999.96	0.321916	1.05443	2.27063	13.4452	100	100
ENSMUSG00000020224	0.425163	2.19359	52.9472	0.361457	0.547218	17.2635	29.563	100	100
ENSMUSG00000020225	3.59942	136.751	572.066	2.72103	6.94948	2.08332	6.44299	100	100
ENSMUSG00000020227	0.2424	20.9743	27.252	0.149414	0.361912	0.845515	2.21999	100	100
ENSMUSG00000020230	2.30396	51.4437	126.915	1.23656	4.28755	1.30778	7.5862	100	100
ENSMUSG00000020232	2.7255	46.0467	89.2998	1.38312	5.27407	1.00539	6.57011	100	100
ENSMUSG00000020234	0.149173	7.9917	5.31312	0.0845267	0.330789	0.221018	1.04006	100	100
ENSMUSG00000020235	0.718145	65.6236	216.168	0.554131	0.871644	2.70596	4.50654	100	100
ENSMUSG00000020238	1.5961	3.1616	15.0518	1.08968	5.20596	1.05408	8.74565	100	100
ENSMUSG00000020241	1.44867	22.2677	595.418	1.24843	1.73958	20.8588	32.1691	100	100
ENSMUSG00000020246	1.24357	2.51961	5.47644	0.717126	1.8871	1.09327	5.16107	100	100
ENSMUSG00000020248	0.860926	11.5236	40.9751	0.619083	1.032	2.85874	6.43506	100	100
ENSMUSG00000020250	1.98569	129.242	709.987	1.64432	2.60938	4.00363	7.56041	100	100
ENSMUSG00000020253	0.437683	1.52482	5.16456	0.207542	0.644147	1.87405	9.15468	100	100
ENSMUSG00000020255	1.51738	28.7461	83.6256	1.00913	1.7854	2.45622	5.74059	100	100
ENSMUSG00000020256	0.385525	1.72401	23.6642	0.338676	0.513344	8.70141	16.3873	100	100
ENSMUSG00000020257	1.0316	1000	3699.8	1.39784	3.22715	0.992825	3.79403	100	100
ENSMUSG00000020260	4.85721	897.312	2418.39	3.0815	6.10772	2.11352	7.02604	100	100
ENSMUSG00000020262	0.269634	195.985	385.463	0.195706	0.336002	1.50009	2.89873	100	100
ENSMUSG00000020265	2.17961	8.12864	63.4274	1.62004	3.22349	4.22876	13.0365	100	100
ENSMUSG00000020267	5.85005	178.389	1098.33	4.8472	6.69512	5.26657	8.25037	100	100
ENSMUSG00000020268	0.608219	3.34938	10.8108	0.489496	0.78733	2.12872	4.37211	100	100
ENSMUSG00000020271	4.51878	34.0954	54.951	2.87088	7.93347	0.793563	4.06414	100	100
ENSMUSG00000020272	1.25422	5.27672	22.9942	0.982919	1.79901	2.69124	6.62791	100	100
ENSMUSG00000020277	1.95675	250.578	1110.39	1.64579	2.47418	3.42981	5.95919	100	100
ENSMUSG00000020280	0.609697	1.99826	5.29491	0.290322	0.904246	1.53585	7.35685	100	100
ENSMUSG00000020282	1.48956	37.2272	92.6851	0.895332	1.66873	2.16385	5.66943	100	100
ENSMUSG00000020283	1.96225	135.13	180.557	1.11355	2.24979	1.16577	3.28767	100	100
ENSMUSG00000020284	1.57782	154.43	176.166	0.591344	1.72748	1.06701	5.26849	100	100
ENSMUSG00000020287	1.84024	5.265	20.0183	1.3699	5.41167	0.944584	6.57393	100	100
ENSMUSG00000020288	1.06771	1.40299	9.86102	0.763625	2.32692	1.87003	12.2252	100	100
ENSMUSG00000020289	1.0872	3.21348	8.54085	0.673373	1.5488	1.38522	5.71953	100	100
ENSMUSG00000020290	0.541738	2.55982	48.7483	0.475822	0.672685	14.801	22.3006	100	100
ENSMUSG00000020303	0.174922	4.38073	10.5852	0.0703605	0.247614	1.59439	7.03264	100	100
ENSMUSG00000020305	0.710682	2.71581	7.52249	0.422776	1.02557	1.61264	6.06639	100	100
ENSMUSG00000020307	0.482907	1.00091	10.8971	0.33826	0.807076	4.75723	18.8304	100	100
ENSMUSG00000020308	1.80736	3.32015	19.1861	1.38823	3.28062	2.12699	8.6386	100	100
ENSMUSG00000020309	0.222683	0.944022	7.63142	0.11832	0.332257	4.4989	17.5279	100	100
ENSMUSG00000020311	2.47478	33.8023	43.1861	1.76213	3.55887	0.818261	2.07405	100	100
ENSMUSG00000020312	0.113705	0.734808	4.48511	0.0673126	0.225093	2.54626	10.9143	100	100
ENSMUSG00000020315	4.63809	82.3956	355.968	3.60687	7.26909	2.62338	6.52808	100	100
ENSMUSG00000020319	0.450912	3.74397	5.83036	0.283016	0.679455	0.945595	2.95365	100	100
ENSMUSG00000020321	5.90746	203.481	574.582	4.51318	6.9774	2.33317	4.70562	100	100
ENSMUSG00000020325	0.465051	2.19316	17.2791	0.331335	0.605772	5.43296	12.8418	100	100
ENSMUSG00000020326	3.71552	10.7219	129.63	2.9877	5.70549	6.03368	17.7788	100	100
ENSMUSG00000020328	4.20665	343.227	818.658	2.76672	7.21912	1.37958	5.15873	100	100
ENSMUSG00000020329	0.883286	229.564	274.471	0.457493	1.17117	0.88165	3.42754	100	100
ENSMUSG00000020335	0.0339259	0.396406	1	0.049752	0.246484	0.295439	1.83315	100	100
ENSMUSG00000020346	3.02726	315.914	909.611	2.24917	4.31556	1.94818	5.37642	100	100
ENSMUSG00000020349	0.715456	1.07015	34.0447	0.616449	1.27116	11.5715	40.0604	100	100
ENSMUSG00000020354	0.465401	1.51179	13.484	0.365366	0.564643	7.11814	12.602	100	100
ENSMUSG00000020357	0.491816	2.77028	10.1062	0.394963	0.648016	2.64833	4.87154	100	100
ENSMUSG00000020358	2.80131	13.855	131.983	2.38362	6.99408	3.13623	11.8752	100	100
ENSMUSG00000020359	0.394423	0.60836	4.4574	0.221926	0.587973	4.57252	14.9534	100	100
ENSMUSG00000020361	3.54388	37.9031	116.051	2.44547	6.16775	1.60819	5.46221	100	100
ENSMUSG00000020362	0.417575	0.792463	8.63659	0.254625	0.551103	7.67897	22.5428	100	100
ENSMUSG00000020363	0.328719	42.8513	219.185	0.258475	0.368339	4.5292	7.08101	100	100
ENSMUSG00000020364	0.24425	5.01802	10.4679	0.163596	0.356387	1.32	3.73124	100	100
ENSMUSG00000020366	0.983847	2.85519	16.6266	0.73378	1.31713	3.63993	8.8585	100	100
ENSMUSG00000020368	6.73323	38.2448	222.712	5.20308	10.9295	3.19623	8.91585	100	100
ENSMUSG00000020375	0.258738	1.4621	3.93739	0.127958	0.462118	1.24676	6.74796	100	100
ENSMUSG00000020376	0.170287	0.518268	2.97665	0.0756365	0.431937	1.65764	15.1264	100	100
ENSMUSG00000020377	0.0624133	17.2728	115.526	0.0424495	0.110141	2.52133	10.7438	100	100
ENSMUSG00000020380	0.824512	2.27699	9.29331	0.582864	1.06576	2.67642	6.65201	100	100
ENSMUSG00000020381	0.10288	1.21559	4.44395	0.0711878	0.197095	1.4879	5.8833	100	100
ENSMUSG00000020385	1.02707	1.70006	5.83368	0.573935	2.04098	1.1115	8.4205	100	100
ENSMUSG00000020386	4.27738	35.9976	103.76	2.85614	7.13308	1.58583	5.88857	100	100
ENSMUSG00000020387	0.109863	11.5281	25.1154	0.0330645	0.169529	1.16647	8.67187	100	100
ENSMUSG00000020388	0.0571722	4.17801	43.5358	0.0343529	0.0899738	2.93883	20.7795	100	100
ENSMUSG00000020389	0.387002	12.5007	15.6742	0.207728	0.546536	0.857032	2.68767	100	100
ENSMUSG00000020390	0.351827	0.691186	40.8535	0.307471	0.592112	24.9696	69.4787	100	100
ENSMUSG00000020392	0.529473	3.50756	11.9841	0.430513	0.676887	2.36528	4.50141	100	100
ENSMUSG00000020397	2.18007	196.981	303.137	1.46653	2.99018	1.12239	2.98933	100	100
ENSMUSG00000020399	0.103857	4.68018	13.0497	0.0796961	0.173618	1.53822	3.78952	100	100
ENSMUSG00000020400	2.26597	8.55474	15.8645	1.41172	3.80369	0.880807	4.20989	100	100
ENSMUSG00000020402	4.92342	12.227	84.0672	3.86052	7.96311	3.08345	9.62161	100	100
ENSMUSG00000020407	0.0862108	0.495449	2.78409	0.0334232	0.232203	1.82852	13.0869	100	100
ENSMUSG00000020409	2.05504	8.10605	18.153	1.08124	3.55709	1.01244	6.97707	100	100
ENSMUSG00000020411	0.160922	108.874	560.776	0.124123	0.202621	3.40606	7.61731	100	100
ENSMUSG00000020412	0.866972	1.30346	7.20129	0.599955	1.22387	3.01269	9.67966	100	100
ENSMUSG00000020415	0.216162	1.42001	70.6734	0.19071	0.366795	11.0046	59.9323	100	100
ENSMUSG00000020420	0.187225	73.5566	179.524	0.130445	0.2555	1.57035	4.07706	100	100
ENSMUSG00000020422	1.73269	8.21008	69.0043	1.50355	2.84732	4.17516	10.9267	100	100
ENSMUSG00000020423	0.577667	15.9206	148.561	0.518681	0.66441	7.70278	10.8666	100	100
ENSMUSG00000020424	1.32498	13.5948	52.8478	1.08403	1.64587	2.95036	5.91546	100	100
ENSMUSG00000020427	0.270074	9.78153	631.572	0.235484	0.313405	52.2528	81.611	100	100
ENSMUSG00000020430	1.86948	9.08698	37.0805	1.49838	4.60379	1.39369	5.883	100	100
ENSMUSG00000020432	0.249107	1.32939	11.7799	0.188482	0.34282	5.78522	11.8898	100	100
ENSMUSG00000020439	0.910801	73.0426	598.104	0.734501	0.954951	7.72289	11.7463	100	100
ENSMUSG00000020440	1.71149	4.57288	16.7943	1.19693	3.42856	1.31851	6.86337	100	100
ENSMUSG00000020441	0.275914	0.909525	9.76362	0.189217	0.363123	7.41529	18.9297	100	100
ENSMUSG00000020444	3.00262	14.8999	44.9274	2.38148	5.4121	1.39687	4.52659	100	100
ENSMUSG00000020448	0.608481	0.917098	4.20155	0.293366	1.05935	1.97968	13.3329	100	100
ENSMUSG00000020451	0.36363	1.11088	10.5917	0.296175	0.440538	7.67791	12.9714	100	100
ENSMUSG00000020454	0.575288	1.47624	3.47583	0.30788	1.13016	0.923342	5.75135	100	100
ENSMUSG00000020455	0.994398	2.13804	8.24739	0.699567	1.61575	1.6159	6.74229	100	100
ENSMUSG00000020456	1.79156	3.54351	15.1589	1.30265	3.43204	1.50766	7.2549	100	100
ENSMUSG00000020457	4.90179	74.8968	213.763	3.79905	6.03709	2.14302	4.07233	100	100
ENSMUSG00000020458	5.06464	64.5244	419.988	3.85596	6.46453	4.77138	10.0632	100	100
ENSMUSG00000020459	0.582289	0.753101	7.47394	0.417855	0.812626	6.61495	16.5235	100	100
ENSMUSG00000020462	2.31922	31.9344	156.231	1.76992	3.75162	2.87089	7.3692	100	100
ENSMUSG00000020463	0.699654	1.22947	5.68331	0.450405	0.908087	3.06848	7.90962	100	100
ENSMUSG00000020464	0.890197	1.92484	7.70118	0.608933	1.45373	1.6309	7.69004	100	100
ENSMUSG00000020467	0.325586	4.12043	317.595	0.258777	0.363185	66.0209	103.43	100	100
ENSMUSG00000020471	1.02593	14.9539	59.7756	0.851918	1.23807	3.23197	5.29959	100	100
ENSMUSG00000020472	0.427099	0.673553	3.60944	0.251823	0.871726	1.89888	10.7891	100	100
ENSMUSG00000020473	3.13865	53.2116	844.907	2.45835	3.68173	13.013	25.0963	100	100
ENSMUSG00000020474	0.739487	17.615	20.5571	0.233816	0.936847	0.879932	6.34573	100	100
ENSMUSG00000020476	4.70028	538.912	974.142	2.87459	7.37095	1.12158	4.29981	100	100
ENSMUSG00000020477	3.26966	625.035	347.637	2.36554	4.45983	0.391093	0.802957	100	100
ENSMUSG00000020482	0.148017	0.524978	2.67012	0.0917889	0.416127	1.45673	8.33227	100	100
ENSMUSG00000020483	2.9935	19.4799	111.774	2.25036	4.29996	3.46733	9.4258	100	100
ENSMUSG00000020484	2.99959	229.513	512.052	2.40626	6.11265	1.21539	3.39824	100	100
ENSMUSG00000020485	1.71271	6.45494	40.6112	1.3953	2.80576	2.99967	9.02875	100	100
ENSMUSG00000020492	0.95193	26.8816	71.7616	0.78529	1.14277	2.15228	3.61009	100	100
ENSMUSG00000020493	0.14954	1.90716	16.1483	0.119389	0.202836	6.19053	11.4476	100	100
ENSMUSG00000020495	0.359772	0.630882	2.79132	0.141086	0.756423	1.48392	14.6396	100	100
ENSMUSG00000020496	0.775387	1.01006	10.7524	0.563856	1.43388	4.15853	16.7025	100	100
ENSMUSG00000020513	0.320672	2.68257	10.1231	0.206702	0.424771	2.3027	6.44799	100	100
ENSMUSG00000020516	1.83178	7.20127	27.7843	1.36487	4.12443	1.34951	6.44174	100	100
ENSMUSG00000020520	1.19073	4.67665	15.1382	0.825302	1.61764	2.03669	5.45369	100	100
ENSMUSG00000020521	1.74637	10.732	45.6019	1.35391	2.52392	2.44742	6.6934	100	100
ENSMUSG00000020522	0.932002	4.18067	8.26476	0.446097	1.34475	1.11662	7.25254	100	100
ENSMUSG00000020523	4.4715	38.7356	60.7387	2.88626	5.63018	1.10052	3.46136	100	100
ENSMUSG00000020525	0.267566	41.6429	47.4678	0.0839892	0.404426	0.763295	5.80433	100	100
ENSMUSG00000020526	1.21147	24.5044	60.1984	0.859253	1.38655	2.05786	4.40824	100	100
ENSMUSG00000020527	0.673248	2.99551	6.89188	0.379627	1.13113	1.12958	5.42517	100	100
ENSMUSG00000020528	0.581552	0.744111	6.05527	0.353732	0.795432	5.33629	16.6935	100	100
ENSMUSG00000020530	1.11661	1.89112	21.6648	0.799892	1.96032	4.22241	19.9455	100	100
ENSMUSG00000020532	0.615943	1.26293	5.74819	0.253178	0.909085	2.59044	19.6307	100	100
ENSMUSG00000020534	0.351566	3.4684	18.93	0.285341	0.439506	4.04746	7.21225	100	100
ENSMUSG00000020537	2.71969	9.22049	27.6868	1.8723	8.20774	0.777811	5.89081	100	100
ENSMUSG00000020538	1.12006	2.19798	8.60693	0.798115	1.7762	1.90477	6.61236	100	100
ENSMUSG00000020541	0.594913	7.5873	10.4309	0.332951	0.866353	0.900438	2.94882	100	100
ENSMUSG00000020544	0.221157	3.81758	5.46193	0.157447	0.36976	0.762994	2.34004	100	100
ENSMUSG00000020546	0.474026	1.26947	3.267	0.197313	0.94012	0.962409	7.9344	100	100
ENSMUSG00000020547	2.98373	172.049	547.631	2.39972	4.88434	1.90182	4.8892	100	100
ENSMUSG00000020564	0.515011	1.76159	5.18375	0.241759	0.801372	1.57896	8.11119	100	100
ENSMUSG00000020570	3.96511	41.1126	110.611	2.60754	7.60959	1.28714	5.39154	100	100
ENSMUSG00000020572	0.217467	0.896792	5.64029	0.135166	0.363962	2.93845	11.1929	100	100
ENSMUSG00000020576	0.430869	0.726722	4.82364	0.221555	0.693484	3.25357	16.1868	100	100
ENSMUSG00000020580	1.71624	200.449	978.983	1.49094	2.30206	3.47338	5.93915	100	100
ENSMUSG00000020589	0.273393	12.8062	23.7859	0.173539	0.370177	1.32764	3.12344	100	100
ENSMUSG00000020590	0.939326	1.65282	8.3349	0.67996	1.91728	1.5565	8.0041	100	100
ENSMUSG00000020592	0.660494	6.43852	183.838	0.560794	0.886612	17.6597	37.9515	100	100
ENSMUSG00000020593	0.275085	86.8287	158.512	0.0932279	0.333873	1.32067	6.55294	100	100
ENSMUSG00000020594	0.222373	0.38017	14.2351	0.136354	0.460091	12.1126	71.5192	100	100
ENSMUSG00000020598	0.060962	2.21198	5.83294	0.0402734	0.244966	0.701727	4.51306	100	100
ENSMUSG00000020601	0.050878	1.19492	4.54395	0.0353795	0.151797	1.12933	5.94837	100	100
ENSMUSG00000020604	0.0457125	1.10492	3.39571	0.0135109	0.12175	0.821752	6.64161	100	100
ENSMUSG00000020608	1.51382	49.7718	238.383	1.18461	1.86225	3.81509	7.05011	100	100
ENSMUSG00000020610	1.18725	1.21255	7.20793	0.786874	3.28531	1.10587	11.0144	100	100
ENSMUSG00000020611	1.12429	1.74479	13.6946	0.919852	2.04715	2.58678	10.6961	100	100
ENSMUSG00000020612	8.47157	48.5338	314.748	4.63528	12.1799	3.9353	19.038	100	100
ENSMUSG00000020614	1.19854	8.3715	26.5412	0.933133	1.52966	2.1695	4.87337	100	100
ENSMUSG00000020621	0.611815	5.6023	11.31	0.3719	0.795131	1.41372	3.94395	100	100
ENSMUSG00000020627	0.0959534	0.772561	3.65993	0.0537407	0.216987	1.85718	9.52327	100	100
ENSMUSG00000020628	1.21145	5.48146	9.31812	0.502145	1.75597	0.956944	7.74201	100	100
ENSMUSG00000020629	2.04613	3.25183	11.1482	1.52851	5.92442	0.765156	6.08281	100	100
ENSMUSG00000020630	0.928787	1.99934	7.36004	0.648514	1.44485	1.65055	6.32758	100	100
ENSMUSG00000020639	0.0938472	0.557416	1	0.0669	0.494104	0.297315	2.36505	100	100
ENSMUSG00000020640	0.467814	0.763859	4.01144	0.236761	0.794765	2.51156	12.4861	100	100
ENSMUSG00000020642	0.148625	9.64936	33.8755	0.104801	0.203763	2.32279	5.57229	100	100
ENSMUSG00000020644	0.0871183	0.292212	39.9549	0.0685036	0.21867	47.8759	175.567	100	100
ENSMUSG00000020647	0.345482	5.75755	7.07215	0.212433	0.538921	0.738887	2.38996	100	100
ENSMUSG00000020648	0.296105	1.35819	2.9513	0.139847	0.581867	0.933309	5.99828	100	100
ENSMUSG00000020649	0.720697	13.2073	296.449	0.627542	0.829663	17.4106	29.3865	100	100
ENSMUSG00000020650	1.95146	12.2384	36.5059	1.36719	2.63356	1.94332	5.57359	100	100
ENSMUSG00000020652	0.337945	4.56617	16.062	0.252736	0.432468	2.51806	5.08465	100	100
ENSMUSG00000020654	0.238374	0.627034	5.59319	0.129194	0.411633	4.66942	17.8954	100	100
ENSMUSG00000020657	0.231049	0.542791	2.23581	0.129359	0.729334	0.965236	9.61007	100	100
ENSMUSG00000020661	0.197111	1.41116	3.24642	0.0830186	0.394676	0.973901	6.24999	100	100
ENSMUSG00000020664	4.22326	21.3398	48.215	2.86866	9.26807	0.874708	4.52949	100	100
ENSMUSG00000020668	0.343706	1.49906	5.45486	0.207727	0.515985	2.17605	6.63281	100	100
ENSMUSG00000020671	1.66233	3.0548	22.6897	1.31553	5.62877	1.41854	10.8841	100	100
ENSMUSG00000020674	1.90244	3.38366	25.8726	1.49314	3.51214	2.78432	11.5334	100	100
ENSMUSG00000020680	1.1587	2.39062	28.7405	1.01017	1.9032	5.05808	14.4291	100	100
ENSMUSG00000020687	1.75343	7.89215	17.6709	0.785811	2.42589	1.38135	8.63803	100	100
ENSMUSG00000020689	0.223014	2.11519	8.74026	0.150829	0.308726	2.5574	6.44297	100	100
ENSMUSG00000020691	1.5316	4.77043	11.6935	0.885614	2.41687	1.20931	5.90667	100	100
ENSMUSG00000020692	1.04818	2.42894	13.6203	0.717917	1.67747	2.47863	10.0835	100	100
ENSMUSG00000020694	0.135969	0.29829	9.01884	0.100931	0.293183	10.0882	46.2915	100	100
ENSMUSG00000020695	2.11039	95.9529	260.987	1.30418	3.95794	1.46912	6.17238	100	100
ENSMUSG00000020696	0.202522	1.77874	3.22237	0.0877936	0.368184	0.853977	4.85088	100	100
ENSMUSG00000020700	0.387699	2.05708	6.5578	0.244424	0.552674	1.99083	6.28286	100	100
ENSMUSG00000020705	0.867224	1.81686	8.93708	0.540003	1.35461	2.60883	10.9486	100	100
ENSMUSG00000020706	1.39001	9.81795	34.2723	0.965039	1.75911	2.43503	6.8562	100	100
ENSMUSG00000020707	1.18245	25.5691	26.3655	0.69309	1.44762	0.787666	2.55927	100	100
ENSMUSG00000020708	4.70101	23.5725	151.367	3.15409	6.73031	3.80075	12.1867	100	100
ENSMUSG00000020720	3.74848	63.563	260.43	2.75963	5.06502	2.888	7.0074	100	100
ENSMUSG00000020721	0.333018	0.414338	4.3265	0.195299	0.556573	5.25071	19.8666	100	100
ENSMUSG00000020728	0.148108	6.50403	11.4541	0.0925672	0.24751	1.05953	3.29631	100	100
ENSMUSG00000020733	0.199126	0.718976	4.43393	0.0850224	0.394868	2.56371	16.0045	100	100
ENSMUSG00000020739	0.581512	3.3546	44.9207	0.497158	0.710856	9.40165	16.2764	100	100
ENSMUSG00000020741	0.24155	0.423249	11.1809	0.182881	0.499952	9.42386	39.4984	100	100
ENSMUSG00000020743	0.224541	0.668634	6.40383	0.155787	0.307765	6.68555	14.8376	100	100
ENSMUSG00000020745	1.56417	2.03974	24.1633	1.27457	4.53802	2.38483	17.0618	100	100
ENSMUSG00000020755	1.37355	2.31266	10.7169	0.957515	3.1193	1.28918	8.79313	100	100
ENSMUSG00000020766	3.06844	12.8451	69.5081	2.16781	5.4379	2.43432	9.91919	100	100
ENSMUSG00000020773	0.883466	4.69052	22.2717	0.695188	1.10226	3.21907	6.71967	100	100
ENSMUSG00000020774	0.114663	3.39596	24.6885	0.0767423	0.141092	5.51569	11.944	100	100
ENSMUSG00000020775	2.45624	141.877	333.408	1.43249	3.29075	1.68399	5.84958	100	100
ENSMUSG00000020776	0.392701	0.489728	3.28624	0.19831	0.918962	2.08642	16.4376	100	100
ENSMUSG00000020777	1.51342	6.00381	15.1901	1.00818	2.48027	1.26106	4.69582	100	100
ENSMUSG00000020778	0.548808	1.49576	10.3835	0.415105	0.682357	4.99792	10.5612	100	100
ENSMUSG00000020780	2.27486	3.75217	19.0269	1.74228	4.7647	1.5293	7.79162	100	100
ENSMUSG00000020781	0.767324	92.1178	70.8646	0.512086	1.09488	0.507998	1.21186	100	100
ENSMUSG00000020782	0.121836	17.4457	36.4916	0.0791041	0.226984	1.08556	3.2685	100	100
ENSMUSG00000020792	2.0074	4.89848	13.8273	1.37642	4.08394	1.01254	5.5885	100	100
ENSMUSG00000020801	0.197343	0.22346	13.8911	0.163931	0.603381	11.5859	80.8434	100	100
ENSMUSG00000020802	0.172546	0.200894	3.34763	0.066168	0.504036	5.0105	49.6495	100	100
ENSMUSG00000020806	0.116199	9.17171	10.6352	0.0706751	0.240358	0.505254	2.08258	100	100
ENSMUSG00000020812	0.994454	6.58262	15.5798	0.686332	1.3628	1.5427	4.17898	100	100
ENSMUSG00000020814	1.45955	3.16199	13.6977	1.10271	2.55795	1.74424	6.69535	100	100
ENSMUSG00000020817	0.55891	1.49165	5.37108	0.385758	0.775181	2.20602	6.08704	100	100
ENSMUSG00000020818	0.572082	1.35323	7.11222	0.397384	0.825372	3.15942	8.18654	100	100
ENSMUSG00000020821	1.4625	3.07832	20.5899	1.21362	2.36345	2.81791	8.81312	100	100
ENSMUSG00000020823	1.12624	26.2855	115.542	0.754166	1.19796	4.1729	9.32676	100	100
ENSMUSG00000020827	0.303041	0.607606	4.5821	0.162521	0.507046	3.75455	16.213	100	100
ENSMUSG00000020828	0.335472	1.47759	5.70474	0.206526	0.515037	1.99727	6.87573	100	100
ENSMUSG00000020829	0.687761	3.6194	7.19259	0.479924	0.975535	1.17157	3.2658	100	100
ENSMUSG00000020831	0.143352	14.9871	16.0279	0.0854171	0.284129	0.484235	1.82896	100	100
ENSMUSG00000020834	0.445559	5.78637	8.18422	0.189051	0.629809	0.893579	4.35981	100	100
ENSMUSG00000020840	0.592818	1.7005	23.3781	0.50524	0.742593	10.5488	16.7873	100	100
ENSMUSG00000020843	2.97999	9.59221	29.7506	2.36714	7.77669	0.887121	5.11363	100	100
ENSMUSG00000020844	1.6651	98.8746	520.083	1.22999	1.94067	4.51087	8.58073	100	100
ENSMUSG00000020849	6.84537	77.1676	609.875	4.40244	16.9701	3.03436	16.3166	100	100
ENSMUSG00000020857	8.56087	67.1796	398.251	5.36162	11.3725	4.05116	14.7005	100	100
ENSMUSG00000020859	0.711038	0.906525	9.83417	0.506443	1.02639	6.34867	17.1571	100	100
ENSMUSG00000020863	0.189701	0.521632	19.0737	0.148093	0.31365	17.2625	49.5563	100	100
ENSMUSG00000020864	0.66587	0.881088	7.78275	0.449858	1.12696	3.5378	15.8061	100	100
ENSMUSG00000020865	0.109818	1.24508	3.15643	0.0650829	0.241211	0.945341	4.36376	100	100
ENSMUSG00000020866	0.0687097	1.23719	4.6906	0.0503507	0.145562	1.49927	5.76624	100	100
ENSMUSG00000020869	2.78116	5.13505	39.5987	2.21696	4.95371	2.92119	11.1559	100	100
ENSMUSG00000020873	4.16599	70.4171	286.959	2.91766	5.8155	2.79366	8.03361	100	100
ENSMUSG00000020875	0.735962	2.61846	10.5679	0.541199	0.977475	2.586	6.83046	100	100
ENSMUSG00000020876	0.482583	0.83172	5.69775	0.30458	0.712154	3.73228	13.0337	100	100
ENSMUSG00000020877	0.569763	1.36165	4.65578	0.312219	0.909761	1.76966	7.42808	100	100
ENSMUSG00000020882	0.069408	0.973851	2.71086	0.0421973	0.160579	1.03773	5.00812	100	100
ENSMUSG00000020883	0.448244	1.80831	6.45635	0.244826	0.660987	2.19637	8.48302	100	100
ENSMUSG00000020886	0.611227	2.31135	7.22494	0.160859	0.882738	1.82855	17.4702	100	100
ENSMUSG00000020888	0.643135	2.06035	6.89792	0.299422	0.894066	2.10529	9.92303	100	100
ENSMUSG00000020889	0.582884	44.347	217.349	0.468823	0.689841	4.12059	6.44949	100	100
ENSMUSG00000020893	0.273364	2.19742	7.24599	0.18731	0.400051	2.04097	5.19104	100	100
ENSMUSG00000020894	0.414853	0.889389	3.19981	0.222478	0.853547	1.27239	8.73092	100	100
ENSMUSG00000020895	1.03788	583.823	871.472	0.336687	1.30125	1.19669	10.6335	100	100
ENSMUSG00000020898	0.924857	6.28753	19.0623	0.652915	1.17789	2.175	5.32144	100	100
ENSMUSG00000020900	0.558637	3.03936	16.366	0.458875	0.683179	4.12891	7.65847	100	100
ENSMUSG00000020902	0.0545896	1.95354	3.81686	0.0286915	0.203131	0.501275	3.98754	100	100
ENSMUSG00000020910	0.755447	0.936321	7.70984	0.521768	1.47073	2.39425	13.9075	100	100
ENSMUSG00000020911	0.258199	8.6069	263.335	0.224398	0.297203	24.8049	38.2033	100	100
ENSMUSG00000020917	2.43001	48.5055	271.005	1.85064	4.17892	2.93966	8.5836	100	100
ENSMUSG00000020918	1.33851	17.8182	26.47	1.02303	1.78371	1.01771	2.30837	100	100
ENSMUSG00000020919	0.856728	40.1923	69.6284	0.386927	1.03893	1.43621	6.0236	100	100
ENSMUSG00000020921	0.896245	2.086	11.3058	0.658012	1.31354	3.26066	8.58167	100	100
ENSMUSG00000020922	1.50031	3.44345	18.0016	1.13347	3.19805	1.67398	7.91195	100	100
ENSMUSG00000020923	1.21989	4.37243	17.4277	0.931181	1.78189	2.31225	6.55399	100	100
ENSMUSG00000020925	0.671513	0.599894	4.68065	0.277096	1.38682	2.31675	20.8121	100	100
ENSMUSG00000020929	2.62331	17.6684	69.4583	2.01382	4.03749	2.23017	6.1558	100	100
ENSMUSG00000020935	2.20313	9.63412	23.349	1.54957	3.61541	1.21126	4.44679	100	100
ENSMUSG00000020936	3.09772	6.78623	38.6417	2.55021	5.72278	2.11808	7.79752	100	100
ENSMUSG00000020937	0.393296	1.68229	5.10367	0.229757	0.64879	1.45638	6.04069	100	100
ENSMUSG00000020941	0.379422	2.79764	12.7937	0.286511	0.49003	3.14016	6.82275	100	100
ENSMUSG00000020946	2.96279	6.56138	23.0277	2.18524	5.50524	1.32791	6.07201	100	100
ENSMUSG00000020949	2.70433	25.5723	191.715	2.21649	7.70265	2.38445	10.4563	100	100
ENSMUSG00000020952	3.92185	44.7954	75.8278	2.72848	9.03777	0.688205	3.09405	100	100
ENSMUSG00000020953	0.0324779	6.55788	175.844	0.0225451	0.0467663	11.2301	109.833	100	100
ENSMUSG00000020954	1.12067	2.28381	20.4188	0.896571	2.96166	2.315	12.4156	100	100
ENSMUSG00000020956	1.41743	22.0222	27.2444	0.792487	1.80779	0.901917	3.26947	100	100
ENSMUSG00000020961	0.119766	0.550218	2.39489	0.0746918	0.320391	1.31222	6.73648	100	100
ENSMUSG00000020962	3.02562	590.378	368.364	1.48452	4.23458	0.444643	2.26178	100	100
ENSMUSG00000020964	2.81205	90.3003	222.327	1.6447	3.82221	1.77312	6.23077	100	100
ENSMUSG00000020974	0.422872	4.05419	10.8314	0.242979	0.560401	1.79692	5.27997	100	100
ENSMUSG00000020978	1.51206	5.97475	16.8607	1.11538	2.28846	1.48153	4.67606	100	100
ENSMUSG00000020982	1.91534	7.42079	30.3988	1.49246	3.84603	1.71383	6.15267	100	100
ENSMUSG00000020986	2.61701	49.2885	177.312	2.0445	3.78927	2.33512	5.49893	100	100
ENSMUSG00000020988	0.846418	51.9126	87.5968	0.513525	1.02694	1.34108	3.65072	100	100
ENSMUSG00000020993	1.24046	3.56383	19.4623	0.985514	2.35811	2.11686	7.71857	100	100
ENSMUSG00000020994	2.81911	25.516	102.049	2.32139	4.10964	2.45196	5.38822	100	100
ENSMUSG00000021000	0.888903	2.0449	7.07302	0.57071	1.22719	2.08088	6.57239	100	100
ENSMUSG00000021007	0.380923	1.40751	3.84305	0.256738	0.664117	1.27205	4.6349	100	100
ENSMUSG00000021012	1.64031	16.7622	23.223	1.08002	2.38561	0.851226	2.90688	100	100
ENSMUSG00000021013	1.75244	13.7947	17.4802	0.838398	2.50703	0.799509	4.59084	100	100
ENSMUSG00000021018	2.0325	4.2234	15.5893	1.2539	3.48135	1.4634	8.63501	100	100
ENSMUSG00000021022	0.284899	0.405801	5.05188	0.116661	0.62752	4.47124	39.8307	100	100
ENSMUSG00000021023	0.483864	1.47742	3.44201	0.246244	0.854027	1.0399	6.0462	100	100
ENSMUSG00000021024	5.03621	35.8293	213.434	3.9349	7.91279	3.4123	9.4082	100	100
ENSMUSG00000021025	1.19388	16.7596	105.327	1.00567	1.76733	3.9423	8.58555	100	100
ENSMUSG00000021027	0.354563	0.695896	3.49764	0.209474	0.685276	1.92437	8.94496	100	100
ENSMUSG00000021033	3.19043	20.6179	38.5249	2.10814	6.09352	0.836521	3.9913	100	100
ENSMUSG00000021036	1.81877	6.06395	23.7931	1.35993	4.40146	1.20292	6.57789	100	100
ENSMUSG00000021039	3.45288	32.6164	93.2131	2.48997	4.30806	2.1056	4.86951	100	100
ENSMUSG00000021044	0.506011	1.78735	5.46166	0.311158	0.843704	1.47024	6.13488	100	100
ENSMUSG00000021048	1.65105	9.96396	46.9838	1.30131	2.59192	2.57361	6.96241	100	100
ENSMUSG00000021051	0.159097	0.295061	7.20594	0.115851	0.224834	16.1542	35.0753	100	100
ENSMUSG00000021065	0.731297	3.99417	9.89126	0.511614	1.02408	1.49703	4.27723	100	100
ENSMUSG00000021067	0.393312	1.21704	6.08207	0.216717	0.563619	3.2141	10.4635	100	100
ENSMUSG00000021069	0.065261	3.16288	7.76169	0.0450044	0.183863	0.634233	3.7745	100	100
ENSMUSG00000021070	0.176456	66.9902	395.765	0.138348	0.202779	4.81211	7.77668	100	100
ENSMUSG00000021072	1.76412	5.20943	38.1866	1.47401	2.55314	3.83855	9.76563	100	100
ENSMUSG00000021076	4.03429	8.86761	45.5111	2.85773	7.75783	1.83198	9.69919	100	100
ENSMUSG00000021079	1.4279	5.88831	22.2382	1.15701	2.02378	2.20316	5.09025	100	100
ENSMUSG00000021094	1.54033	4.85004	27.9609	1.1494	2.50598	2.77496	9.25849	100	100
ENSMUSG00000021096	0.885449	1.83614	14.055	0.698371	1.76857	2.6023	11.239	100	100
ENSMUSG00000021102	2.00107	6.03618	24.5284	1.53137	2.98189	1.98108	6.05737	100	100
ENSMUSG00000021103	1.54678	3.88919	17.0617	1.20987	3.64423	1.44297	6.87872	100	100
ENSMUSG00000021109	0.0733584	0.238369	27.9177	0.0367911	0.152734	42.72	207.361	100	100
ENSMUSG00000021111	3.58924	25.2695	80.2386	2.36244	7.67332	1.31113	6.48417	100	100
ENSMUSG00000021112	0.801317	1.43075	5.36045	0.382302	1.33467	1.80402	13.311	100	100
ENSMUSG00000021113	0.285039	0.636934	3.81659	0.174711	0.560917	2.07164	10.8779	100	100
ENSMUSG00000021114	3.48637	146.657	378.255	2.60462	6.03143	1.43364	4.17146	100	100
ENSMUSG00000021115	0.402089	2.27876	16.7134	0.334548	0.48257	5.40154	9.4857	100	100
ENSMUSG00000021118	0.12226	3.61485	4.81728	0.0648915	0.247031	0.570904	2.64724	100	100
ENSMUSG00000021120	1.11615	13.3608	23.6693	0.642553	1.38504	1.32821	4.42348	100	100
ENSMUSG00000021124	4.93333	21.9714	146.092	3.44241	8.04872	3.36457	12.0861	100	100
ENSMUSG00000021127	0.650651	104.119	689.045	0.557488	0.73834	5.61216	8.1986	100	100
ENSMUSG00000021130	0.0722478	3.03789	7.17342	0.039009	0.173054	0.943125	5.22807	100	100
ENSMUSG00000021133	0.372284	0.847751	5.03842	0.239899	0.55671	3.26145	11.6346	100	100
ENSMUSG00000021134	3.73135	10.4258	89.4306	2.84449	13.7723	1.74919	14.2083	100	100
ENSMUSG00000021140	0.648231	2.15851	5.02471	0.357906	1.07072	1.08371	5.37206	100	100
ENSMUSG00000021143	0.125051	0.406925	9.85856	0.075449	0.209443	10.6887	37.5528	100	100
ENSMUSG00000021144	0.131419	0.142413	7.73243	0.0837555	0.22933	23.3865	89.1327	100	100
ENSMUSG00000021147	0.454075	0.651974	2.6079	0.237511	1.23642	0.920689	8.97422	100	100
ENSMUSG00000021149	2.17582	32.4929	114.3	1.74402	5.15785	1.39894	5.25207	100	100
ENSMUSG00000021156	1.08193	1.50277	5.8832	0.636397	1.85162	1.48131	10.2908	100	100
ENSMUSG00000021171	2.15719	231.213	452.268	1.74096	2.63858	1.60817	2.78351	100	100
ENSMUSG00000021175	0.454499	4.39422	23.501	0.363279	0.564713	4.02373	6.92761	100	100
ENSMUSG00000021176	0.156879	3.29493	8.80911	0.108753	0.228392	1.59961	4.16667	100	100
ENSMUSG00000021177	0.932425	4.00294	16.0102	0.407046	1.24915	2.7781	26.294	100	100
ENSMUSG00000021178	3.83911	20.0116	140.17	3.07464	7.46421	3.05209	10.1249	100	100
ENSMUSG00000021185	1.31739	3.08014	11.2032	0.910336	2.18571	1.65395	6.82548	100	100
ENSMUSG00000021186	2.11443	1000	10000	1.62451	2.28719	13.9588	24.0462	100	100
ENSMUSG00000021188	0.815874	2.31637	11.4673	0.625797	1.17228	2.75461	7.20096	100	100
ENSMUSG00000021189	0.489335	1.38147	4.31538	0.254443	0.865851	1.46834	7.22097	100	100
ENSMUSG00000021190	3.77813	215.13	713.696	2.91988	4.2862	2.87096	5.55394	100	100
ENSMUSG00000021192	1.23183	5.61075	11.2173	0.836512	1.92823	1.11093	3.66239	100	100
ENSMUSG00000021193	3.30534	176.002	216.99	2.01367	4.00847	0.979784	3.19038	100	100
ENSMUSG00000021196	1.09198	12.5522	53.574	0.862114	1.31716	3.41059	6.26053	100	100
ENSMUSG00000021203	0.257859	1.023	3.52532	0.109737	0.552804	1.36323	9.23553	100	100
ENSMUSG00000021213	0.0293351	0.636006	11.2044	0.0222643	0.0910257	3.09288	25.5213	100	100
ENSMUSG00000021215	0.522384	2.94998	9.75127	0.365968	0.671111	2.23023	5.1604	100	100
ENSMUSG00000021218	8.79317	831.23	3117.41	7.9051	10.4904	3.09402	4.29482	100	100
ENSMUSG00000021222	1.90694	16.107	21.3752	1.26638	2.74613	0.853926	2.73536	100	100
ENSMUSG00000021226	0.321184	62.3531	114.856	0.199095	0.429759	1.25946	3.25745	100	100
ENSMUSG00000021235	0.810971	1.41298	7.33419	0.488259	1.42324	2.10693	10.8511	100	100
ENSMUSG00000021236	0.499557	2.05537	3.78991	0.26218	0.887982	0.846481	4.75811	100	100
ENSMUSG00000021238	0.801083	38.5318	52.8485	0.383447	0.958614	1.14377	4.24916	100	100
ENSMUSG00000021240	0.687897	1.77599	7.8418	0.406	0.983268	2.4316	10.5149	100	100
ENSMUSG00000021241	1.8607	6.69739	23.3214	1.39083	2.86055	1.78212	6.04782	100	100
ENSMUSG00000021242	3.27508	161.754	2668.3	3.21093	4.20458	12.2093	17.2622	100	100
ENSMUSG00000021243	4.59287	313.348	891.697	2.73915	5.73498	2.21471	7.28687	100	100
ENSMUSG00000021244	0.449303	0.589259	6.97735	0.326853	0.565745	8.07849	18.0097	100	100
ENSMUSG00000021245	0.222422	1.77773	3.95835	0.0597549	0.402027	1.06488	10.425	100	100
ENSMUSG00000021248	4.56031	10.5071	110.42	3.67407	7.53323	4.57315	14.8213	100	100
ENSMUSG00000021250	0.196305	4.75314	86.3713	0.163659	0.237377	14.5051	23.2448	100	100
ENSMUSG00000021252	2.23138	419.321	2267.71	1.98844	3.40708	3.47947	6.37744	100	100
ENSMUSG00000021253	0.479596	66.7433	1205.95	0.409372	0.572855	12.0321	24.1253	100	100
ENSMUSG00000021258	0.299679	0.305155	4.89601	0.186301	0.485745	7.43942	32.0103	100	100
ENSMUSG00000021259	0.122327	1.67132	3.97862	0.0361587	0.235692	1.09986	9.28962	100	100
ENSMUSG00000021260	0.352637	2.71856	18.2474	0.28501	0.428048	5.21891	8.5439	100	100
ENSMUSG00000021262	0.463597	0.671394	6.17247	0.267104	0.836136	3.9685	21.7462	100	100
ENSMUSG00000021264	0.704177	1.52122	8.46571	0.575544	1.0174	3.00743	7.45074	100	100
ENSMUSG00000021265	0.243805	16.4385	22.9518	0.100433	0.37508	0.858045	4.76568	100	100
ENSMUSG00000021266	2.11493	267.533	611.488	1.3955	2.50242	1.97895	4.6114	100	100
ENSMUSG00000021271	0.251896	17.2235	32.327	0.156851	0.333438	1.36775	3.1225	100	100
ENSMUSG00000021273	1.20403	66.2028	668.997	1.06097	1.78744	5.75424	12.6058	100	100
ENSMUSG00000021275	0.182936	0.590918	2.50643	0.111311	0.465478	1.22801	8.38189	100	100
ENSMUSG00000021276	1.18828	6.43754	36.3228	0.983594	1.51208	3.71258	7.56437	100	100
ENSMUSG00000021277	0.249094	0.456017	2.95113	0.102404	0.631926	1.93908	17.6888	100	100
ENSMUSG00000021279	0.468458	0.539541	4.95467	0.254857	0.69921	4.89541	20.5834	100	100
ENSMUSG00000021280	0.304259	2.41217	10.2555	0.17231	0.415729	2.79356	8.98408	100	100
ENSMUSG00000021281	0.225724	1.35901	30.8424	0.184039	0.295827	15.2114	29.5378	100	100
ENSMUSG00000021282	2.5217	4.99292	30.6899	1.99962	6.96028	1.46558	9.08192	100	100
ENSMUSG00000021285	0.301642	2.8227	3.50112	0.141157	0.539595	0.608709	3.2564	100	100
ENSMUSG00000021286	1.46263	6.01957	29.6243	1.1954	2.39699	2.26427	6.93966	100	100
ENSMUSG00000021287	0.175226	21.1704	28.3836	0.0396514	0.250712	0.867625	6.46513	100	100
ENSMUSG00000021288	1.82271	3.23763	27.48	1.45416	4.02787	2.47137	12.1623	100	100
ENSMUSG00000021290	5.02334	11.7941	104.478	3.84077	9.06457	3.58667	14.6514	100	100
ENSMUSG00000021302	1.6653	17.8791	25.5164	0.757026	2.08993	1.06353	5.83125	100	100
ENSMUSG00000021306	0.287612	0.963839	21.5882	0.246178	0.404306	12.9802	26.9388	100	100
ENSMUSG00000021311	0.590526	1.55359	5.35836	0.398583	1.03793	1.49293	6.08958	100	100
ENSMUSG00000021326	0.722183	2.03228	13.6643	0.555796	0.860261	5.05591	9.43981	100	100
ENSMUSG00000021327	1.17056	3.23206	7.96607	0.693011	2.06902	1.04453	6.04235	100	100
ENSMUSG00000021357	1.08206	3.09218	8.38057	0.718875	1.72814	1.34879	5.10646	100	100
ENSMUSG00000021360	0.176956	1.20855	4.44287	0.0954348	0.316355	1.78681	7.33158	100	100
ENSMUSG00000021361	2.23441	1000	7764.11	4.43262	11.4273	1.33049	4.91405	100	100
ENSMUSG00000021365	0.664288	37.7077	119.655	0.506858	0.815007	2.50049	4.61	100	100
ENSMUSG00000021368	2.09632	4.71403	13.287	1.37111	3.39408	1.20406	6.02345	100	100
ENSMUSG00000021371	0.203526	0.949134	1.99505	0.0876426	0.532141	0.654764	5.58675	100	100
ENSMUSG00000021373	0.188839	2.24718	6.70749	0.130758	0.287992	1.69178	4.62296	100	100
ENSMUSG00000021376	1.26587	30.1331	34.7375	0.865517	1.77485	0.756821	2.43174	100	100
ENSMUSG00000021377	1.04825	13.4008	43.8695	0.867148	1.30944	2.45962	4.29784	100	100
ENSMUSG00000021379	0.269679	2.27379	65.7426	0.238692	0.361144	19.1627	33.5267	100	100
ENSMUSG00000021385	0.0963642	0.232402	4.41042	0.0476939	0.299399	4.32314	41.2744	100	100
ENSMUSG00000021388	0.16635	79.9983	1212.63	0.135503	0.204349	11.038	19.9283	100	100
ENSMUSG00000021390	0.314892	20.5026	250.479	0.274635	0.373078	9.75783	14.596	100	100
ENSMUSG00000021391	0.158479	0.882287	8.1848	0.110302	0.229016	5.21623	14.1279	100	100
ENSMUSG00000021392	0.412524	0.594692	4.0283	0.258915	0.65975	3.58596	12.0696	100	100
ENSMUSG00000021395	0.797857	1.15625	11.1786	0.599249	1.11953	6.37143	14.6361	100	100
ENSMUSG00000021400	0.087498	1.24159	6.76823	0.0509463	0.15431	2.88427	10.1032	100	100
ENSMUSG00000021408	1.51255	4.43488	8.47673	0.829401	2.20646	0.965149	5.24917	100	100
ENSMUSG00000021411	0.304616	13.6178	57.8288	0.235743	0.380228	3.21783	5.91117	100	100
ENSMUSG00000021413	0.562329	1.24523	12.3646	0.433906	0.692951	7.31518	14.402	100	100
ENSMUSG00000021416	0.0314197	0.411898	1.70178	0.0313075	0.195036	0.587926	4.12177	100	100
ENSMUSG00000021417	2.11342	15.205	62.3243	1.64108	5.76896	1.33619	6.4155	100	100
ENSMUSG00000021418	0.41731	1.20887	5.4195	0.273398	0.638397	2.37096	7.57468	100	100
ENSMUSG00000021420	0.424228	0.856282	4.18404	0.210812	0.852108	1.61272	12.2564	100	100
ENSMUSG00000021427	4.98554	161.818	453.397	4.01732	6.15846	2.20024	4.11831	100	100
ENSMUSG00000021431	0.595941	0.995649	9.83846	0.463762	0.918774	5.35955	14.1435	100	100
ENSMUSG00000021453	0.591535	2.69845	164.025	0.530417	0.733509	40.4872	72.969	100	100
ENSMUSG00000021457	0.220864	1.76882	6.38161	0.150915	0.327123	2.14981	5.40331	100	100
ENSMUSG00000021458	1.61836	242.302	1528.27	1.40592	1.86912	5.43202	7.47993	100	100
ENSMUSG00000021460	1.3185	26.3716	37.7729	0.83635	1.61525	1.0585	2.74115	100	100
ENSMUSG00000021461	0.236285	1.40686	3.94216	0.132987	0.438892	1.29807	5.66632	100	100
ENSMUSG00000021464	0.700149	2.2244	6.70922	0.311011	0.990396	1.61685	10.0876	100	100
ENSMUSG00000021466	0.103851	0.477163	3.25019	0.0416164	0.264823	2.20649	18.9435	100	100
ENSMUSG00000021468	1.94804	33.1935	53.6317	1.18133	2.42286	1.26853	4.176	100	100
ENSMUSG00000021474	2.95514	91.628	230.979	2.10986	5.88493	1.25546	4.6363	100	100
ENSMUSG00000021481	0.631459	2.25426	4.88028	0.284714	1.04257	1.08165	6.99102	100	100
ENSMUSG00000021482	1.45419	42.6013	42.3627	0.878718	2.24394	0.617427	1.86685	100	100
ENSMUSG00000021483	0.32294	69.413	104.072	0.199973	0.417689	1.10092	2.52232	100	100
ENSMUSG00000021484	3.43196	175.201	941.933	2.61021	4.14304	4.41004	9.48813	100	100
ENSMUSG00000021485	0.0959415	1.69757	17.6883	0.0688308	0.127654	7.19881	15.9811	100	100
ENSMUSG00000021488	1.58837	4.68418	14.1891	1.14729	2.38322	1.49547	5.37458	100	100
ENSMUSG00000021493	3.22056	119.837	831.804	2.76995	6.61854	3.48464	9.00342	100	100
ENSMUSG00000021494	1.78202	3.30103	13.7623	1.09241	3.42875	1.46672	9.69016	100	100
ENSMUSG00000021495	1.13724	24.2341	38.2803	0.412739	1.39966	1.20219	8.09214	100	100
ENSMUSG00000021496	1.15633	1.47816	8.3549	0.741858	2.19016	1.97843	11.5552	100	100
ENSMUSG00000021497	3.32635	17.301	42.5882	2.42379	9.70614	0.707714	4.41718	100	100
ENSMUSG00000021500	1.4988	6.97316	25.3005	1.03687	1.91141	2.37237	6.17767	100	100
ENSMUSG00000021501	1.79949	7.44641	24.5443	1.32556	2.57848	1.90884	5.62089	100	100
ENSMUSG00000021504	1.33646	2.9936	8.46057	0.907783	2.03897	1.45238	5.33288	100	100
ENSMUSG00000021514	0.332076	2.21645	5.41775	0.228961	0.543643	1.23167	3.89874	100	100
ENSMUSG00000021518	2.46044	193.895	304.989	1.61027	3.20336	1.2149	3.32534	100	100
ENSMUSG00000021519	1.57456	3.04881	8.48573	0.964135	2.90824	1.00429	6.18483	100	100
ENSMUSG00000021536	0.196302	1.31519	3.51333	0.0878535	0.389295	1.10531	6.58775	100	100
ENSMUSG00000021537	3.62559	19.0448	111.987	2.7702	4.92027	3.65426	9.93473	100	100
ENSMUSG00000021540	0.611302	0.798628	4.92337	0.378061	1.08704	2.31984	12.6432	100	100
ENSMUSG00000021546	1.88063	4.90831	233.606	1.54876	5.7329	15.3909	63.3783	100	100
ENSMUSG00000021548	1.50846	2.25415	15.7735	1.17387	4.55014	1.39889	10.0294	100	100
ENSMUSG00000021549	0.617171	1.04271	7.54897	0.367842	0.948933	3.90819	15.954	100	100
ENSMUSG00000021550	2.23191	10.4536	17.8114	1.63896	3.12074	1.01835	2.87073	100	100
ENSMUSG00000021552	0.145688	0.388629	5.3434	0.0927717	0.276735	6.11611	21.5928	100	100
ENSMUSG00000021555	1.60323	3.76897	11.249	1.15104	2.64208	1.25965	4.99297	100	100
ENSMUSG00000021556	2.73502	726.161	1464.34	2.03806	3.71896	1.48892	3.18725	100	100
ENSMUSG00000021557	0.253274	0.565109	3.60256	0.0947769	0.491886	2.35027	23.2495	100	100
ENSMUSG00000021559	0.107927	0.610161	4.36631	0.0561813	0.21665	2.82825	14.7737	100	100
ENSMUSG00000021567	0.0779852	7.02305	41.2002	0.0534572	0.119545	3.15805	8.88934	100	100
ENSMUSG00000021569	0.197005	1.72427	14.267	0.146717	0.248558	6.21056	11.9686	100	100
ENSMUSG00000021572	0.0660206	0.963745	2.45829	0.0514994	0.218547	0.498119	3.57691	100	100
ENSMUSG00000021575	0.270847	1.65718	8.89566	0.210351	0.375743	3.49153	7.20189	100	100
ENSMUSG00000021576	6.33194	36.7948	126.559	4.15768	12.266	1.54623	7.60977	100	100
ENSMUSG00000021577	7.47956	141.209	443.245	4.21873	11.6224	1.94142	8.94574	100	100
ENSMUSG00000021578	4.1646	62.6722	90.5035	2.70828	7.84713	0.707796	2.99114	100	100
ENSMUSG00000021583	0.543287	1.2036	4.50953	0.224543	1.04456	1.48913	12.2746	100	100
ENSMUSG00000021585	2.7062	6.15782	31.0408	2.2471	5.4032	1.97957	7.21298	100	100
ENSMUSG00000021594	0.148224	2.58729	3.32658	0.0572457	0.272748	0.640929	3.62146	100	100
ENSMUSG00000021595	3.25932	21.9941	84.2047	2.52747	4.52683	2.46423	5.82587	100	100
ENSMUSG00000021597	0.13606	0.737461	6.29181	0.0640944	0.245132	3.88375	20.0274	100	100
ENSMUSG00000021598	3.85369	32.2204	125.046	2.56175	5.62289	2.42508	7.91865	100	100
ENSMUSG00000021606	5.72001	70.2232	202.254	3.30131	7.48646	2.03348	7.75698	100	100
ENSMUSG00000021607	3.92334	84.1693	166.891	3.06553	6.63679	1.09146	3.06333	100	100
ENSMUSG00000021608	1.31415	11.3944	26.8266	0.95142	1.62095	1.72652	4.27981	100	100
ENSMUSG00000021610	3.2996	203.195	322.082	2.00942	4.3976	1.15025	4.0697	100	100
ENSMUSG00000021611	0.150304	1.20853	1.87558	0.0854609	0.372844	0.522857	2.8054	100	100
ENSMUSG00000021614	1.60407	208.172	2413.65	1.41977	4.11225	5.93948	13.2632	100	100
ENSMUSG00000021615	0.592852	2.20263	5.72984	0.234854	0.906402	1.52428	8.48698	100	100
ENSMUSG00000021619	0.765552	2.88543	7.56401	0.483519	1.06187	1.53535	5.33447	100	100
ENSMUSG00000021621	1.94361	5.14891	18.2692	1.39215	2.82829	1.83244	5.97168	100	100
ENSMUSG00000021629	0.690154	1.84347	5.71797	0.329097	1.04967	1.69309	8.79123	100	100
ENSMUSG00000021635	1.55764	23.0345	39.3304	0.779275	1.9181	1.28853	5.40905	100	100
ENSMUSG00000021639	1.3124	3.58871	12.541	0.813262	1.93763	1.78021	7.38992	100	100
ENSMUSG00000021643	1.11565	1.65389	21.1617	0.902544	1.98353	4.56382	18.5103	100	100
ENSMUSG00000021645	1.87375	7.49809	23.2691	1.4762	2.73664	1.71617	4.42289	100	100
ENSMUSG00000021646	1.30546	3.15703	6.87986	0.541732	2.19671	0.91824	8.84643	100	100
ENSMUSG00000021650	0.671662	1.09411	4.43484	0.248451	1.13681	1.78247	14.7299	100	100
ENSMUSG00000021662	0.688468	2.115	20.2616	0.545271	0.864659	6.16861	12.9973	100	100
ENSMUSG00000021665	1.27626	5.11361	14.4614	0.879352	2.21404	1.31549	4.95145	100	100
ENSMUSG00000021668	0.790288	5.79954	13.0972	0.446297	1.02504	1.65255	4.90784	100	100
ENSMUSG00000021669	0.480557	0.929	6.89038	0.319581	0.663898	4.46358	13.4575	100	100
ENSMUSG00000021670	0.809567	18.0762	99.5616	0.678681	0.959381	4.45798	7.31827	100	100
ENSMUSG00000021671	0.957363	390.191	594.162	0.69227	1.13795	1.23472	2.51514	100	100
ENSMUSG00000021687	1.76134	44.555	59.3498	1.07593	2.36102	1.01301	3.25721	100	100
ENSMUSG00000021690	0.694661	9.56495	15.0352	0.506626	0.948673	1.01875	2.60051	100	100
ENSMUSG00000021692	1.37553	5.67619	25.943	1.02518	1.78309	2.89931	7.14141	100	100
ENSMUSG00000021694	0.624247	11.6951	15.6718	0.400393	0.843281	0.899904	2.40541	100	100
ENSMUSG00000021697	0.0536679	3.92365	16.561	0.0348906	0.134814	1.40941	6.26349	100	100
ENSMUSG00000021699	0.692204	22.4368	27.9432	0.444786	0.914624	0.920086	2.14679	100	100
ENSMUSG00000021701	0.503305	36.1289	389.943	0.457732	0.60588	8.15457	12.4606	100	100
ENSMUSG00000021702	0.0512217	2.30693	456.605	0.028597	0.0700858	105.672	348.188	100	100
ENSMUSG00000021703	0.191859	1.13663	3.303	0.103244	0.394886	1.21154	6.10536	100	100
ENSMUSG00000021704	0.861654	77.1661	63.1428	0.411646	1.23628	0.561996	2.39632	100	100
ENSMUSG00000021706	0.508792	0.890109	3.9016	0.27459	0.795717	2.26838	9.7278	100	100
ENSMUSG00000021707	0.184755	1.21378	13.76	0.154513	0.256051	7.44273	14.3104	100	100
ENSMUSG00000021709	0.895368	1.25236	5.83674	0.582578	1.74708	1.59625	9.28156	100	100
ENSMUSG00000021710	1.15343	6.14478	17.7054	0.847683	1.56405	1.84596	4.63846	100	100
ENSMUSG00000021711	2.10182	4.7801	16.6404	1.50316	4.496	1.21548	6.27988	100	100
ENSMUSG00000021712	0.820916	5.31314	7.51886	0.417365	1.22394	0.823746	3.7461	100	100
ENSMUSG00000021713	0.354915	0.606894	3.53594	0.223437	0.703454	2.39491	11.1725	100	100
ENSMUSG00000021714	0.175186	1.31333	19.9095	0.147538	0.230987	9.82154	19.091	100	100
ENSMUSG00000021715	0.912869	1.6041	7.10128	0.591708	1.30544	2.49248	8.68806	100	100
ENSMUSG00000021716	1.45832	3.36598	12.6034	1.01626	3.43806	1.18837	6.51444	100	100
ENSMUSG00000021725	0.30908	1.65593	4.45406	0.115282	0.511235	1.35154	8.31578	100	100
ENSMUSG00000021728	0.211522	0.518071	27.2666	0.174388	0.33463	24.2847	63.3262	100	100
ENSMUSG00000021732	0.105432	2.00552	6.64541	0.0518597	0.180204	1.68905	7.02308	100	100
ENSMUSG00000021741	1.14996	13.4681	3.43255	0.645773	3.50998	0.0820773	0.526072	100	100
ENSMUSG00000021745	0.563741	1.38882	5.86045	0.191252	0.848035	2.4296	20.8574	100	100
ENSMUSG00000021747	0.108216	22.4316	24.8447	0.0734911	0.206961	0.592971	1.86604	100	100
ENSMUSG00000021748	1.44218	1.90771	13.6683	1.13881	3.50572	1.71314	10.1603	100	100
ENSMUSG00000021752	0.262625	18.2242	8.25563	0.152324	0.857272	0.112215	0.735211	100	100
ENSMUSG00000021756	2.9858	517.767	6213.81	2.51784	3.4774	10.054	15.8689	100	100
ENSMUSG00000021759	1.92519	262.085	6912.51	1.6897	2.16117	23.4042	30.7724	100	100
ENSMUSG00000021760	5.85228	360.601	1659.86	4.71575	8.73111	3.1112	6.34617	100	100
ENSMUSG00000021764	4.24651	7.47118	44.5438	3.05213	10.2175	1.56008	11.0514	100	100
ENSMUSG00000021765	0.0439947	0.438474	5.15664	0.0251149	0.147018	2.88919	24.4255	100	100
ENSMUSG00000021767	0.199982	0.639136	2.69315	0.074384	0.494899	1.33675	11.9903	100	100
ENSMUSG00000021771	5.97562	157.064	702.774	4.64036	6.76343	3.81422	7.12056	100	100
ENSMUSG00000021772	0.0647385	0.114444	4.64218	0.0333537	0.107055	23.4113	91.493	100	100
ENSMUSG00000021773	0.477358	0.672814	5.26362	0.315405	0.765414	3.78063	12.5982	100	100
ENSMUSG00000021775	0.559179	1.811	5.64294	0.318169	0.887514	1.63008	6.40592	100	100
ENSMUSG00000021782	2.32183	8.37958	25.149	1.73738	5.70139	1.0327	5.18574	100	100
ENSMUSG00000021792	0.140059	17.3164	49.0855	0.0828136	0.186746	1.93209	5.24844	100	100
ENSMUSG00000021794	3.1134	64.5853	229.718	2.36962	4.55487	2.28509	5.85594	100	100
ENSMUSG00000021796	0.574612	0.690879	5.60547	0.356611	1.11322	3.05406	16.2784	100	100
ENSMUSG00000021798	0.263979	8.83421	29.097	0.154083	0.328367	2.52935	6.03727	100	100
ENSMUSG00000021806	0.473828	4.7675	13.5343	0.347924	0.584162	2.07213	4.41176	100	100
ENSMUSG00000021807	5.02097	571.484	1378	4.17257	5.88098	2.048	3.30104	100	100
ENSMUSG00000021809	0.359781	17.0271	20.854	0.124398	0.477319	0.855574	6.9234	100	100
ENSMUSG00000021810	1.17192	1.48805	8.0885	0.865985	2.44932	1.51372	9.2852	100	100
ENSMUSG00000021811	0.574381	3.48499	36.0604	0.486354	0.706586	7.27103	12.838	100	100
ENSMUSG00000021814	3.36426	21.6667	59.7786	2.3765	4.63557	1.80267	5.09295	100	100
ENSMUSG00000021815	0.083863	16.9627	14.9614	0.0397932	0.205908	0.256536	1.73835	100	100
ENSMUSG00000021816	1.20701	3.35796	15.3508	0.89988	1.64494	2.57961	7.02798	100	100
ENSMUSG00000021819	0.729263	0.792706	7.27605	0.408461	1.1054	4.32122	18.7812	100	100
ENSMUSG00000021820	1.33077	3.21546	53.0656	1.14264	2.08204	7.65424	20.1462	100	100
ENSMUSG00000021822	0.779307	154.213	738.828	0.659927	0.888283	4.0296	6.18664	100	100
ENSMUSG00000021823	2.01759	342.637	3821.42	1.8245	4.75086	4.36424	12.7459	100	100
ENSMUSG00000021824	2.96963	27.9508	39.9964	1.59204	4.16408	0.923339	4.15874	100	100
ENSMUSG00000021830	0.175707	19.9005	101.792	0.1496	0.219548	3.35541	6.44462	100	100
ENSMUSG00000021831	2.08407	26.1578	26.6233	1.02525	2.84722	0.688218	3.71434	100	100
ENSMUSG00000021832	6.16401	132.276	344.238	4.82567	7.49598	2.0184	4.25065	100	100
ENSMUSG00000021838	0.297087	0.453237	6.25878	0.213403	0.405879	8.68714	22.5142	100	100
ENSMUSG00000021840	3.62605	21.6977	50.9813	2.7202	7.28978	1.00523	3.97324	100	100
ENSMUSG00000021843	2.17624	7.06931	22.6155	1.56775	5.73637	0.932088	5.44366	100	100
ENSMUSG00000021846	0.52815	11.4143	45.0431	0.395822	0.613286	3.2982	5.81738	100	100
ENSMUSG00000021866	0.944636	1.47284	7.03941	0.568788	1.6331	1.97588	10.3315	100	100
ENSMUSG00000021868	0.668106	6.1048	10.1679	0.425861	0.899794	1.11776	3.45873	100	100
ENSMUSG00000021870	1.13498	358.184	697.461	0.909016	1.41514	1.54598	2.71064	100	100
ENSMUSG00000021877	9.3722	167.562	789.12	7.20113	11.1194	3.83478	7.82724	100	100
ENSMUSG00000021890	0.704531	3.0138	15.0401	0.537634	0.866667	3.42811	8.228	100	100
ENSMUSG00000021891	0.677709	4.41243	9.2897	0.445024	0.949079	1.29785	4.10924	100	100
ENSMUSG00000021892	0.446729	2.84571	9.74554	0.309489	0.575149	2.42155	5.73586	100	100
ENSMUSG00000021893	0.890746	4.13177	9.50809	0.568112	1.20544	1.48686	4.58687	100	100
ENSMUSG00000021895	0.177673	1.04148	1.85289	0.0974457	0.441073	0.543882	3.86165	100	100
ENSMUSG00000021900	1.09728	5.7563	14.8556	0.815056	1.59203	1.53773	4.01992	100	100
ENSMUSG00000021901	1.45667	3.55531	10.5073	1.0617	2.33714	1.38411	4.93342	100	100
ENSMUSG00000021902	0.186548	1.25469	2.71807	0.0615666	0.400874	0.885975	6.89293	100	100
ENSMUSG00000021905	2.14741	6.86108	58.7093	1.86981	5.08059	2.79764	10.4467	100	100
ENSMUSG00000021906	1.03767	11.9862	29.3882	0.667274	1.22413	1.90364	4.86484	100	100
ENSMUSG00000021910	1.94986	3.27781	30.9699	1.57646	3.68557	3.08937	13.552	100	100
ENSMUSG00000021911	0.41537	1.28897	3.43749	0.143561	0.788494	1.06755	10.3409	100	100
ENSMUSG00000021916	1.24919	1.71852	7.87036	0.692421	2.46484	1.38655	11.4787	100	100
ENSMUSG00000021917	7.32935	348.104	1990.63	6.53467	9.16642	4.50252	6.69684	100	100
ENSMUSG00000021918	0.651262	34.6179	55.4702	0.333207	0.795217	1.26848	4.7992	100	100
ENSMUSG00000021928	1.30943	153.329	465.597	0.877407	1.54383	2.63799	5.46551	100	100
ENSMUSG00000021929	0.553611	1.4397	14.711	0.434068	0.723561	6.62567	14.6462	100	100
ENSMUSG00000021930	1.7986	871.913	1214.44	1.413	2.16744	1.10613	2.1178	100	100
ENSMUSG00000021932	1.27383	2.51587	10.8617	0.829875	1.93471	2.02742	8.05073	100	100
ENSMUSG00000021936	0.490546	1.38553	3.52194	0.249001	0.959876	0.928433	6.31395	100	100
ENSMUSG00000021938	0.361536	1.78853	10.4986	0.263042	0.443214	4.70353	8.41563	100	100
ENSMUSG00000021939	6.8321	88.3532	1047.48	2.8989	7.77581	3.13826	16.0848	100	100
ENSMUSG00000021947	0.470972	3.12497	10.7179	0.325035	0.621921	2.44488	5.87678	100	100
ENSMUSG00000021948	1.15516	3.09961	14.5549	0.878566	1.7952	2.14929	7.2207	100	100
ENSMUSG00000021950	0.966016	18.7473	1179.66	0.818502	1.16863	49.6021	82.7161	100	100
ENSMUSG00000021952	0.250699	0.382564	7.13688	0.159545	0.367867	11.0335	32.6954	100	100
ENSMUSG00000021957	4.66371	69.164	199.555	3.56658	7.31991	1.72662	4.56421	100	100
ENSMUSG00000021958	1.63501	5.84723	14.9286	1.03309	2.70252	1.21226	5.56636	100	100
ENSMUSG00000021959	1.43549	348.51	456.379	0.955476	1.70178	1.12353	2.5182	100	100
ENSMUSG00000021963	2.13417	10.8856	312.697	1.79514	8.41101	7.17714	37.7121	100	100
ENSMUSG00000021965	0.114331	1.03687	7.73088	0.0847811	0.181464	3.78026	11.4877	100	100
ENSMUSG00000021967	4.68498	17.838	130.916	3.62644	6.49894	4.21514	10.673	100	100
ENSMUSG00000021969	2.2471	7.51076	43.3527	1.85027	3.26072	3.08938	8.03575	100	100
ENSMUSG00000021972	0.345268	0.920496	3.83468	0.182635	0.587035	1.98265	10.0393	100	100
ENSMUSG00000021973	1.94093	23.0302	24.4729	0.892608	2.49251	0.775624	3.55963	100	100
ENSMUSG00000021975	0.596545	0.672929	3.34767	0.305986	1.11958	1.91674	11.8647	100	100
ENSMUSG00000021978	1.35902	2.89955	13.4057	0.992741	2.31659	1.8802	8.49968	100	100
ENSMUSG00000021981	1.43833	2.82551	12.5486	0.999039	2.65201	1.62351	7.96588	100	100
ENSMUSG00000021982	0.16306	0.264747	4.5743	0.0900154	0.235257	11.1771	31.537	100	100
ENSMUSG00000021987	3.0882	27.1489	24.5499	1.35377	4.91845	0.516333	3.7793	100	100
ENSMUSG00000021994	0.830466	76.2864	305.379	0.645152	0.935761	3.28987	5.53211	100	100
ENSMUSG00000022000	0.549173	1.15054	6.60308	0.379101	0.732841	3.62757	10.438	100	100
ENSMUSG00000022003	0.569471	1.08444	4.04249	0.313064	0.939959	1.78509	9.13086	100	100
ENSMUSG00000022008	0.516317	0.607735	4.70449	0.304675	1.0568	2.82788	17.604	100	100
ENSMUSG00000022009	1.05301	3.14104	7.42961	0.281106	1.62448	1.18539	10.8031	100	100
ENSMUSG00000022010	2.16403	120.848	3749.58	1.95039	10.8651	7.28501	35.1843	100	100
ENSMUSG00000022012	0.0821623	165.928	282.088	0.0488538	0.17256	0.771804	3.22695	100	100
ENSMUSG00000022013	0.13737	0.211492	19.3087	0.0893338	0.380864	22.2439	149.612	100	100
ENSMUSG00000022016	1.14004	1.97233	11.0413	0.655427	1.96287	2.10736	13.0481	100	100
ENSMUSG00000022021	0.245116	1.51244	11.6119	0.204303	0.306043	5.5781	9.81854	100	100
ENSMUSG00000022023	2.10724	4.55682	21.6917	1.69154	5.66101	1.22334	6.71931	100	100
ENSMUSG00000022024	2.85718	7.15356	39.0589	2.25251	5.37625	2.08375	8.04912	100	100
ENSMUSG00000022031	0.669153	0.953353	7.33642	0.46219	1.34769	2.75787	12.8619	100	100
ENSMUSG00000022032	0.0319297	4.11301	63.0065	0.0236062	0.0569474	3.98084	32.123	100	100
ENSMUSG00000022034	0.0473579	0.427267	5.39096	0.0274277	0.11666	4.61352	21.7913	100	100
ENSMUSG00000022035	3.41045	215.162	318.963	2.58296	4.31924	1.16322	2.70371	100	100
ENSMUSG00000022040	0.117429	23.9845	48.5151	0.0726829	0.349593	0.596132	2.91099	100	100
ENSMUSG00000022043	3.36148	623.184	1339	2.84631	5.07402	1.48871	2.76935	100	100
ENSMUSG00000022051	0.343214	0.632099	25.9502	0.281247	0.595032	16.4006	51.5465	100	100
ENSMUSG00000022052	2.74455	337.673	311.078	2.02271	3.42518	0.710914	1.44102	100	100
ENSMUSG00000022064	0.636765	1.4315	4.19862	0.261676	0.99603	1.36934	10.0455	100	100
ENSMUSG00000022070	0.233317	2.47791	15.6928	0.187809	0.29421	4.48102	7.80301	100	100
ENSMUSG00000022074	2.27909	14.5488	57.4541	1.71183	3.66553	2.111	6.52204	100	100
ENSMUSG00000022089	1.14194	2.61315	10.8977	0.892252	2.48109	1.39233	6.33035	100	100
ENSMUSG00000022090	0.654779	254.913	4026.16	0.50667	0.643788	16.4668	24.3325	100	100
ENSMUSG00000022091	0.802316	3.27865	19.9439	0.648713	1.00753	4.29795	8.84605	100	100
ENSMUSG00000022092	0.23616	23.7727	20.8842	0.0866451	0.351459	0.520168	3.46955	100	100
ENSMUSG00000022094	0.517662	0.634625	6.52523	0.324598	0.698251	6.85648	18.4827	100	100
ENSMUSG00000022095	0.369369	1.08467	4.90026	0.218357	0.569726	2.55576	9.03708	100	100
ENSMUSG00000022096	0.0886888	3.33172	6.33184	0.057582	0.173031	0.792579	4.57824	100	100
ENSMUSG00000022098	3.12399	168.693	797.808	2.55037	5.57182	2.63576	6.80079	100	100
ENSMUSG00000022099	0.121825	2.00489	3.39053	0.0767839	0.249902	0.768119	2.82071	100	100
ENSMUSG00000022100	0.872026	2.62211	13.9919	0.59923	1.19357	3.39777	8.39208	100	100
ENSMUSG00000022105	0.247606	49.7165	49.7349	0.0871066	0.415841	0.595043	3.92432	100	100
ENSMUSG00000022106	1.65155	6.47249	16.6983	1.17437	2.49136	1.3685	4.85906	100	100
ENSMUSG00000022108	2.72726	429.65	7095.05	2.47939	3.89331	11.7047	18.7808	100	100
ENSMUSG00000022109	0.865375	3.40098	16.6832	0.693606	1.13063	3.24513	7.13733	100	100
ENSMUSG00000022110	4.54266	16.2245	47.3424	3.10592	8.70062	1.20485	5.57571	100	100
ENSMUSG00000022111	2.66163	392.966	1432.23	1.99402	4.8574	1.98974	5.48733	100	100
ENSMUSG00000022114	0.289013	3.04142	5.91095	0.15817	0.452716	1.09525	3.76804	100	100
ENSMUSG00000022119	0.876325	1.31974	8.9215	0.633191	1.24522	4.16299	11.0795	100	100
ENSMUSG00000022120	0.544556	3.82027	6.55542	0.321528	0.8232	0.979775	3.23934	100	100
ENSMUSG00000022124	0.920183	2.33371	5.97932	0.372708	1.2741	1.44427	11.3043	100	100
ENSMUSG00000022125	1.84936	4.17524	15.9981	1.35548	2.94154	1.6466	6.13143	100	100
ENSMUSG00000022130	1.09967	2.26458	6.89616	0.666285	1.84225	1.27305	7.09856	100	100
ENSMUSG00000022131	1.35863	6.41533	9.34721	0.89713	2.10874	0.812474	2.94431	100	100
ENSMUSG00000022136	2.72594	403.528	1260.1	2.11005	5.40159	1.45185	5.05177	100	100
ENSMUSG00000022139	3.10892	38.3364	195.577	2.5903	4.84637	3.02752	6.93237	100	100
ENSMUSG00000022141	0.36795	0.604504	6.8735	0.258698	0.508494	7.50314	19.6787	100	100
ENSMUSG00000022142	0.632934	7.96509	15.4536	0.440802	0.814768	1.43924	3.03847	100	100
ENSMUSG00000022144	0.0586844	0.792816	3.32368	0.02869	0.145925	1.49741	9.19399	100	100
ENSMUSG00000022146	1.75354	4.61041	24.6903	1.4898	5.31902	1.22995	7.05235	100	100
ENSMUSG00000022150	1.71609	123.518	370.955	1.19585	2.52019	2.15383	5.59378	100	100
ENSMUSG00000022151	0.863538	1.36704	6.18855	0.434317	1.74279	1.66136	12.4525	100	100
ENSMUSG00000022156	0.0567636	8.08621	107.413	0.0397599	0.095507	5.05755	22.0646	100	100
ENSMUSG00000022174	4.8862	1000	9999.96	5.31241	12.5088	4.12885	11.5761	100	100
ENSMUSG00000022175	2.35106	7.54276	20.6918	1.71923	4.20363	1.1739	4.83188	100	100
ENSMUSG00000022177	0.58546	30.3665	95.6814	0.422719	0.680412	2.65336	4.91715	100	100
ENSMUSG00000022178	0.766567	2.42964	11.7383	0.584233	1.01575	3.31142	7.59443	100	100
ENSMUSG00000022179	0.198826	104.155	155.743	0.12271	0.260167	0.969027	2.65731	100	100
ENSMUSG00000022180	0.0740373	31.2116	77.7697	0.0532287	0.30569	0.610021	3.76987	100	100
ENSMUSG00000022185	3.12971	11.3427	68.0606	2.45944	7.54601	1.92365	9.12521	100	100
ENSMUSG00000022186	2.72929	17.3174	59.8598	1.9273	4.27194	1.91361	6.55925	100	100
ENSMUSG00000022191	1.36924	3.81326	9.54262	0.735397	2.12406	1.31611	6.52283	100	100
ENSMUSG00000022193	5.57743	22.4077	193.102	4.29471	7.53576	5.27719	14.5488	100	100
ENSMUSG00000022194	0.297105	0.451698	6.38021	0.190696	0.396723	9.99621	23.7909	100	100
ENSMUSG00000022195	1.62294	71.6703	39.5996	0.595546	2.37197	0.367947	2.88137	100	100
ENSMUSG00000022197	0.112963	26.6604	27.2475	0.0656019	0.270234	0.381927	1.97652	100	100
ENSMUSG00000022199	0.345139	57.8144	166.475	0.204755	0.404293	2.41509	6.15894	100	100
ENSMUSG00000022200	0.670931	1.18926	5.23401	0.378021	1.17819	1.75296	10.4329	100	100
ENSMUSG00000022201	0.923865	2.35871	18.7054	0.744741	1.38784	3.8312	10.9796	100	100
ENSMUSG00000022204	1.81605	31.7119	135.677	1.5337	3.77553	1.91275	5.47573	100	100
ENSMUSG00000022205	4.85103	46.4127	212.377	3.727	7.70083	2.77438	7.26851	100	100
ENSMUSG00000022206	0.141369	1.85196	25.4131	0.117343	0.295665	4.84018	17.442	100	100
ENSMUSG00000022210	1.13335	2.45655	16.9686	0.787067	1.75124	3.07077	12.1619	100	100
ENSMUSG00000022214	0.804926	3.16225	8.85987	0.503067	1.10175	1.65838	5.1735	100	100
ENSMUSG00000022216	1.60317	6.49109	24.8862	1.12416	2.24647	2.22191	6.81774	100	100
ENSMUSG00000022217	0.344007	0.769031	6.64377	0.155221	0.528611	4.37205	25.6607	100	100
ENSMUSG00000022220	0.314333	2.23324	5.73626	0.15548	0.456772	1.57378	5.46975	100	100
ENSMUSG00000022221	1.79456	9.08393	96.0732	1.38178	3.56804	4.39037	16.1729	100	100
ENSMUSG00000022223	0.790463	4.28101	18.9255	0.537332	0.972341	3.05903	7.4686	100	100
ENSMUSG00000022228	1.09783	88.5998	44.5344	0.382236	1.63639	0.321746	2.48372	100	100
ENSMUSG00000022231	0.0676543	5.23189	10.4393	0.0384146	0.210335	0.555816	3.90416	100	100
ENSMUSG00000022234	5.83197	335.263	2584.56	5.24703	7.11595	6.3234	8.78817	100	100
ENSMUSG00000022241	3.60792	212.521	769.917	2.87201	4.70207	2.69961	5.42495	100	100
ENSMUSG00000022244	0.922355	39.0456	61.6683	0.411715	1.12389	1.25324	5.75189	100	100
ENSMUSG00000022246	0.167142	3.51815	11.798	0.128338	0.237328	2.10434	4.67645	100	100
ENSMUSG00000022247	4.19143	67.8601	181.836	3.0276	5.58312	1.91989	4.93504	100	100
ENSMUSG00000022248	1.82007	365.82	611.349	1.45839	2.13923	1.42413	2.43744	100	100
[truncated: 7,072 more rows]
