# Supplementary material for: Transcriptional bursts explain autosomal random monoallelic expression and affect allelic imbalance
Source: PLoS Comput Biol. 2021 Mar 9;17(3):e1008772. doi: 10.1371/journal.pcbi.1008772 (PMC7978379; doi:10.1371/journal.pcbi.1008772)
Supplement: S2 Table — Analysis code is also available at https://github.com/sandberg-lab/aRME_and_bursting. (XLSX) [file pcbi.1008772.s007.xlsx]

## Sheet: S2_table
S2 Table. Predicted probabilites, observed fractions and mean expression for all genes used in analysis. Analysis code available at https://github.com/sandberg-lab/aRME_and_bursting
gene_id	silent_c57	silent_cast	biallelic	mono_cast	mono_c57	silent	p_silent_c57	p_silent_cast	p_silent	p_biallelic	p_mono_cast	p_mono_c57	mean_c57	mean_cast
ENSMUSG00000027646	0.337539	0.23817	0.481073	0.280757	0.181388	0.0567823	0.333347	0.210661	0.070223	0.526216	0.263124	0.140438	2.21293	3.6388
ENSMUSG00000113581	0.637444	0.352155	0.283804	0.364042	0.0787519	0.273403	0.631913	0.333617	0.210817	0.245287	0.421096	0.1228	1.64636	3.54681
ENSMUSG00000042502	0.0851689	0.0631424	0.853157	0.0837004	0.061674	0.00146843	0.0795976	0.049118	0.00390968	0.875194	0.075688	0.0452083	5.23789	5.84288
ENSMUSG00000025810	0.025	0.0264706	0.951471	0.0220588	0.0235294	0.00294118	0.0227068	0.0229526	0.000521178	0.954862	0.0221856	0.0224314	11.4412	9.70882
ENSMUSG00000073775	0.275862	0.3049	0.446461	0.248639	0.277677	0.0272232	0.265202	0.286726	0.0760404	0.524112	0.189162	0.210686	4.52813	4.23775
ENSMUSG00000023942	0.113569	0.039823	0.849558	0.110619	0.0368732	0.00294985	0.0927385	0.0313602	0.0029083	0.87881	0.0898302	0.0284519	8.72714	16.0929
ENSMUSG00000038633	0.0117302	0.00439883	0.983871	0.0117302	0.00439883	0	0.00194056	0.000504776	9.79549e-07	0.997556	0.00193958	0.000503796	19.7683	21.2375
ENSMUSG00000022706	0.0366569	0.0175953	0.945748	0.0366569	0.0175953	0	0.0330185	0.0129038	0.000426065	0.954504	0.0325925	0.0124777	8.52933	9.80205
ENSMUSG00000016554	0.00439883	0	0.995601	0.00439883	0	0	0.000246987	7.46288e-05	1.84324e-08	0.999678	0.000246969	7.46104e-05	20.629	22.1584
ENSMUSG00000018500	0.496329	0.634361	0.211454	0.154185	0.292217	0.342144	0.495624	0.629191	0.311842	0.187027	0.183782	0.317349	1.92364	1.33186
ENSMUSG00000021752	0.881306	0.906528	0.0133531	0.0801187	0.105341	0.801187	0.881296	0.906828	0.799184	0.0110599	0.0821121	0.107644	0.169139	0.117211
ENSMUSG00000038503	0.0175953	0.00879765	0.973607	0.0175953	0.00879765	0	0.0168708	0.00704049	0.000118779	0.976207	0.0167521	0.00692171	6.77859	9.30059
ENSMUSG00000006191	0.453869	0.36756	0.333333	0.299107	0.212798	0.154762	0.44501	0.370013	0.164659	0.349637	0.28035	0.205353	1.17262	1.36756
ENSMUSG00000025212	0.0663717	0.039823	0.896755	0.0634218	0.0368732	0.00294985	0.0452141	0.0219636	0.000993065	0.933815	0.044221	0.0209706	6.89528	7.78466
ENSMUSG00000032727	0.575758	0.644781	0.121212	0.234007	0.30303	0.341751	0.57716	0.64474	0.372118	0.150218	0.205042	0.272622	0.80303	0.700337
ENSMUSG00000003865	0.150746	0.0940299	0.759701	0.146269	0.0895522	0.00447761	0.120975	0.0804268	0.00972963	0.808328	0.111245	0.0706972	5.81642	6.6194
ENSMUSG00000020111	0.0439883	0.0146628	0.942815	0.042522	0.0131965	0.00146628	0.0337809	0.00717003	0.00024221	0.959291	0.0335387	0.00692782	5.94868	10.7067
ENSMUSG00000024942	0.35355	0.371302	0.411243	0.217456	0.235207	0.136095	0.35115	0.368905	0.129541	0.409486	0.221609	0.239364	1.83136	1.77071
ENSMUSG00000027006	0	0.00146628	0.998534	0	0.00146628	0	0.00231837	0.000793875	1.8405e-06	0.99689	0.00231653	0.000792034	11.6965	14.2185
ENSMUSG00000014859	0.372907	0.351598	0.404871	0.243531	0.222222	0.129376	0.36881	0.348579	0.128559	0.41117	0.24025	0.22002	1.51598	1.62405
ENSMUSG00000019822	0.31454	0.456973	0.357567	0.18546	0.327893	0.12908	0.310266	0.455896	0.141449	0.375287	0.168817	0.314447	2.00445	1.37834
ENSMUSG00000039197	0	0.00146628	0.998534	0	0.00146628	0	0.000909618	0.000668485	6.08066e-07	0.998423	0.00090901	0.000667877	22.7023	23.0557
ENSMUSG00000027408	0.865385	0.909763	0.010355	0.0798817	0.12426	0.785503	0.8647	0.909724	0.786638	0.0122144	0.0780619	0.123086	0.513314	0.223373
ENSMUSG00000029664	0.777286	0.427729	0.144543	0.427729	0.0781711	0.349558	0.776053	0.416956	0.32358	0.130571	0.452473	0.0933761	0.824484	2.37463
ENSMUSG00000040795	0.409226	0.415179	0.331845	0.252976	0.258929	0.15625	0.406038	0.411939	0.167263	0.349285	0.238775	0.244676	1.39435	1.53869
ENSMUSG00000003813	0.340299	0.459701	0.202985	0.337313	0.456716	0.00298507	0.302956	0.437214	0.132456	0.392287	0.170499	0.304757	9.72836	8.30448
ENSMUSG00000047090	0.079646	0.10472	0.820059	0.0752212	0.100295	0.00442478	0.0720557	0.091982	0.00662783	0.84259	0.0654278	0.0853542	6.37463	6.19174
ENSMUSG00000052337	0.00733138	0.0117302	0.980938	0.00733138	0.0117302	0	0.00546008	0.00580557	3.16989e-05	0.988766	0.00542838	0.00577387	11.2243	10.5455
ENSMUSG00000013160	0.0748899	0.0528634	0.886931	0.0602056	0.0381791	0.0146843	0.0802539	0.0712343	0.00571683	0.854229	0.0745371	0.0655175	3.47724	3.61674
ENSMUSG00000069601	0.135821	0.429851	0.489552	0.080597	0.374627	0.0552239	0.119964	0.421977	0.0506219	0.508681	0.0693418	0.371355	4.27612	2.04179
ENSMUSG00000009733	0.549467	0.552511	0.185693	0.261796	0.26484	0.287671	0.550309	0.552522	0.304058	0.201227	0.246251	0.248464	0.824962	0.901065
ENSMUSG00000024240	0.398907	0.453552	0.285974	0.260474	0.315118	0.138434	0.393752	0.449852	0.17713	0.333527	0.216622	0.272722	2.04189	1.66302
ENSMUSG00000042572	0.324786	0.376068	0.299145	0.324786	0.376068	0	0.306477	0.364738	0.111784	0.440569	0.194693	0.252954	6.59615	6.27564
ENSMUSG00000068699	0.0205279	0.0131965	0.967742	0.0190616	0.0117302	0.00146628	0.0101594	0.0110155	0.00011191	0.978937	0.0100475	0.0109036	12.415	12.2566
ENSMUSG00000022336	0.00293255	0	0.997067	0.00293255	0	0	2.66322e-06	8.90301e-06	2.37106e-11	0.999988	2.66319e-06	8.90298e-06	29.5704	30.5733
ENSMUSG00000021611	0.866667	0.859259	0.0103704	0.13037	0.122963	0.736296	0.866599	0.859341	0.744704	0.0187641	0.121895	0.114637	0.214815	0.207407
ENSMUSG00000036940	0.468912	0.450777	0.15544	0.393782	0.375648	0.0751295	0.464876	0.447413	0.207991	0.295703	0.256884	0.239421	2.74093	2.53886
ENSMUSG00000021712	0.522907	0.50079	0.21643	0.28278	0.260664	0.240126	0.523431	0.498578	0.260971	0.238962	0.262459	0.237607	0.976303	1.00632
ENSMUSG00000021725	0.596037	0.657012	0.114329	0.228659	0.289634	0.367378	0.595518	0.655934	0.390621	0.139168	0.204897	0.265313	0.833841	0.70122
ENSMUSG00000037773	0.37538	0.328267	0.390578	0.281155	0.234043	0.0942249	0.368915	0.317819	0.117248	0.430514	0.251667	0.200571	1.8769	2.08967
ENSMUSG00000027878	0.0381232	0.0175953	0.947214	0.0351906	0.0146628	0.00293255	0.0243145	0.0161	0.000391464	0.959977	0.023923	0.0157086	6.46628	7.28006
ENSMUSG00000032657	0.441237	0.313402	0.278351	0.408247	0.280412	0.0329897	0.420754	0.298278	0.125502	0.40647	0.295252	0.172777	4.23299	5.19381
ENSMUSG00000040433	0.118768	0.302053	0.634897	0.0630499	0.246334	0.0557185	0.147136	0.318518	0.0468655	0.581211	0.100271	0.271652	3.24194	1.8739
ENSMUSG00000039081	0.470899	0.391534	0.208995	0.399471	0.320106	0.0714286	0.44556	0.340946	0.151912	0.365405	0.293648	0.189034	5.31746	5.96032
ENSMUSG00000057278	0.00879765	0	0.991202	0.00879765	0	0	0.000299047	6.49062e-05	1.941e-08	0.999636	0.000299028	6.48868e-05	30.0718	36.8475
ENSMUSG00000058997	0.416025	0.546995	0.244992	0.208012	0.338983	0.208012	0.415192	0.546245	0.226797	0.265359	0.188395	0.319449	1.42219	1.05393
ENSMUSG00000107768	0.759232	0.936484	0.0221566	0.0413589	0.218612	0.717873	0.759593	0.936518	0.711372	0.0152617	0.0482208	0.225146	0.422452	0.0945347
ENSMUSG00000018378	0.413732	0.267606	0.357394	0.375	0.228873	0.0387324	0.401187	0.257725	0.103396	0.444484	0.297791	0.154329	2.6338	3.51408
ENSMUSG00000072893	0.694118	0.757353	0.0647059	0.177941	0.241176	0.516176	0.69312	0.757288	0.524891	0.0744836	0.168228	0.232397	0.588235	0.426471
ENSMUSG00000027523	0	0.00146628	0.998534	0	0.00146628	0	1.04239e-06	2.95048e-06	3.07555e-12	0.999996	1.04239e-06	2.95048e-06	52.1965	55.8607
ENSMUSG00000023988	0.0792952	0.061674	0.875184	0.0631424	0.0455213	0.0161527	0.071332	0.0600385	0.00428267	0.872912	0.0670494	0.0557559	4.96476	5.60793
ENSMUSG00000031532	0.00733138	0.0058651	0.986804	0.00733138	0.0058651	0	0.00441112	0.00548332	2.41876e-05	0.99013	0.00438694	0.00545913	9.80352	10.1642
ENSMUSG00000033961	0.870968	0.83871	0.00921659	0.152074	0.119816	0.718894	0.870003	0.838694	0.729666	0.0209693	0.140337	0.109028	0.176651	0.22427
ENSMUSG00000087213	0.646084	0.736446	0.143072	0.120482	0.210843	0.525602	0.643705	0.736479	0.474075	0.0938911	0.169629	0.262404	0.805723	0.536145
ENSMUSG00000007812	0.298663	0.274889	0.479941	0.245171	0.221397	0.0534918	0.291252	0.27514	0.0801349	0.513744	0.211117	0.195005	1.86033	2.06686
ENSMUSG00000035953	0.367257	0.287611	0.446903	0.265487	0.185841	0.10177	0.365744	0.293348	0.10729	0.448198	0.258454	0.186058	1.49115	1.87611
ENSMUSG00000044791	0.347243	0.269747	0.460507	0.269747	0.19225	0.0774963	0.341105	0.269583	0.0919562	0.481268	0.249149	0.177627	1.92399	2.16095
ENSMUSG00000037466	0.721239	0.771386	0.143068	0.0855457	0.135693	0.635693	0.721244	0.77099	0.556071	0.0638381	0.165172	0.214918	0.812684	0.477876
ENSMUSG00000049881	0.146843	0.0249633	0.835536	0.139501	0.0176211	0.00734214	0.136498	0.0265457	0.00362344	0.84058	0.132875	0.0229222	5.25551	11.0558
ENSMUSG00000024283	0.217262	0.123512	0.666667	0.209821	0.116071	0.00744048	0.215913	0.112293	0.0242455	0.696039	0.191668	0.0880475	3.15179	4.3497
ENSMUSG00000045506	0.854599	0.939169	0.0118694	0.0489614	0.133531	0.805638	0.855403	0.939273	0.803457	0.008781	0.0519464	0.135816	0.224036	0.0964392
ENSMUSG00000015733	0.00733138	0.00439883	0.98827	0.00733138	0.00439883	0	0.000451516	0.00059544	2.6885e-07	0.998953	0.000451247	0.000595171	19.3343	17.5587
ENSMUSG00000042323	0.079646	0.129794	0.794985	0.0752212	0.125369	0.00442478	0.0761992	0.122374	0.00932477	0.810752	0.0668744	0.113049	4.9528	4.35103
ENSMUSG00000050931	0.659824	0.519062	0.211144	0.269795	0.129032	0.390029	0.660104	0.523373	0.345481	0.162003	0.314623	0.177892	0.667155	1.07625
ENSMUSG00000019842	0.310751	0.291605	0.477172	0.231222	0.212077	0.0795287	0.302438	0.276056	0.0834898	0.504996	0.218949	0.192566	2.10751	2.51694
ENSMUSG00000060397	0.9273	0.854599	0.00593472	0.139466	0.0667656	0.787834	0.927075	0.854828	0.792489	0.0105867	0.134585	0.0623385	0.0890208	0.189911
ENSMUSG00000096054	0.38253	0.490964	0.311747	0.197289	0.305723	0.185241	0.366524	0.48491	0.177731	0.326297	0.188793	0.307179	2.37048	1.54066
ENSMUSG00000029551	0.139466	0.158754	0.724036	0.117211	0.136499	0.0222552	0.134363	0.15115	0.020309	0.734796	0.114054	0.130841	3.91691	3.2997
ENSMUSG00000027405	0.030837	0.0293686	0.942731	0.0279001	0.0264317	0.00293686	0.0206453	0.0180698	0.000373056	0.961658	0.0202722	0.0176968	13.5756	14.859
ENSMUSG00000042302	0.27454	0.29908	0.506135	0.194785	0.219325	0.0797546	0.255047	0.281506	0.0717972	0.535244	0.18325	0.209709	2.93865	2.69939
ENSMUSG00000002949	0.0897059	0.0676471	0.845588	0.0867647	0.0647059	0.00294118	0.0648206	0.0553289	0.00358645	0.883437	0.0612341	0.0517424	5.26324	5.61471
ENSMUSG00000056770	0.148872	0.196992	0.661654	0.141353	0.189474	0.0075188	0.136461	0.179961	0.0245577	0.708135	0.111903	0.155404	4.00602	3.53835
ENSMUSG00000072582	0.0454545	0.0439883	0.914956	0.0410557	0.0395894	0.00439883	0.0361591	0.039297	0.00142094	0.925965	0.0347382	0.037876	7.22287	8.1217
ENSMUSG00000001642	0.294205	0.0282318	0.684993	0.286776	0.0208024	0.00742942	0.284694	0.0166	0.00472591	0.703432	0.279968	0.0118741	3.17831	9.40565
ENSMUSG00000048440	0.2	0.413333	0.460741	0.125926	0.339259	0.0740741	0.186709	0.405822	0.0757708	0.483239	0.110939	0.330051	2.69481	1.76296
ENSMUSG00000030752	0.769912	0.800885	0.0457227	0.153392	0.184366	0.616519	0.769597	0.800894	0.616365	0.0458747	0.153231	0.184529	0.435103	0.362832
ENSMUSG00000025403	0.020558	0.0220264	0.958884	0.0190896	0.020558	0.00146843	0.0153204	0.00901845	0.000138166	0.975799	0.0151822	0.00888028	13.4097	14.812
ENSMUSG00000027428	0.345588	0.244118	0.486765	0.269118	0.167647	0.0764706	0.342434	0.24071	0.0824273	0.499283	0.260006	0.158283	1.82059	2.20882
ENSMUSG00000028861	0.00881057	0.0234949	0.969163	0.00734214	0.0220264	0.00146843	0.00685279	0.0281611	0.000192982	0.965179	0.00665981	0.0279681	9.45081	6.60352
ENSMUSG00000055319	0.151471	0.107353	0.75	0.142647	0.0985294	0.00882353	0.139262	0.101041	0.0140713	0.773767	0.125191	0.0869701	3.04412	3.47794
ENSMUSG00000003226	0.231304	0.311304	0.462609	0.226087	0.306087	0.00521739	0.213543	0.253057	0.0540385	0.587439	0.159504	0.199018	4.77217	4.37043
ENSMUSG00000022994	0.241481	0.260741	0.537778	0.201481	0.220741	0.04	0.225547	0.252093	0.0568587	0.579219	0.168688	0.195234	2.63852	2.53185
ENSMUSG00000046876	0.336765	0.327941	0.470588	0.201471	0.192647	0.135294	0.329015	0.319902	0.105253	0.456335	0.223763	0.21465	1.94118	1.80147
ENSMUSG00000032097	0.075	0.0367647	0.888235	0.075	0.0367647	0	0.0610569	0.0196717	0.00120109	0.920473	0.0598558	0.0184706	11.0147	13.4868
ENSMUSG00000031451	0.130882	0.108824	0.804412	0.0867647	0.0647059	0.0441176	0.131762	0.117516	0.0154842	0.766206	0.116278	0.102032	13.0103	11.8074
ENSMUSG00000026478	0.0278592	0.016129	0.957478	0.026393	0.0146628	0.00146628	0.0192178	0.00945351	0.000181675	0.97151	0.0190361	0.00927183	8.33284	9.85044
ENSMUSG00000063236	0.0381791	0.0293686	0.932452	0.0381791	0.0293686	0	0.0319272	0.0263954	0.000842731	0.94252	0.0310844	0.0255527	6.04993	5.56828
ENSMUSG00000032883	0.641026	0.637821	0.115385	0.246795	0.24359	0.394231	0.640529	0.637551	0.40837	0.13029	0.232159	0.229181	0.879808	0.839744
ENSMUSG00000042312	0.0058651	0.0102639	0.983871	0.0058651	0.0102639	0	0.00487661	0.00773637	3.77272e-05	0.987425	0.00483888	0.00769864	25.7361	17.0587
ENSMUSG00000027223	0.595679	0.603395	0.145062	0.251543	0.259259	0.344136	0.583065	0.602709	0.351419	0.165644	0.231646	0.25129	1.02778	1.02315
ENSMUSG00000034674	0.584958	0.56546	0.10585	0.328691	0.309192	0.256267	0.583548	0.55709	0.325089	0.184451	0.258459	0.232001	1.47354	1.61003
ENSMUSG00000024513	0.269345	0.255952	0.529762	0.214286	0.200893	0.0550595	0.262304	0.251329	0.0659244	0.552292	0.196379	0.185404	2.22321	2.20089
ENSMUSG00000069114	0.849741	0.816926	0.0224525	0.160622	0.127807	0.689119	0.849678	0.816619	0.693863	0.0275663	0.155815	0.122756	0.25734	0.33506
ENSMUSG00000026427	0.110619	0.103245	0.792035	0.10472	0.0973451	0.00589971	0.0941087	0.0911112	0.00857436	0.823354	0.0855344	0.0825368	4.52212	4.33481
ENSMUSG00000020064	0.48	0.452308	0.163077	0.384615	0.356923	0.0953846	0.478125	0.446348	0.21341	0.288937	0.264715	0.232938	2.56923	2.63692
ENSMUSG00000039844	0.175074	0.169139	0.678042	0.152819	0.146884	0.0222552	0.167614	0.156402	0.0262151	0.702199	0.141399	0.130187	3.35163	3.35905
ENSMUSG00000036894	0.683168	0.740594	0.0772277	0.182178	0.239604	0.50099	0.682367	0.740926	0.505583	0.0822904	0.176783	0.235343	0.645545	0.552475
ENSMUSG00000064254	0.275811	0.0619469	0.676991	0.261062	0.0471976	0.0147493	0.26875	0.0570371	0.0153287	0.689542	0.253421	0.0417084	2.29499	5.40413
ENSMUSG00000058706	0.569044	0.611533	0.150228	0.23824	0.280728	0.330804	0.568207	0.611029	0.347191	0.167955	0.221016	0.263838	0.849772	0.754173
ENSMUSG00000033538	0.865132	0.746711	0.0361842	0.217105	0.0986842	0.648026	0.864988	0.746746	0.645927	0.0341923	0.219062	0.10082	0.271382	0.550987
ENSMUSG00000039145	0.856716	0.941791	0.0104478	0.0477612	0.132836	0.808955	0.856544	0.941864	0.806748	0.00833992	0.0497959	0.135116	0.219403	0.0880597
ENSMUSG00000034285	0.839316	0.839316	0.0188034	0.14188	0.14188	0.697436	0.839232	0.839141	0.704233	0.0258611	0.134998	0.134907	0.432479	0.437607
ENSMUSG00000038775	0.735401	0.906934	0.0364964	0.0565693	0.228102	0.678832	0.734622	0.906847	0.66619	0.0247207	0.068432	0.240658	0.815693	0.224453
ENSMUSG00000037933	0.253833	0.282794	0.473595	0.243612	0.272572	0.0102215	0.230075	0.247607	0.0569682	0.579286	0.173107	0.190639	5.3339	4.52981
ENSMUSG00000005442	0.254019	0.233119	0.543408	0.223473	0.202572	0.0305466	0.24319	0.221632	0.0538988	0.589076	0.189292	0.167733	3.36817	3.44855
ENSMUSG00000036564	0.10355	0.214497	0.718935	0.066568	0.177515	0.0369822	0.0860394	0.200907	0.0172859	0.730339	0.0687535	0.183621	6.35503	4.48225
ENSMUSG00000021665	0.162003	0.201767	0.665685	0.132548	0.172312	0.0294551	0.146987	0.19546	0.02873	0.686283	0.118257	0.16673	3.41384	2.88954
ENSMUSG00000063146	0.310751	0.225331	0.53461	0.240059	0.154639	0.0706922	0.302107	0.219241	0.066234	0.544887	0.235872	0.153007	1.96465	2.36082
ENSMUSG00000027968	0.152108	0.191265	0.674699	0.134036	0.173193	0.0180723	0.138764	0.182728	0.025356	0.703864	0.113408	0.157372	4.18825	3.77259
ENSMUSG00000045658	0.454545	0.449843	0.299373	0.250784	0.246082	0.203762	0.451148	0.43921	0.198149	0.307791	0.253	0.241061	1.75392	1.47335
ENSMUSG00000042569	0.124077	0.146233	0.747415	0.106352	0.128508	0.0177253	0.112167	0.145071	0.0162721	0.759035	0.0958949	0.128798	3.68981	3.31167
ENSMUSG00000025241	0.220089	0.409158	0.435746	0.155096	0.344165	0.0649926	0.214935	0.40535	0.087124	0.466839	0.127811	0.318226	2.61891	1.37962
ENSMUSG00000022453	0.357567	0.143917	0.534125	0.321958	0.108309	0.0356083	0.353342	0.134065	0.0473707	0.559964	0.305972	0.086694	1.82641	3.35015
ENSMUSG00000015869	0.0557185	0.0718475	0.882698	0.0454545	0.0615836	0.0102639	0.0663476	0.0813165	0.00539515	0.857731	0.0609524	0.0759214	4.17302	3.90176
ENSMUSG00000079469	0.510324	0.514749	0.222714	0.262537	0.266962	0.247788	0.50957	0.512289	0.261047	0.239188	0.248523	0.251242	1.10029	1.16519
ENSMUSG00000097028	0.628788	0.810606	0.0787879	0.110606	0.292424	0.518182	0.625848	0.809474	0.506607	0.0712858	0.11924	0.302866	0.909091	0.4
ENSMUSG00000034926	0.288035	0.175775	0.624815	0.199409	0.0871492	0.0886263	0.279803	0.170158	0.0476108	0.597649	0.232192	0.122547	3.00295	3.98966
ENSMUSG00000025278	0	0.00293255	0.997067	0	0.00293255	0	0.00177417	0.00191648	3.40018e-06	0.996313	0.00177077	0.00191308	25.4604	23.9736
ENSMUSG00000027067	0.0483871	0.0351906	0.917889	0.0469208	0.0337243	0.00146628	0.0296888	0.0365442	0.00108496	0.934852	0.0286039	0.0354593	9.44135	8.78299
ENSMUSG00000022442	0.399687	0.443574	0.310345	0.246082	0.289969	0.153605	0.398237	0.441439	0.175797	0.336121	0.22244	0.265641	1.58621	1.46395
ENSMUSG00000000708	0.867572	0.852292	0.0186757	0.129032	0.113752	0.73854	0.868037	0.852212	0.739752	0.0195024	0.128285	0.11246	0.241087	0.317487
ENSMUSG00000007659	0.0397059	0.0735294	0.891176	0.0352941	0.0691176	0.00441176	0.0475686	0.0612741	0.00291473	0.894072	0.0446539	0.0583594	5.21765	4.86176
ENSMUSG00000018548	0.565672	0.629851	0.165672	0.204478	0.268657	0.361194	0.565385	0.62933	0.355814	0.161099	0.209571	0.273517	0.922388	0.819403
ENSMUSG00000028580	0.196291	0.279753	0.554869	0.165379	0.248841	0.0309119	0.190177	0.272276	0.0517807	0.589328	0.138397	0.220495	2.83771	2.37403
ENSMUSG00000053600	0.78811	0.809451	0.0396341	0.150915	0.172256	0.637195	0.788843	0.809311	0.638419	0.0402655	0.150424	0.170892	0.355183	0.301829
ENSMUSG00000023150	0.0871492	0.0753323	0.847858	0.0768095	0.0649926	0.0103397	0.0792635	0.0837891	0.00664142	0.843589	0.0726221	0.0771477	7.51108	6.5613
ENSMUSG00000030881	0.0886263	0.0945347	0.822747	0.0827179	0.0886263	0.00590842	0.0667754	0.0912025	0.00609009	0.848112	0.0606854	0.0851124	6.61448	5.49778
ENSMUSG00000043831	0.638427	0.65053	0.104387	0.245083	0.257186	0.393343	0.638404	0.650734	0.415431	0.126293	0.222973	0.235303	0.762481	0.667171
ENSMUSG00000057649	0.208517	0.230543	0.597651	0.171806	0.193833	0.0367107	0.197933	0.222214	0.0439835	0.623836	0.153949	0.178231	2.63583	2.46843
ENSMUSG00000021536	0.798193	0.75753	0.0662651	0.176205	0.135542	0.621988	0.797314	0.757245	0.603762	0.0492032	0.193552	0.153483	0.329819	0.456325
ENSMUSG00000039801	0.497784	0.592319	0.192024	0.215657	0.310192	0.282127	0.496047	0.59274	0.294027	0.20524	0.20202	0.298713	1.0325	0.77548
ENSMUSG00000022371	0.870398	0.861561	0.0500736	0.0883652	0.0795287	0.782032	0.870515	0.861	0.749514	0.0179984	0.121001	0.111487	0.497791	0.675994
ENSMUSG00000030255	0.602428	0.757208	0.0955994	0.147193	0.301973	0.455235	0.602363	0.756979	0.455976	0.096634	0.146387	0.301002	0.969651	0.435508
ENSMUSG00000043557	0.554348	0.54529	0.15942	0.29529	0.286232	0.259058	0.55204	0.543525	0.300047	0.204483	0.251993	0.243477	1.3279	1.38768
ENSMUSG00000024158	0.240122	0.194529	0.580547	0.224924	0.179331	0.0151976	0.232467	0.184663	0.042928	0.625798	0.189539	0.141735	3.20669	3.61094
ENSMUSG00000025647	0.00146628	0.00293255	0.995601	0.00146628	0.00293255	0	8.62014e-05	2.02213e-05	1.7431e-09	0.999894	8.61997e-05	2.02195e-05	23.0073	27.0264
ENSMUSG00000040414	0.638266	0.675635	0.119581	0.204783	0.242152	0.433483	0.637262	0.674757	0.429997	0.117978	0.207265	0.24476	0.668161	0.64275
ENSMUSG00000029513	0.22434	0.241935	0.589443	0.168622	0.186217	0.0557185	0.22868	0.228894	0.0523435	0.594769	0.176337	0.17655	2.40616	2.3651
ENSMUSG00000030393	0.8336	0.7984	0.0368	0.1648	0.1296	0.6688	0.833741	0.798671	0.665884	0.0334728	0.167856	0.132786	0.2736	0.32
ENSMUSG00000011256	0.0865103	0.0410557	0.879765	0.0791789	0.0337243	0.00733138	0.0652578	0.0299491	0.00195442	0.906747	0.0633034	0.0279947	8.01906	11.5073
ENSMUSG00000048271	0.316591	0.313546	0.449011	0.237443	0.234399	0.0791476	0.315039	0.304928	0.0960642	0.476097	0.218975	0.208864	1.87519	2.10502
ENSMUSG00000037957	0.363636	0.339713	0.371611	0.288676	0.264753	0.0749601	0.360071	0.330012	0.118828	0.428745	0.241243	0.211184	1.9075	1.84689
ENSMUSG00000040613	0.759232	0.670606	0.0915805	0.237814	0.149188	0.521418	0.759298	0.668738	0.507771	0.0797356	0.251527	0.160967	0.422452	0.757755
ENSMUSG00000025369	0.0882353	0.0985294	0.816176	0.0852941	0.0955882	0.00294118	0.0807793	0.0844308	0.00682026	0.84161	0.073959	0.0776106	4.76912	4.49412
ENSMUSG00000022514	0.379616	0.276219	0.453471	0.27031	0.166913	0.109306	0.366266	0.265969	0.0974155	0.46518	0.268851	0.168553	2.24815	2.62038
ENSMUSG00000044030	0.495202	0.485605	0.207294	0.307102	0.297505	0.1881	0.486678	0.483634	0.235374	0.265062	0.251304	0.24826	1.79079	1.93282
ENSMUSG00000050069	0.0856721	0.174298	0.77548	0.0502216	0.138848	0.0354505	0.0567052	0.139733	0.0079236	0.811485	0.0487816	0.13181	20.2777	15.839
ENSMUSG00000037958	0.129222	0.0939794	0.785609	0.120411	0.0851689	0.00881057	0.117793	0.085609	0.0100841	0.806682	0.107709	0.0755248	3.65786	3.93392
ENSMUSG00000019470	0.176991	0.233038	0.613569	0.153392	0.20944	0.0235988	0.172807	0.227375	0.0392921	0.63911	0.133515	0.188083	2.91298	2.26254
ENSMUSG00000020424	0.254844	0.140089	0.631893	0.228018	0.113264	0.0268256	0.247817	0.126021	0.0312301	0.657392	0.216587	0.0947906	3.2608	4.69449
ENSMUSG00000029669	0.813056	0.75816	0.0593472	0.182493	0.127596	0.630564	0.813157	0.758249	0.616576	0.0451694	0.196582	0.141673	0.320475	0.428783
ENSMUSG00000022013	0.575	0.416667	0.0333333	0.55	0.391667	0.025	0.563496	0.395441	0.22283	0.263892	0.340666	0.172612	5.45833	8.175
ENSMUSG00000039367	0.127628	0.117117	0.755255	0.127628	0.117117	0	0.109085	0.0966697	0.0105452	0.80479	0.0985399	0.0861245	5.0961	5.36186
ENSMUSG00000022634	0.281859	0.272864	0.506747	0.22039	0.211394	0.0614693	0.27754	0.266293	0.0739071	0.530074	0.203633	0.192386	2.29235	2.16492
ENSMUSG00000081476	0.743289	0.0385906	0.224832	0.736577	0.0318792	0.00671141	0.74276	0.0208604	0.0154943	0.251874	0.727265	0.00536613	0.659396	6.80034
ENSMUSG00000040521	0.108664	0.0792952	0.82232	0.0983847	0.0690162	0.010279	0.0993632	0.0683013	0.00678664	0.839122	0.0925766	0.0615147	3.72247	4.55066
ENSMUSG00000032180	0.0698366	0.0505201	0.884101	0.0653789	0.0460624	0.00445765	0.0520102	0.032233	0.00167644	0.917433	0.0503338	0.0305565	7.59287	8.64636
ENSMUSG00000051502	0.543964	0.538003	0.208644	0.253353	0.247392	0.290611	0.543543	0.536941	0.29185	0.211367	0.251693	0.24509	1.07154	1.09389
ENSMUSG00000084957	0.085044	0.0645161	0.854839	0.0806452	0.0601173	0.00439883	0.0769626	0.0586494	0.00451381	0.868902	0.0724488	0.0541356	4.92522	5.42229
ENSMUSG00000022858	0.0162242	0.0147493	0.969027	0.0162242	0.0147493	0	0.00722825	0.0111954	8.09231e-05	0.981657	0.00714733	0.0111145	16.5531	12.3245
ENSMUSG00000017715	0.202683	0.304024	0.551416	0.14456	0.245902	0.0581222	0.20187	0.299254	0.0604105	0.559286	0.14146	0.238844	2.72429	2.09538
ENSMUSG00000015341	0.0428994	0.0473373	0.909763	0.0428994	0.0473373	0	0.0152412	0.020827	0.000317429	0.964249	0.0149238	0.0205095	10.7944	10.574
ENSMUSG00000046668	0.207752	0.2	0.620155	0.179845	0.172093	0.027907	0.17235	0.177805	0.0306446	0.68049	0.141705	0.14716	4.3938	4.88062
ENSMUSG00000005575	0.195159	0.181543	0.630862	0.187595	0.173979	0.0075643	0.188715	0.163268	0.0308112	0.678828	0.157904	0.132457	5.13616	5.02118
ENSMUSG00000029106	0.00293255	0.0175953	0.979472	0.00293255	0.0175953	0	0.00374994	0.0121438	4.55383e-05	0.984152	0.0037044	0.0120982	12.0425	9.54545
ENSMUSG00000009681	0.492089	0.471519	0.238924	0.289557	0.268987	0.202532	0.4915	0.469704	0.230859	0.269656	0.260641	0.238844	1.22785	1.34494
ENSMUSG00000021286	0.082232	0.0910426	0.832599	0.0763583	0.0851689	0.00587372	0.0629973	0.080916	0.00509749	0.861184	0.0578998	0.0758185	6.07489	5.79295
ENSMUSG00000062202	0.53858	0.464506	0.223765	0.311728	0.237654	0.226852	0.535741	0.464463	0.248832	0.248628	0.286909	0.215631	1.16667	1.29475
ENSMUSG00000025077	0.623234	0.596546	0.128728	0.274725	0.248038	0.348509	0.62325	0.596552	0.371802	0.151999	0.251449	0.224751	0.737834	0.810047
ENSMUSG00000025157	0.155015	0.150456	0.703647	0.145897	0.141337	0.00911854	0.128665	0.121963	0.0156924	0.765064	0.112972	0.106271	5.26292	5.54255
ENSMUSG00000014245	0.667173	0.723404	0.0896657	0.18693	0.243161	0.480243	0.667861	0.723323	0.483079	0.0918953	0.184782	0.240244	0.557751	0.492401
ENSMUSG00000029199	0.0851689	0.0851689	0.837004	0.0778267	0.0778267	0.00734214	0.0790017	0.0725429	0.00573101	0.854186	0.0732707	0.0668119	5.3348	5.44934
ENSMUSG00000031748	0.865854	0.881098	0.0259146	0.0929878	0.108232	0.772866	0.865868	0.881139	0.76295	0.0159431	0.102918	0.118189	0.259146	0.213415
ENSMUSG00000049521	0.335878	0.218321	0.528244	0.253435	0.135878	0.0824427	0.314951	0.213595	0.067272	0.538726	0.247679	0.146323	2.44275	3.05496
ENSMUSG00000045664	0.212798	0.308036	0.563988	0.127976	0.223214	0.0848214	0.207143	0.289866	0.0600439	0.563034	0.1471	0.229822	4.47619	3.32143
ENSMUSG00000030782	0.00146628	0.0058651	0.992669	0.00146628	0.0058651	0	0.000802628	0.000943395	7.57195e-07	0.998255	0.000801871	0.000942638	24.4809	21.6334
ENSMUSG00000020705	0.22292	0.241758	0.5573	0.200942	0.21978	0.021978	0.209995	0.224127	0.0470654	0.612944	0.162929	0.177061	2.95761	2.89639
ENSMUSG00000018604	0.443366	0.695793	0.18932	0.114887	0.367314	0.328479	0.439838	0.695821	0.306049	0.17039	0.13379	0.389772	1.91262	0.771845
ENSMUSG00000027469	0.477811	0.457101	0.39497	0.147929	0.127219	0.329882	0.482842	0.458434	0.221351	0.280075	0.261491	0.237082	4.4068	4.93195
ENSMUSG00000021368	0.183284	0.0923754	0.734604	0.173021	0.0821114	0.0102639	0.171259	0.0807535	0.0138298	0.761817	0.15743	0.0669237	2.80205	4.09091
ENSMUSG00000020400	0.301915	0.116348	0.599411	0.284242	0.0986745	0.017673	0.299349	0.113087	0.0338525	0.621417	0.265496	0.0792346	1.97054	3.32253
ENSMUSG00000036990	0.49273	0.462036	0.243942	0.294023	0.263328	0.198708	0.491124	0.46007	0.225951	0.274758	0.265173	0.234119	1.29725	1.49273
ENSMUSG00000002249	0.517241	0.436782	0.251232	0.311987	0.231527	0.205255	0.516181	0.435543	0.224819	0.273095	0.291362	0.210724	1.37767	1.52381
ENSMUSG00000018217	0.0307918	0.0395894	0.929619	0.0307918	0.0395894	0	0.024177	0.0307273	0.000742896	0.945839	0.0234341	0.0299844	12.0821	12.1085
ENSMUSG00000029592	0.598485	0.566667	0.151515	0.281818	0.25	0.316667	0.596393	0.566912	0.338102	0.174797	0.258291	0.228809	0.980303	0.886364
ENSMUSG00000043962	0.0674663	0.104948	0.827586	0.0674663	0.104948	0	0.0466291	0.0945131	0.00440707	0.863265	0.0422221	0.0901061	7.52174	5.88006
ENSMUSG00000010067	0.0973451	0.0884956	0.823009	0.0884956	0.079646	0.00884956	0.0802927	0.0765561	0.00614689	0.849298	0.0741458	0.0704092	6.40118	6.93068
ENSMUSG00000057236	0.00293255	0.00439883	0.992669	0.00293255	0.00439883	0	0.00330274	0.00175244	5.78786e-06	0.994951	0.00329695	0.00174666	12.8387	14.2874
ENSMUSG00000036046	0.167407	0.143704	0.703704	0.152593	0.128889	0.0148148	0.150739	0.142222	0.0214384	0.728478	0.1293	0.120784	3.4237	3.78667
ENSMUSG00000049401	0.107988	0.309172	0.609467	0.0813609	0.282544	0.0266272	0.0975718	0.305186	0.0297776	0.62702	0.0677943	0.275409	4.36834	2.30621
ENSMUSG00000073374	0.873343	0.883652	0.0147275	0.10162	0.111929	0.771723	0.873449	0.883678	0.771848	0.0147206	0.101601	0.11183	0.247423	0.17673
ENSMUSG00000022472	0.35426	0.270553	0.443946	0.285501	0.201794	0.0687593	0.348288	0.267552	0.093185	0.477345	0.255103	0.174367	1.84903	2.34081
ENSMUSG00000029550	0.242613	0.234837	0.536547	0.228616	0.22084	0.0139969	0.235009	0.221296	0.0520066	0.595701	0.183002	0.16929	2.9689	3.0451
ENSMUSG00000042417	0.885463	0.903084	0.0176211	0.0792952	0.0969163	0.806167	0.885915	0.90395	0.800823	0.0109579	0.0850921	0.103127	0.267254	0.207048
ENSMUSG00000002393	0.307339	0.296636	0.466361	0.237003	0.2263	0.0703364	0.298093	0.290029	0.0864557	0.498333	0.211637	0.203574	2.05505	2.03823
ENSMUSG00000024235	0.835131	0.844376	0.0292758	0.126348	0.135593	0.708783	0.833999	0.844456	0.704275	0.0258205	0.129723	0.140181	0.342065	0.329738
ENSMUSG00000032459	0.131852	0.121481	0.754074	0.124444	0.114074	0.00740741	0.105131	0.109832	0.0115467	0.796584	0.093584	0.098285	4.32444	3.99704
ENSMUSG00000049556	0.871961	0.766613	0.0243112	0.209076	0.103728	0.662885	0.871495	0.766257	0.66779	0.030037	0.203706	0.0984676	0.277147	0.585089
ENSMUSG00000068479	0.330309	0.350272	0.352087	0.297641	0.317604	0.0326679	0.322647	0.345991	0.111633	0.442995	0.211014	0.234358	2.73866	2.49728
ENSMUSG00000022894	0.128358	0.177612	0.744776	0.0776119	0.126866	0.0507463	0.116938	0.162426	0.0189938	0.73963	0.0979443	0.143432	21.5761	17.8866
ENSMUSG00000025894	0.0704846	0.0807636	0.851689	0.0675477	0.0778267	0.00293686	0.0653699	0.0778356	0.0050881	0.861883	0.0602818	0.0727475	5.10132	4.84435
ENSMUSG00000027074	0.721768	0.754501	0.086743	0.158756	0.191489	0.563011	0.721976	0.752179	0.543055	0.0689001	0.178921	0.209124	0.927987	0.787234
ENSMUSG00000032812	0.28928	0.409692	0.456681	0.133627	0.254038	0.155653	0.274357	0.402046	0.110304	0.433901	0.164052	0.291742	2.56681	2.21586
ENSMUSG00000022234	0.00146628	0	0.998534	0.00146628	0	0	1.42655e-05	3.44145e-06	4.90941e-11	0.999982	1.42655e-05	3.4414e-06	40.4018	44.1891
ENSMUSG00000094870	0.390164	0.459016	0.285246	0.255738	0.32459	0.134426	0.385281	0.457935	0.176433	0.333218	0.208847	0.281501	1.66066	1.51311
ENSMUSG00000008475	0.0102639	0.00146628	0.98827	0.0102639	0.00146628	0	0.000115331	4.53168e-05	5.22644e-09	0.999839	0.000115326	4.53115e-05	38.3035	40.5587
ENSMUSG00000033502	0.871017	0.863429	0.0136571	0.122914	0.115326	0.748103	0.871011	0.863423	0.75205	0.017617	0.11896	0.111372	0.201821	0.204856
ENSMUSG00000039765	0.582467	0.580981	0.148588	0.270431	0.268945	0.312036	0.58011	0.5767	0.334549	0.17774	0.245561	0.24215	0.766716	0.909361
ENSMUSG00000055320	0.0454545	0.0630499	0.892962	0.0439883	0.0615836	0.00146628	0.037698	0.0535156	0.00201743	0.910804	0.0356805	0.0514982	7.72434	6.85337
ENSMUSG00000024097	0.149837	0.221498	0.628664	0.149837	0.221498	0	0.0791315	0.145767	0.0115348	0.786636	0.0675967	0.134232	21.8567	17.2036
ENSMUSG00000027227	0.687601	0.653784	0.111111	0.235105	0.201288	0.452496	0.686762	0.653144	0.448555	0.108648	0.238207	0.204589	0.679549	0.803543
ENSMUSG00000112084	0.797619	0.822917	0.0431548	0.133929	0.159226	0.66369	0.797982	0.824157	0.657662	0.0355234	0.140319	0.166495	0.388393	0.330357
ENSMUSG00000019428	0.00439883	0.00293255	0.992669	0.00439883	0.00293255	0	0.00155055	0.00117054	1.81498e-06	0.997281	0.00154873	0.00116872	13.2287	12.9809
ENSMUSG00000002416	0	0	1	0	0	0	2.98462e-05	0.000185407	5.5337e-09	0.999785	2.98407e-05	0.000185401	23.5117	22.0249
ENSMUSG00000003849	0.042522	0.0835777	0.884164	0.0322581	0.0733138	0.0102639	0.0362478	0.0919639	0.00333349	0.875122	0.0329143	0.0886304	14.4663	6.20235
ENSMUSG00000056167	0.151471	0.226471	0.639706	0.133824	0.208824	0.0176471	0.145866	0.222165	0.0324065	0.664375	0.11346	0.189759	2.85588	2.45882
ENSMUSG00000039850	0.442901	0.424383	0.266975	0.308642	0.290123	0.134259	0.440396	0.42134	0.185556	0.323821	0.254839	0.235784	1.40123	1.58796
ENSMUSG00000029034	0.102639	0.0659824	0.840176	0.0938416	0.0571848	0.00879765	0.0978949	0.0672279	0.00658127	0.841458	0.0913136	0.0606466	3.97507	4.84311
ENSMUSG00000055301	0.433186	0.212922	0.483113	0.303965	0.0837004	0.129222	0.417165	0.197041	0.0821987	0.467993	0.334966	0.114843	2.31131	4.00294
ENSMUSG00000020440	0.166163	0.10423	0.73565	0.160121	0.0981873	0.0060423	0.155159	0.0857644	0.0133071	0.772384	0.141852	0.0724572	3.5574	4.57704
ENSMUSG00000032086	0.192878	0.178042	0.666172	0.155786	0.14095	0.037092	0.191469	0.175577	0.0336176	0.666571	0.157851	0.14196	2.85163	2.68546
ENSMUSG00000024776	0.195266	0.254438	0.60503	0.140533	0.199704	0.0547337	0.19554	0.246652	0.0482305	0.606038	0.14731	0.198422	2.92899	2.50148
ENSMUSG00000079442	0.253478	0.332303	0.460587	0.20711	0.285935	0.0463679	0.242875	0.324768	0.0788781	0.511235	0.163997	0.24589	3.00155	2.47141
ENSMUSG00000058454	0.461654	0.249624	0.425564	0.324812	0.112782	0.136842	0.452698	0.245126	0.110968	0.413145	0.34173	0.134158	1.42406	3.11128
ENSMUSG00000034574	0.526555	0.534143	0.224583	0.241275	0.248862	0.285281	0.524696	0.533473	0.279911	0.221742	0.244785	0.253562	1.15023	1.06677
ENSMUSG00000049300	0.387048	0.415663	0.350904	0.233434	0.262048	0.153614	0.380939	0.40712	0.155088	0.367029	0.225851	0.252032	1.76054	1.65361
ENSMUSG00000035504	0.909361	0.867756	0.0118871	0.120357	0.0787519	0.789004	0.909197	0.868563	0.789694	0.0119349	0.119502	0.0788683	0.141159	0.173848
ENSMUSG00000020866	0.858255	0.883178	0.0342679	0.0825545	0.107477	0.775701	0.8578	0.883312	0.757706	0.0165929	0.100095	0.125607	0.352025	0.246106
ENSMUSG00000059323	0.438503	0.363636	0.197861	0.438503	0.363636	0	0.4189	0.340517	0.142643	0.383225	0.276257	0.197874	12.1444	15.2567
ENSMUSG00000000127	0.163934	0.114754	0.727273	0.157973	0.108793	0.00596125	0.154367	0.100061	0.0154462	0.761018	0.138921	0.0846152	4.36662	5.35917
ENSMUSG00000043487	0.893962	0.939617	0.00294551	0.0574374	0.103093	0.836524	0.893961	0.939629	0.839992	0.00640163	0.0539691	0.099637	0.147275	0.0751105
ENSMUSG00000024858	0.25886	0.269646	0.510015	0.220339	0.231125	0.0385208	0.251555	0.262332	0.065991	0.552104	0.185564	0.196341	2.77812	2.85824
ENSMUSG00000028465	0.00146628	0.00439883	0.994135	0.00146628	0.00439883	0	0.00077239	0.00138919	1.073e-06	0.997839	0.000771317	0.00138812	17.5396	16.1129
ENSMUSG00000042228	0.536923	0.529231	0.226154	0.244615	0.236923	0.292308	0.529277	0.529119	0.28005	0.221655	0.249226	0.249069	0.973846	1.14308
ENSMUSG00000034893	0.477105	0.475628	0.254062	0.27031	0.268833	0.206795	0.473339	0.475128	0.224897	0.276429	0.248442	0.250232	1.17134	1.2127
ENSMUSG00000028184	0.340031	0.228748	0.50541	0.265842	0.15456	0.0741886	0.333799	0.209762	0.0700182	0.526458	0.263781	0.139743	2.60587	3.30603
ENSMUSG00000040591	0.190332	0.200906	0.634441	0.164653	0.175227	0.0256798	0.180473	0.194337	0.0350726	0.660263	0.1454	0.159265	2.87462	2.83686
ENSMUSG00000029777	0.0058651	0.00293255	0.991202	0.0058651	0.00293255	0	0.00737486	0.00503398	3.71249e-05	0.987628	0.00733773	0.00499686	11.3739	11.9355
ENSMUSG00000028649	0.402299	0.385057	0.235632	0.37931	0.362069	0.0229885	0.385861	0.363308	0.140187	0.391017	0.245675	0.223122	5.13793	5.58333
ENSMUSG00000020368	0	0.00293255	0.997067	0	0.00293255	0	1.62727e-06	3.95867e-06	6.44183e-12	0.999994	1.62727e-06	3.95866e-06	38.9824	33.3416
ENSMUSG00000027864	0.546178	0.471338	0.205414	0.323248	0.248408	0.22293	0.544374	0.466333	0.25386	0.243152	0.290515	0.212473	1.24045	1.55892
ENSMUSG00000070283	0.259314	0.226528	0.558867	0.214605	0.181818	0.0447094	0.246098	0.210761	0.051868	0.595009	0.19423	0.158893	2.6155	3.16542
ENSMUSG00000039615	0.440909	0.459091	0.1	0.440909	0.459091	0	0.391499	0.426603	0.167015	0.348913	0.224485	0.259588	16.2409	13.2682
ENSMUSG00000028018	0.318519	0.426667	0.419259	0.154074	0.262222	0.164444	0.310545	0.422137	0.131092	0.398411	0.179452	0.291045	2.48889	1.73333
ENSMUSG00000029782	0.247748	0.211712	0.591592	0.196697	0.160661	0.0510511	0.243458	0.197702	0.0481322	0.606972	0.195326	0.14957	2.87838	3.13063
ENSMUSG00000020227	0.731278	0.816446	0.0660793	0.117474	0.202643	0.613803	0.731462	0.816678	0.597369	0.049229	0.134093	0.219309	0.49486	0.311307
ENSMUSG00000033900	0.799697	0.763278	0.0561457	0.180577	0.144158	0.61912	0.800628	0.763562	0.611329	0.0471391	0.189299	0.152233	0.335357	0.377845
ENSMUSG00000078776	0.774691	0.796296	0.0432099	0.160494	0.182099	0.614198	0.773933	0.796176	0.616187	0.0460778	0.157746	0.179989	0.523148	0.435185
ENSMUSG00000063253	0.016129	0.0117302	0.972141	0.016129	0.0117302	0	0.0138249	0.0113122	0.00015639	0.975019	0.0136685	0.0111558	8.80792	8.66716
ENSMUSG00000030671	0.804012	0.910494	0.0216049	0.0679012	0.174383	0.736111	0.804043	0.910524	0.7321	0.0175335	0.071943	0.178423	0.333333	0.17284
ENSMUSG00000037013	0.0545723	0.060472	0.886431	0.0530973	0.0589971	0.00147493	0.0494899	0.0420871	0.00208289	0.910506	0.047407	0.0400042	6.4233	7.15487
ENSMUSG00000030082	0.00733138	0	0.992669	0.00733138	0	0	0.000639761	0.000256798	1.64289e-07	0.999104	0.000639596	0.000256634	21.7903	21.8299
ENSMUSG00000054675	0.0938416	0.18915	0.76393	0.0469208	0.142229	0.0469208	0.0695731	0.162845	0.0113297	0.778911	0.0582434	0.151516	12.978	7.97214
ENSMUSG00000016541	0.0102639	0.0117302	0.978006	0.0102639	0.0117302	0	0.00322595	0.00105308	3.39719e-06	0.995724	0.00322256	0.00104968	15.5616	17.4238
ENSMUSG00000046058	0.34712	0.379616	0.385524	0.23486	0.267356	0.11226	0.341192	0.369631	0.126115	0.415292	0.215077	0.243516	1.84047	1.57903
ENSMUSG00000032096	0.0058651	0.00439883	0.989736	0.0058651	0.00439883	0	0.00606017	0.00550026	3.33325e-05	0.988473	0.00602684	0.00546693	8.54106	10.6891
ENSMUSG00000071659	0.0351906	0.0395894	0.92522	0.0351906	0.0395894	0	0.0346777	0.0313629	0.00108759	0.935047	0.0335901	0.0302753	6.83724	6.6393
ENSMUSG00000028233	0.334356	0.343558	0.424847	0.231595	0.240798	0.102761	0.325782	0.340673	0.110985	0.44453	0.214797	0.229688	1.92945	2.12423
ENSMUSG00000032641	0.745156	0.758569	0.0685544	0.172876	0.186289	0.57228	0.746114	0.758632	0.566027	0.0612798	0.180088	0.192606	0.470939	0.451565
ENSMUSG00000020857	0	0.00293255	0.997067	0	0.00293255	0	1.34836e-07	1.01713e-07	1.37146e-14	1	1.34836e-07	1.01713e-07	40.2771	45.0191
ENSMUSG00000005873	0.0058651	0.00733138	0.986804	0.0058651	0.00733138	0	1.73803e-05	3.444e-06	5.98576e-11	0.999979	1.73802e-05	3.44394e-06	35.1056	43.9736
ENSMUSG00000039254	0.432188	0.356239	0.292948	0.350814	0.274864	0.0813743	0.430899	0.354018	0.152546	0.367629	0.278353	0.201472	2.04882	2.94756
ENSMUSG00000028933	0.775148	0.807692	0.0754438	0.116864	0.149408	0.658284	0.77527	0.807406	0.625958	0.0432816	0.149313	0.181448	0.471893	0.424556
ENSMUSG00000037379	0.642012	0.474852	0.252959	0.272189	0.10503	0.369822	0.641421	0.471619	0.302506	0.189466	0.338914	0.169113	2.89053	5.18639
ENSMUSG00000028552	0.193501	0.175775	0.657312	0.166913	0.149188	0.0265879	0.191042	0.171491	0.032762	0.670229	0.15828	0.138729	2.4579	2.76219
ENSMUSG00000037410	0.396114	0.316891	0.390135	0.292975	0.213752	0.103139	0.391371	0.314602	0.123126	0.417153	0.268245	0.191476	1.75486	1.99103
ENSMUSG00000015087	0.407609	0.418478	0.259058	0.322464	0.333333	0.0851449	0.401256	0.410728	0.164807	0.352823	0.236449	0.245921	2.12138	2.02536
ENSMUSG00000025809	0.00439883	0.00146628	0.994135	0.00439883	0.00146628	0	8.1004e-06	1.97293e-06	1.59815e-11	0.99999	8.10038e-06	1.97291e-06	40.9501	50.849
ENSMUSG00000028455	0.0058651	0.00733138	0.986804	0.0058651	0.00733138	0	0.00354525	0.00371453	1.31689e-05	0.992753	0.00353208	0.00370136	11.9164	12.3768
ENSMUSG00000039782	0.870066	0.833882	0.0230263	0.143092	0.106908	0.726974	0.870081	0.834054	0.725694	0.0215596	0.144386	0.10836	0.246711	0.330592
ENSMUSG00000008384	0.0366569	0.0234604	0.942815	0.0337243	0.0205279	0.00293255	0.0192	0.0153266	0.00029427	0.965768	0.0189057	0.0150323	10.7625	10.9839
ENSMUSG00000048644	0.143917	0.21365	0.71365	0.0727003	0.142433	0.0712166	0.130496	0.200239	0.0261303	0.695396	0.104366	0.174108	6.44362	5.17062
ENSMUSG00000028385	0.487805	0.647866	0.1875	0.164634	0.324695	0.323171	0.479661	0.64815	0.310892	0.183081	0.168769	0.337257	1.31098	0.73628
ENSMUSG00000024759	0.0778267	0.0572687	0.867841	0.0748899	0.0543319	0.00293686	0.0638778	0.0462718	0.00295574	0.892806	0.060922	0.043316	5.50808	6.97944
ENSMUSG00000028076	0.5059	0.576696	0.210914	0.212389	0.283186	0.29351	0.506303	0.575917	0.291589	0.209368	0.214715	0.284328	1.15192	0.954277
ENSMUSG00000049604	0.229709	0.260337	0.629403	0.11026	0.140888	0.119449	0.220794	0.237357	0.0524068	0.594257	0.168387	0.18495	6.60031	6.24655
ENSMUSG00000076431	0.449902	0.483301	0.247544	0.269155	0.302554	0.180747	0.429654	0.472379	0.20296	0.300926	0.226694	0.26942	3.14538	3.22004
ENSMUSG00000038028	0.590015	0.431165	0.236006	0.332829	0.173979	0.257186	0.586393	0.426035	0.249824	0.237396	0.336569	0.176211	1.06354	1.5053
ENSMUSG00000026922	0.428571	0.419453	0.329787	0.25076	0.241641	0.177812	0.424714	0.414768	0.176158	0.336676	0.248557	0.23861	1.55471	1.65046
ENSMUSG00000026867	0.23869	0.266771	0.525741	0.207488	0.235569	0.0312012	0.230641	0.260272	0.0600293	0.569117	0.170612	0.200242	3.08424	2.94228
ENSMUSG00000056131	0.158519	0.0814815	0.768889	0.14963	0.0725926	0.00888889	0.144505	0.0632998	0.00914713	0.801343	0.135358	0.0541527	3.88296	5.22074
ENSMUSG00000029208	0.561664	0.631501	0.157504	0.210996	0.280832	0.350669	0.561537	0.631339	0.35452	0.161644	0.207017	0.276819	0.869242	0.707281
ENSMUSG00000079511	0.910798	0.910798	0.0140845	0.0751174	0.0751174	0.835681	0.910824	0.910594	0.82939	0.00797291	0.0814333	0.0812034	0.164319	0.162754
ENSMUSG00000014402	0.00587372	0.00293686	0.991189	0.00587372	0.00293686	0	0.00641812	0.0045769	2.93751e-05	0.989034	0.00638874	0.00454753	11.7812	12.4919
ENSMUSG00000006390	0.00440529	0.010279	0.985316	0.00440529	0.010279	0	0.00219212	0.00200767	4.40105e-06	0.995805	0.00218772	0.00200327	14.1116	14.5653
ENSMUSG00000036002	0.183161	0.115214	0.737075	0.14771	0.0797637	0.0354505	0.175167	0.094222	0.0165046	0.747116	0.158662	0.0777174	4.29394	7.55391
ENSMUSG00000015766	0.555887	0.402385	0.307004	0.290611	0.137109	0.265276	0.549671	0.398617	0.219108	0.270821	0.330563	0.179509	1.24739	2.12519
ENSMUSG00000036854	0.20944	0.479351	0.412979	0.10767	0.377581	0.10177	0.207372	0.471756	0.0978292	0.4187	0.109543	0.373927	3.87021	1.66519
ENSMUSG00000022552	0.203852	0.227929	0.581059	0.191011	0.215088	0.0128411	0.172507	0.196947	0.0339749	0.66452	0.138533	0.162972	4.8427	4.21669
ENSMUSG00000056608	0.29932	0.22619	0.477891	0.295918	0.222789	0.00340136	0.269166	0.188911	0.0508483	0.592772	0.218317	0.138063	6.11735	6.62755
ENSMUSG00000099133	0.655577	0.55773	0.172211	0.270059	0.172211	0.385519	0.650137	0.545213	0.354464	0.159113	0.295674	0.19075	1.5225	2.58513
ENSMUSG00000027130	0.703593	0.703593	0.0508982	0.245509	0.245509	0.458084	0.703514	0.703481	0.494908	0.0879139	0.208605	0.208573	0.889222	0.766467
ENSMUSG00000028494	0.0234949	0.0323054	0.945668	0.0220264	0.030837	0.00146843	0.0122234	0.0257989	0.00031535	0.962293	0.011908	0.0254835	16.8943	13.7239
ENSMUSG00000057637	0.474498	0.361669	0.306028	0.332303	0.219474	0.142195	0.4673	0.357286	0.16696	0.342374	0.30034	0.190326	1.34467	1.87017
ENSMUSG00000024429	0.0558003	0.0646109	0.881057	0.0543319	0.0631424	0.00146843	0.0462367	0.0530759	0.00245405	0.903141	0.0437826	0.0506219	6.31424	6.48458
ENSMUSG00000027346	0.536254	0.506042	0.222054	0.271903	0.241692	0.26435	0.535812	0.505364	0.27078	0.229604	0.265032	0.234584	0.953172	1.03172
ENSMUSG00000072770	0.913108	0.942563	0.00441826	0.0530191	0.0824742	0.860088	0.912454	0.94263	0.860106	0.00502251	0.0523472	0.0825238	0.114875	0.100147
ENSMUSG00000046756	0.0819672	0.101341	0.816692	0.0819672	0.101341	0	0.0512408	0.0729321	0.0037371	0.879564	0.0475037	0.069195	9.20268	8.18778
ENSMUSG00000039678	0.425703	0.584337	0.176707	0.238956	0.39759	0.186747	0.422039	0.579085	0.244396	0.243272	0.177643	0.334688	2.04217	1.52209
ENSMUSG00000066839	0.301329	0.32644	0.468242	0.205318	0.230428	0.0960118	0.288513	0.325756	0.0939849	0.479716	0.194528	0.231771	1.93353	1.93205
ENSMUSG00000051234	0.00439883	0.0058651	0.989736	0.00439883	0.0058651	0	0.00396167	0.0137348	5.44129e-05	0.982358	0.00390726	0.0136804	11.8372	15.3959
ENSMUSG00000021453	0.0595238	0.10119	0.849702	0.0491071	0.0907738	0.0104167	0.0396745	0.0837602	0.00332315	0.879888	0.0363514	0.080437	38.9003	29.6205
ENSMUSG00000041939	0.123529	0.102941	0.794118	0.102941	0.0823529	0.0205882	0.111658	0.0937013	0.0104625	0.805103	0.101196	0.0832388	5.83235	6.16176
ENSMUSG00000047084	0.27071	0.10503	0.649408	0.245562	0.0798817	0.0251479	0.259663	0.103032	0.0267536	0.664058	0.23291	0.0762783	2.43491	3.69231
ENSMUSG00000006731	0.414634	0.306402	0.38872	0.304878	0.196646	0.109756	0.411743	0.294505	0.12126	0.415012	0.290483	0.173244	1.72561	2.26524
ENSMUSG00000042444	0.485484	0.466129	0.266129	0.267742	0.248387	0.217742	0.481045	0.462758	0.222607	0.278805	0.258438	0.240151	1.52419	1.56129
ENSMUSG00000004451	0.0249267	0.0117302	0.963343	0.0249267	0.0117302	0	0.0112432	0.0066821	7.51279e-05	0.98215	0.011168	0.00660697	8.21994	8.47801
ENSMUSG00000026775	0.0308824	0.0264706	0.944118	0.0294118	0.025	0.00147059	0.0225364	0.0251414	0.000566597	0.952889	0.0219698	0.0245748	7.11176	7.50588
ENSMUSG00000028708	0.261834	0.298817	0.511834	0.189349	0.226331	0.0724852	0.255072	0.299419	0.0763733	0.521883	0.178698	0.223045	2.37722	1.83136
ENSMUSG00000035021	0.550265	0.532628	0.190476	0.276896	0.259259	0.273369	0.539992	0.52602	0.284047	0.218034	0.255945	0.241973	1.14462	1.37213
ENSMUSG00000038702	0.547226	0.482759	0.202399	0.314843	0.250375	0.232384	0.546886	0.482434	0.263836	0.234517	0.283049	0.218598	0.905547	1.07946
ENSMUSG00000067219	0.24024	0.352853	0.495495	0.151652	0.264264	0.0885886	0.22268	0.333272	0.0742129	0.518261	0.148467	0.259059	4.06757	3.16066
ENSMUSG00000008435	0.578561	0.701909	0.155653	0.142438	0.265786	0.436123	0.58577	0.702724	0.411635	0.123141	0.174135	0.291089	0.675477	0.417034
ENSMUSG00000035521	0.272593	0.328889	0.477037	0.194074	0.25037	0.0785185	0.264138	0.325287	0.0859208	0.496495	0.178217	0.239367	2.20148	1.92741
ENSMUSG00000025019	0.746004	0.804618	0.0373002	0.158082	0.216696	0.587922	0.745192	0.804219	0.599297	0.0498867	0.145895	0.204922	0.507993	0.424512
ENSMUSG00000010277	0.0837004	0.0748899	0.851689	0.0734214	0.0646109	0.010279	0.079996	0.0723906	0.00579096	0.853404	0.074205	0.0665997	4.66667	4.59618
ENSMUSG00000026655	0.537202	0.421131	0.30506	0.27381	0.157738	0.263393	0.535806	0.42252	0.226389	0.268063	0.309418	0.196131	1.43601	1.96726
ENSMUSG00000026277	0.058651	0.0527859	0.888563	0.058651	0.0527859	0	0.0453106	0.0485281	0.00219884	0.90836	0.0431118	0.0463293	5.64956	5.51906
ENSMUSG00000112980	0.759571	0.833078	0.0627871	0.104135	0.177642	0.655436	0.758882	0.83297	0.632126	0.0402739	0.126756	0.200844	0.603369	0.370597
ENSMUSG00000072946	0.092511	0.18649	0.732746	0.0807636	0.174743	0.0117474	0.0829564	0.179246	0.0148696	0.752667	0.0680868	0.164376	4.49927	3.18062
ENSMUSG00000034981	0.405882	0.483824	0.401471	0.114706	0.192647	0.291176	0.394104	0.478138	0.188436	0.316194	0.205668	0.289702	4.52647	2.47059
ENSMUSG00000069910	0.717456	0.690828	0.18787	0.121302	0.0946746	0.596154	0.716814	0.69163	0.49577	0.0873261	0.221044	0.19586	0.903846	1.25296
ENSMUSG00000034269	0.247227	0.267829	0.500792	0.231379	0.251981	0.0158479	0.238017	0.264464	0.0629469	0.560466	0.17507	0.201517	3.21078	3.0317
ENSMUSG00000021252	0.0366569	0.0249267	0.939883	0.0351906	0.0234604	0.00146628	0.0223119	0.0159067	0.000354908	0.962136	0.021957	0.0155518	9.82991	12
ENSMUSG00000031505	0.0234604	0.127566	0.848974	0.0234604	0.127566	0	0.0166755	0.121941	0.00203343	0.863417	0.0146421	0.119908	7.54839	4.04399
ENSMUSG00000105383	0.833846	0.824615	0.0215385	0.153846	0.144615	0.68	0.834133	0.824645	0.687863	0.0290857	0.14627	0.136781	0.296923	0.375385
ENSMUSG00000055128	0.14433	0.129602	0.745214	0.125184	0.110457	0.0191458	0.134518	0.118832	0.015985	0.762635	0.118533	0.102847	3.86892	4.18557
ENSMUSG00000087060	0.759342	0.893871	0.0568012	0.0493274	0.183857	0.710015	0.758976	0.893394	0.678064	0.0256947	0.0809116	0.21533	0.557549	0.22272
ENSMUSG00000049811	0.710938	0.814063	0.05	0.135937	0.239063	0.575	0.709353	0.814186	0.577545	0.0540063	0.131808	0.236641	0.75625	0.357812
ENSMUSG00000037020	0.770149	0.79403	0.0791045	0.126866	0.150746	0.643284	0.770047	0.794281	0.611634	0.0473057	0.158413	0.182647	0.443284	0.386567
ENSMUSG00000042210	0.147059	0.0661765	0.791176	0.142647	0.0617647	0.00441176	0.131348	0.0534409	0.00701938	0.82223	0.124329	0.0464215	3.82794	5.76324
ENSMUSG00000045954	0.221889	0.436282	0.481259	0.0824588	0.296852	0.13943	0.203088	0.423635	0.0860354	0.459312	0.117053	0.3376	12.4183	4.32084
ENSMUSG00000054545	0.568562	0.613712	0.207358	0.17893	0.22408	0.389632	0.563133	0.609355	0.343148	0.17066	0.219985	0.266207	1.40301	1.22408
ENSMUSG00000089889	0.785185	0.85037	0.0281481	0.121481	0.186667	0.663704	0.784898	0.850425	0.667497	0.032174	0.117401	0.182928	0.343704	0.234074
ENSMUSG00000028656	0.00439883	0.00293255	0.992669	0.00439883	0.00293255	0	0.00567078	0.000216287	1.22652e-06	0.994114	0.00566956	0.000215061	10.5572	23.5748
ENSMUSG00000020069	0.110783	0.144756	0.753323	0.10192	0.135894	0.00886263	0.107329	0.131268	0.0140889	0.775492	0.09324	0.11718	4.60857	4.62629
ENSMUSG00000023951	0.3568	0.3936	0.3872	0.2192	0.256	0.1376	0.344823	0.373213	0.128693	0.410656	0.216131	0.244521	3.2	2.6176
ENSMUSG00000024645	0.2	0.130882	0.689706	0.179412	0.110294	0.0205882	0.199156	0.118398	0.0235797	0.706026	0.175576	0.0948185	2.85147	3.68088
ENSMUSG00000054823	0.12426	0.110947	0.778107	0.110947	0.0976331	0.0133136	0.120173	0.101998	0.0122574	0.790086	0.107915	0.089741	3.58284	3.94379
ENSMUSG00000024817	0.0722714	0.122419	0.811209	0.0663717	0.116519	0.00589971	0.0665927	0.112365	0.00748266	0.828525	0.05911	0.104882	5.0118	4.5708
ENSMUSG00000029145	0.217066	0.202096	0.601796	0.196108	0.181138	0.0209581	0.205129	0.19129	0.0392392	0.64282	0.16589	0.152051	2.88922	3.13772
ENSMUSG00000041765	0.153619	0.124077	0.726736	0.149188	0.119645	0.00443131	0.141889	0.114214	0.0162057	0.760103	0.125683	0.0980083	3.43722	3.98523
ENSMUSG00000025366	0.159057	0.241532	0.643594	0.114875	0.197349	0.0441826	0.136083	0.236043	0.0321214	0.659995	0.103962	0.203921	3.92636	2.74669
ENSMUSG00000029710	0.38301	0.281669	0.438152	0.280179	0.178838	0.102832	0.381992	0.272315	0.104022	0.449715	0.27797	0.168293	1.67958	2.53353
ENSMUSG00000038213	0.445131	0.488408	0.281298	0.230294	0.27357	0.214838	0.442664	0.488435	0.216213	0.285114	0.226452	0.272222	1.49923	1.27821
ENSMUSG00000058587	0.155556	0.237037	0.635556	0.127407	0.208889	0.0281481	0.146616	0.224642	0.032936	0.661679	0.11368	0.191706	3.75259	2.56889
ENSMUSG00000063077	0.0779412	0.0852941	0.847059	0.0676471	0.075	0.0102941	0.0734989	0.06708	0.00493031	0.864351	0.0685686	0.0621497	4.98676	5.25294
ENSMUSG00000025085	0.696646	0.746951	0.132622	0.120427	0.170732	0.57622	0.694722	0.746134	0.518355	0.0774998	0.176366	0.227778	0.990854	0.957317
ENSMUSG00000039887	0.107195	0.167401	0.740088	0.092511	0.152717	0.0146843	0.0991844	0.165021	0.0163675	0.752162	0.082817	0.148653	4.20558	3.39941
ENSMUSG00000024997	0.0161527	0.010279	0.973568	0.0161527	0.010279	0	0.00633973	0.00490222	3.10787e-05	0.988789	0.00630865	0.00487114	11.3627	11.301
ENSMUSG00000020262	0.859729	0.742081	0.0482655	0.209653	0.092006	0.650075	0.859615	0.745753	0.641061	0.0356923	0.218554	0.104692	0.26546	0.535445
ENSMUSG00000079555	0.396142	0.428783	0.375371	0.195846	0.228487	0.200297	0.390248	0.425763	0.166153	0.350142	0.224095	0.25961	1.81454	1.65579
ENSMUSG00000108414	0.0307918	0.0366569	0.93695	0.026393	0.0322581	0.00439883	0.0222994	0.0244801	0.000545891	0.953766	0.0217535	0.0239342	10.3402	10.3343
ENSMUSG00000036501	0.564516	0.476703	0.188172	0.335125	0.247312	0.229391	0.561664	0.476519	0.267643	0.229461	0.29402	0.208875	1.07706	1.44982
ENSMUSG00000015804	0	0.00439883	0.995601	0	0.00439883	0	0.000379134	0.00086124	3.26526e-07	0.99876	0.000378808	0.000860913	14.4809	12.5029
ENSMUSG00000019054	0.217905	0.253378	0.528716	0.217905	0.253378	0	0.162524	0.194743	0.0316504	0.674384	0.130874	0.163092	26.2905	22.6706
ENSMUSG00000037257	0.200295	0.21944	0.612666	0.167894	0.18704	0.0324006	0.182792	0.212272	0.0388016	0.643738	0.14399	0.173471	2.71429	2.68336
ENSMUSG00000028104	0.371972	0.427336	0.32872	0.243945	0.299308	0.128028	0.36643	0.425129	0.15578	0.364221	0.21065	0.269349	1.96194	1.81142
ENSMUSG00000045410	0.119225	0.232489	0.66468	0.102832	0.216095	0.0163934	0.110149	0.226878	0.0249904	0.687963	0.0851587	0.201888	4.51565	3.03726
ENSMUSG00000028953	0.016129	0.0205279	0.963343	0.016129	0.0205279	0	0.0144042	0.0184781	0.000266163	0.967384	0.014138	0.018212	8.87243	8.69208
ENSMUSG00000050555	0.817091	0.808096	0.053973	0.137931	0.128936	0.67916	0.817068	0.808451	0.660559	0.0350405	0.156509	0.147892	0.344828	0.388306
ENSMUSG00000021109	0.56	0.6	0	0.4	0.44	0.16	0.545929	0.591554	0.322946	0.185464	0.222983	0.268608	7.28	6.84
ENSMUSG00000030878	0.350224	0.292101	0.461997	0.245902	0.187779	0.104322	0.347246	0.286343	0.0994316	0.465842	0.247815	0.186912	1.8763	2.15201
ENSMUSG00000017146	0.853116	0.856083	0.0667656	0.0771513	0.0801187	0.775964	0.853319	0.856044	0.730478	0.0211157	0.12284	0.125566	0.338279	0.296736
ENSMUSG00000019947	0.0338235	0.0882353	0.880882	0.0308824	0.0852941	0.00294118	0.0305294	0.0706565	0.0021571	0.900971	0.0283723	0.0684994	12.6529	10.9353
ENSMUSG00000038521	0.773788	0.804309	0.05386	0.141831	0.172352	0.631957	0.769373	0.80292	0.617745	0.0454519	0.151628	0.185175	1.10233	0.876122
ENSMUSG00000041471	0.760305	0.638168	0.0870229	0.274809	0.152672	0.485496	0.760649	0.637341	0.484793	0.0868029	0.275856	0.152548	0.407634	0.699237
ENSMUSG00000032640	0.235988	0.286136	0.522124	0.19174	0.241888	0.0442478	0.223723	0.283748	0.0634811	0.55601	0.160242	0.220267	2.71976	2.68879
ENSMUSG00000025208	0.0146628	0.00733138	0.978006	0.0146628	0.00733138	0	0.00528617	0.00702943	3.71588e-05	0.987722	0.00524901	0.00699227	9.20381	8.6261
ENSMUSG00000031708	0.00293255	0.00146628	0.995601	0.00293255	0.00146628	0	1.85548e-05	4.00046e-05	7.42278e-10	0.999941	1.85541e-05	4.00039e-05	26.4106	23.7258
ENSMUSG00000022516	0.199405	0.102679	0.712798	0.184524	0.0877976	0.014881	0.179564	0.0753927	0.0135378	0.758581	0.166026	0.0618549	4.03571	5.43452
ENSMUSG00000031821	0.205318	0.134417	0.701625	0.163959	0.0930576	0.0413589	0.204419	0.14195	0.0290173	0.682648	0.175402	0.112933	7.98375	8.26736
ENSMUSG00000044712	0.461412	0.320197	0.338259	0.341544	0.200328	0.119869	0.457041	0.294526	0.13461	0.383044	0.322431	0.159915	1.72085	2.60263
ENSMUSG00000006392	0.48062	0.383721	0.135659	0.48062	0.383721	0	0.469975	0.36273	0.170474	0.337769	0.299501	0.192256	10.2287	11.0155
ENSMUSG00000047649	0.1261	0.124633	0.771261	0.104106	0.102639	0.0219941	0.111391	0.124196	0.0138343	0.778247	0.0975567	0.110362	4.72581	4.20088
ENSMUSG00000003527	0.298921	0.3698	0.429892	0.200308	0.271186	0.0986133	0.288509	0.368656	0.106361	0.449196	0.182149	0.262295	2.24807	1.85516
ENSMUSG00000049866	0.233184	0.116592	0.683109	0.200299	0.083707	0.0328849	0.202385	0.101978	0.0206388	0.716276	0.181746	0.081339	5.74589	9.17638
ENSMUSG00000079036	0.181416	0.199115	0.656342	0.144543	0.162242	0.0368732	0.17796	0.184639	0.0328583	0.67026	0.145102	0.15178	2.88053	2.96018
ENSMUSG00000018965	0.133891	0.753138	0.117155	0.129707	0.748954	0.0041841	0.052337	0.742606	0.0388658	0.243923	0.0134712	0.70374	21.9205	5.22176
ENSMUSG00000030660	0.228826	0.249629	0.564636	0.185736	0.206538	0.0430906	0.231283	0.242177	0.0560114	0.582551	0.175271	0.186166	2.65973	2.36701
ENSMUSG00000029554	0.145401	0.262611	0.635015	0.102374	0.219585	0.0430267	0.138415	0.241202	0.033386	0.653769	0.105029	0.207816	3.68546	2.81899
ENSMUSG00000033955	0.416216	0.351351	0.235135	0.413514	0.348649	0.0027027	0.388085	0.308148	0.119588	0.423355	0.268497	0.188561	9.92432	11.5622
ENSMUSG00000029798	0.752252	0.743243	0.0690691	0.187688	0.178679	0.564565	0.751889	0.746274	0.561116	0.062952	0.190774	0.185159	0.490991	0.477477
ENSMUSG00000004098	0.132548	0.0603829	0.827688	0.111929	0.0397644	0.0206186	0.112384	0.0433562	0.00487255	0.849132	0.107512	0.0384836	7.29602	10.5758
ENSMUSG00000027611	0.381295	0.311151	0.390288	0.298561	0.228417	0.0827338	0.349245	0.270169	0.0943552	0.474941	0.25489	0.175814	3.54676	3.98741
ENSMUSG00000029469	0.477519	0.55969	0.190698	0.249612	0.331783	0.227907	0.469448	0.552351	0.2593	0.237501	0.210148	0.293051	1.14884	0.951938
ENSMUSG00000002679	0.303691	0.229866	0.483221	0.286913	0.213087	0.0167785	0.2884	0.209265	0.060352	0.562687	0.228048	0.148913	3.66611	4.4547
ENSMUSG00000033020	0.00439883	0.00146628	0.994135	0.00439883	0.00146628	0	0.000435036	0.000111864	4.86647e-08	0.999453	0.000434988	0.000111815	20.6672	23.3666
ENSMUSG00000028019	0.218612	0.401773	0.49483	0.103397	0.286558	0.115214	0.20716	0.400491	0.0829657	0.475315	0.124194	0.317525	3.00591	1.64697
ENSMUSG00000000711	0.174254	0.252747	0.583987	0.163265	0.241758	0.010989	0.159503	0.242933	0.0387485	0.636313	0.120754	0.204185	3.86342	3.15856
ENSMUSG00000054619	0.412481	0.490107	0.29376	0.216134	0.29376	0.196347	0.4053	0.476842	0.193264	0.311122	0.212036	0.283578	1.89193	1.61187
ENSMUSG00000029279	0.919207	0.908537	0.00914634	0.0823171	0.0716463	0.83689	0.918839	0.908539	0.834802	0.00742301	0.0840375	0.0737378	0.112805	0.123476
ENSMUSG00000031841	0.651917	0.393805	0.271386	0.334808	0.0766962	0.317109	0.650944	0.386639	0.251681	0.214097	0.399263	0.134959	1.02212	4.03982
ENSMUSG00000006931	0.0058651	0.0102639	0.983871	0.0058651	0.0102639	0	0.00286817	0.00830257	2.38132e-05	0.988853	0.00284436	0.00827876	16.9179	11.3739
ENSMUSG00000013662	0.0439883	0.0498534	0.910557	0.0395894	0.0454545	0.00439883	0.04099	0.0421777	0.00172886	0.918561	0.0392611	0.0404488	5.60557	5.14516
ENSMUSG00000040351	0.0692194	0.0471281	0.883652	0.0692194	0.0471281	0	0.0576857	0.0399982	0.00230732	0.904623	0.0553784	0.0376909	5.38586	5.73049
ENSMUSG00000051469	0.330383	0.318584	0.433628	0.247788	0.235988	0.0825959	0.326312	0.318616	0.103968	0.45904	0.222344	0.214647	1.559	1.83038
ENSMUSG00000026197	0.329882	0.322485	0.426036	0.251479	0.244083	0.0784024	0.327112	0.32133	0.105111	0.456669	0.222001	0.216219	2.11243	1.99112
ENSMUSG00000033021	0.0175953	0.00733138	0.975073	0.0175953	0.00733138	0	0.0079663	0.00498128	3.96824e-05	0.987092	0.00792662	0.00494159	9.61877	10.5293
ENSMUSG00000018076	0.34507	0.403169	0.316901	0.27993	0.338028	0.0651408	0.335797	0.399616	0.13419	0.398776	0.201607	0.265426	2.89261	2.49472
ENSMUSG00000019810	0.254491	0.0988024	0.666168	0.23503	0.0793413	0.0194611	0.2497	0.0751167	0.0187567	0.69394	0.230943	0.0563601	3.58533	7.93563
ENSMUSG00000048450	0.732541	0.702823	0.0802377	0.216939	0.187221	0.515602	0.732313	0.704498	0.515912	0.0791023	0.2164	0.188585	0.506686	0.560178
ENSMUSG00000002608	0.337313	0.286567	0.435821	0.277612	0.226866	0.0597015	0.337784	0.283693	0.095827	0.47435	0.241957	0.187866	1.74328	1.99254
ENSMUSG00000030264	0.0615836	0.0395894	0.900293	0.0601173	0.0381232	0.00146628	0.0533111	0.0365452	0.00194826	0.912092	0.0513628	0.0345969	5.96921	6.19941
ENSMUSG00000027598	0.323575	0.27735	0.432974	0.289676	0.243451	0.0338983	0.310102	0.258342	0.0801123	0.511669	0.22999	0.17823	2.28197	2.41911
ENSMUSG00000039230	0.164444	0.148148	0.70963	0.142222	0.125926	0.0222222	0.158128	0.141629	0.0223956	0.722638	0.135733	0.119234	3.15704	3.49778
ENSMUSG00000038119	0.40118	0.334808	0.410029	0.255162	0.188791	0.146018	0.394782	0.324973	0.128293	0.408539	0.266488	0.19668	2.06342	2.46755
ENSMUSG00000039914	0.803922	0.763198	0.0346908	0.202112	0.161388	0.60181	0.804079	0.763297	0.613751	0.0463751	0.190328	0.149546	0.31825	0.383107
ENSMUSG00000059791	0.67517	0.671769	0.163265	0.164966	0.161565	0.510204	0.667977	0.669464	0.447186	0.109746	0.220791	0.222277	1.30612	1.28912
ENSMUSG00000042178	0.581126	0.432119	0.220199	0.347682	0.198675	0.233444	0.580964	0.429991	0.249809	0.238854	0.331155	0.180182	0.961921	1.29967
ENSMUSG00000037573	0.729134	0.680315	0.0834646	0.23622	0.187402	0.492913	0.728394	0.67953	0.494965	0.0870417	0.233428	0.184565	0.467717	0.6
ENSMUSG00000028960	0.0294551	0.0765832	0.893962	0.0294551	0.0765832	0	0.0208041	0.0679431	0.0014135	0.912666	0.0193906	0.0665296	7.7349	5.1944
ENSMUSG00000022940	0.0395894	0.1261	0.835777	0.0381232	0.124633	0.00146628	0.0410616	0.119857	0.00492153	0.844003	0.0361401	0.114936	6.99267	4.90323
ENSMUSG00000020513	0.651316	0.597039	0.118421	0.284539	0.230263	0.366776	0.650538	0.594903	0.387007	0.141566	0.263531	0.207896	0.919408	1.08224
ENSMUSG00000039168	0	0	1	0	0	0	0.000504357	0.000215838	1.0886e-07	0.99928	0.000504248	0.000215729	23.0792	26.6129
ENSMUSG00000037326	0.64794	0.569288	0.11985	0.310861	0.23221	0.337079	0.646337	0.569693	0.368214	0.152184	0.278124	0.201479	0.790262	1.03558
ENSMUSG00000000001	0.00733138	0.00293255	0.989736	0.00733138	0.00293255	0	0.00201653	0.000759232	1.53101e-06	0.997226	0.002015	0.000757701	13.132	14.6979
ENSMUSG00000061838	0.0736377	0.0309278	0.896907	0.0721649	0.0294551	0.00147275	0.0714771	0.0280036	0.00200162	0.902521	0.0694755	0.026002	4.9838	7.12666
ENSMUSG00000029125	0.109145	0.10177	0.792035	0.106195	0.0988201	0.00294985	0.100483	0.0868559	0.0087275	0.821389	0.091755	0.0781284	4.60914	5.22271
ENSMUSG00000034066	0.440252	0.410377	0.29717	0.292453	0.262579	0.147799	0.438375	0.395978	0.173587	0.339234	0.264789	0.222391	1.56289	1.73428
ENSMUSG00000020812	0.30837	0.30837	0.45815	0.23348	0.23348	0.0748899	0.306778	0.308841	0.0947454	0.479127	0.212032	0.214095	2.13803	2.04405
ENSMUSG00000037148	0.184638	0.17873	0.688331	0.132939	0.127031	0.0516987	0.180815	0.171352	0.0309829	0.678816	0.149832	0.140369	2.88035	2.77843
ENSMUSG00000037032	0.376328	0.421851	0.341426	0.236722	0.282246	0.139605	0.376167	0.413281	0.155463	0.366014	0.220704	0.257818	1.77845	1.66464
ENSMUSG00000078485	0.522963	0.628148	0.168889	0.202963	0.308148	0.32	0.515386	0.623203	0.32119	0.182601	0.194196	0.302013	1.11556	0.727407
ENSMUSG00000021572	0.887879	0.906061	0.0212121	0.0727273	0.0909091	0.815152	0.887848	0.906075	0.804457	0.0105339	0.0833909	0.101618	0.213636	0.157576
ENSMUSG00000035559	0.313433	0.162687	0.585075	0.252239	0.101493	0.061194	0.31484	0.161965	0.0509932	0.574188	0.263847	0.110972	1.85075	3.02388
ENSMUSG00000043061	0.385886	0.213213	0.477477	0.309309	0.136637	0.0765766	0.382924	0.207716	0.0795396	0.488899	0.303385	0.128176	1.72072	2.61261
ENSMUSG00000021124	0.00146628	0.00879765	0.989736	0.00146628	0.00879765	0	0.00018459	6.74161e-05	1.24443e-08	0.999748	0.000184578	6.74036e-05	19.9135	26.7933
ENSMUSG00000043535	0.24924	0.273556	0.525836	0.200608	0.224924	0.0486322	0.238933	0.269683	0.0644362	0.55582	0.174497	0.205247	2.46657	2.27812
ENSMUSG00000068923	0.529915	0.694017	0.129915	0.176068	0.340171	0.353846	0.526594	0.692986	0.364922	0.145342	0.161672	0.328064	1.44274	0.839316
ENSMUSG00000024592	0.492537	0.329851	0.332836	0.337313	0.174627	0.155224	0.493991	0.327428	0.161746	0.340327	0.332245	0.165681	1.25075	1.70746
ENSMUSG00000026946	0.773196	0.810015	0.0441826	0.145803	0.182622	0.627393	0.772053	0.810054	0.625404	0.0432977	0.146649	0.184649	0.413844	0.30486
ENSMUSG00000035356	0.441176	0.367647	0.366176	0.266176	0.192647	0.175	0.44125	0.367279	0.162062	0.353533	0.279188	0.205217	2.06029	2.41471
ENSMUSG00000030095	0.0278592	0.0307918	0.941349	0.0278592	0.0307918	0	0.0199383	0.0220547	0.000439734	0.958447	0.0194986	0.021615	8.97067	8.91496
ENSMUSG00000047714	0.248485	0.175758	0.622727	0.201515	0.128788	0.0469697	0.24408	0.17043	0.0415986	0.627088	0.202482	0.128831	2.44697	3.17879
ENSMUSG00000021420	0.434783	0.452496	0.270531	0.276973	0.294686	0.15781	0.427641	0.450532	0.192666	0.314493	0.234975	0.257866	1.50242	1.38808
ENSMUSG00000110277	0.781818	0.792424	0.0318182	0.175758	0.186364	0.606061	0.783218	0.792068	0.620362	0.045076	0.162856	0.171706	0.389394	0.348485
ENSMUSG00000050989	0.135338	0.133835	0.744361	0.121805	0.120301	0.0135338	0.12216	0.120352	0.0147022	0.77219	0.107458	0.10565	4.14887	4.19098
ENSMUSG00000041852	0.237443	0.380518	0.447489	0.171994	0.315068	0.065449	0.235911	0.380061	0.0896606	0.473689	0.146251	0.2904	2.61339	1.70624
ENSMUSG00000027222	0.419505	0.304954	0.376161	0.318885	0.204334	0.100619	0.417928	0.289224	0.120875	0.413723	0.297053	0.16835	1.68421	2.12848
ENSMUSG00000027163	0.152142	0.0768095	0.77548	0.14771	0.0723781	0.00443131	0.138933	0.0602922	0.00837657	0.809152	0.130556	0.0519157	4.19055	5.39439
ENSMUSG00000028986	0.404255	0.284195	0.402736	0.31307	0.193009	0.0911854	0.398453	0.282869	0.11271	0.431388	0.285743	0.170159	1.57295	1.96049
ENSMUSG00000041415	0.297209	0.407225	0.359606	0.233169	0.343186	0.0640394	0.293726	0.401022	0.11779	0.423043	0.175936	0.283231	2.40066	1.91297
ENSMUSG00000029462	0	0.00146628	0.998534	0	0.00146628	0	2.18183e-05	3.67294e-05	8.01372e-10	0.999941	2.18175e-05	3.67286e-05	26.4135	23.5968
ENSMUSG00000041712	0.289086	0.230088	0.541298	0.228614	0.169617	0.060472	0.274337	0.21227	0.0582335	0.571627	0.216103	0.154037	2.32301	3.0059
ENSMUSG00000040658	0.269345	0.139881	0.654762	0.205357	0.0758929	0.0639881	0.248447	0.13193	0.0327775	0.652401	0.215669	0.0991522	4.87946	5.82143
ENSMUSG00000042406	0.0102639	0.00879765	0.980938	0.0102639	0.00879765	0	0.00589691	0.0091898	5.41915e-05	0.984967	0.00584272	0.00913561	15.8138	13.1877
ENSMUSG00000027955	0.0530973	0.261062	0.70059	0.0383481	0.246313	0.0147493	0.0443007	0.249381	0.0110478	0.717366	0.0332529	0.238333	10.5206	4.49263
ENSMUSG00000066278	0.507331	0.480938	0.26393	0.255132	0.228739	0.252199	0.506049	0.4812	0.243511	0.256262	0.262538	0.237689	1.15836	1.17155
ENSMUSG00000027177	0.350629	0.34434	0.382075	0.273585	0.267296	0.077044	0.349934	0.340491	0.119149	0.428725	0.230785	0.221341	1.95283	1.95283
ENSMUSG00000042520	0.0307918	0.0117302	0.957478	0.0307918	0.0117302	0	0.0224485	0.00924602	0.000207559	0.968513	0.022241	0.00903846	8.92082	9.70821
ENSMUSG00000102869	0.175466	0.0714286	0.753106	0.175466	0.0714286	0	0.13132	0.0258647	0.00339655	0.846212	0.127923	0.0224681	8.45031	13.3773
ENSMUSG00000026806	0.526718	0.51145	0.216794	0.271756	0.256489	0.254962	0.525973	0.511105	0.268827	0.23175	0.257145	0.242278	1.07176	1.14809
ENSMUSG00000005611	0.822747	0.6839	0.10192	0.21418	0.0753323	0.608567	0.8226	0.682751	0.561632	0.0562798	0.260969	0.12112	0.477105	0.858198
ENSMUSG00000022124	0.38301	0.338301	0.388972	0.272727	0.228018	0.110283	0.37889	0.334833	0.126865	0.413142	0.252025	0.207968	1.60507	1.69151
ENSMUSG00000071855	0.886364	0.830303	0.0212121	0.148485	0.0924242	0.737879	0.886589	0.830361	0.736189	0.0192389	0.1504	0.0941719	0.19697	0.29697
ENSMUSG00000029326	0.265786	0.374449	0.474302	0.151248	0.259912	0.114537	0.252105	0.371468	0.0936491	0.470076	0.158456	0.277819	2.83554	1.91043
ENSMUSG00000020694	0.402685	0.513423	0.14094	0.345638	0.456376	0.057047	0.400045	0.508754	0.203525	0.294726	0.196521	0.305229	3.84228	2.86242
ENSMUSG00000027244	0.258359	0.238602	0.550152	0.211246	0.191489	0.0471125	0.25334	0.208574	0.05284	0.590927	0.2005	0.155734	2.74468	2.65198
ENSMUSG00000002342	0.0953079	0.0483871	0.857771	0.0938416	0.0469208	0.00146628	0.0903421	0.0369296	0.0033363	0.876065	0.0870058	0.0335933	4.79326	5.98094
ENSMUSG00000028247	0.153959	0.108504	0.746334	0.145161	0.0997067	0.00879765	0.144181	0.102731	0.0148118	0.7679	0.129369	0.087919	3.61584	4.24927
ENSMUSG00000024826	0.0395894	0.0351906	0.92522	0.0395894	0.0351906	0	0.0387517	0.0167265	0.000648182	0.94517	0.0381035	0.0160784	6.34311	7.3739
ENSMUSG00000024410	0.318665	0.267071	0.477997	0.254932	0.203338	0.0637329	0.303735	0.259645	0.0788635	0.515483	0.224872	0.180782	2.01366	2.30197
ENSMUSG00000037523	0.332831	0.284639	0.444277	0.271084	0.222892	0.061747	0.329053	0.280143	0.0921817	0.482986	0.236871	0.187961	2.25	2.51657
ENSMUSG00000025173	0.0337243	0.0366569	0.932551	0.0307918	0.0337243	0.00293255	0.0369948	0.0314506	0.00116351	0.932718	0.0358313	0.0302871	5.22581	5.35924
ENSMUSG00000019659	0.0102639	0.0498534	0.941349	0.00879765	0.0483871	0.00146628	0.00487146	0.0430294	0.000209616	0.952309	0.00466184	0.0428197	9.99707	6.72727
ENSMUSG00000024590	0.535714	0.552795	0.309006	0.138199	0.15528	0.397516	0.52726	0.547378	0.288611	0.213972	0.238649	0.258767	2.06522	1.78882
ENSMUSG00000025193	0.667683	0.66311	0.102134	0.234756	0.230183	0.432927	0.668325	0.66339	0.44336	0.111645	0.224965	0.22003	0.637195	0.70122
ENSMUSG00000003518	0.14771	0.240768	0.67356	0.0856721	0.17873	0.0620384	0.141034	0.241827	0.0341059	0.651245	0.106928	0.207721	3.49926	2.67504
ENSMUSG00000024140	0.864985	0.704748	0.0504451	0.244807	0.0845697	0.620178	0.865032	0.703084	0.60819	0.0400743	0.256842	0.0948941	0.253709	0.71365
ENSMUSG00000058665	0.670412	0.765918	0.0636704	0.170412	0.265918	0.5	0.670348	0.765123	0.512899	0.0774276	0.157449	0.252224	0.951311	0.559925
ENSMUSG00000030847	0.0294118	0.0308824	0.939706	0.0294118	0.0308824	0	0.0242424	0.0206409	0.000500386	0.955617	0.023742	0.0201406	8.12353	8.27941
ENSMUSG00000043964	0.325984	0.371654	0.387402	0.240945	0.286614	0.0850394	0.317192	0.369368	0.117161	0.430601	0.200031	0.252208	1.94016	1.86142
ENSMUSG00000038784	0.334421	0.318108	0.384992	0.2969	0.280587	0.0375204	0.32715	0.309046	0.101104	0.464908	0.226046	0.207941	2.3491	2.3752
ENSMUSG00000101892	0.0469208	0.14956	0.81085	0.0395894	0.142229	0.00733138	0.0484965	0.146713	0.00711508	0.811905	0.0413814	0.139598	5.51026	3.7434
ENSMUSG00000025825	0.228739	0.21261	0.6261	0.16129	0.145161	0.0674487	0.251244	0.232501	0.0584144	0.57467	0.192829	0.174086	1.90762	1.96921
ENSMUSG00000035781	0.0352423	0.0279001	0.938326	0.0337739	0.0264317	0.00146843	0.0353792	0.0161386	0.000570969	0.949053	0.0348082	0.0155676	5.17474	6.67988
ENSMUSG00000013089	0.529231	0.649231	0.181538	0.169231	0.289231	0.36	0.529025	0.649658	0.343685	0.165002	0.185339	0.305973	1.13077	0.609231
ENSMUSG00000024664	0.190402	0.190402	0.625387	0.184211	0.184211	0.00619195	0.152464	0.144773	0.0220728	0.724835	0.130392	0.122701	7.33437	7.61146
ENSMUSG00000005150	0.515068	0.569863	0.0958904	0.334247	0.389041	0.180822	0.51481	0.568978	0.292916	0.209128	0.221894	0.276063	2.01644	1.8
ENSMUSG00000071647	0.318253	0.274571	0.460218	0.265211	0.221529	0.0530421	0.30897	0.255169	0.0788395	0.514701	0.23013	0.17633	2.69735	2.94852
ENSMUSG00000040329	0.8	0.713846	0.0584615	0.227692	0.141538	0.572308	0.799342	0.713768	0.570545	0.0574348	0.228797	0.143223	0.409231	0.610769
ENSMUSG00000045594	0.042522	0.0322581	0.92522	0.042522	0.0322581	0	0.030165	0.0259633	0.000783181	0.944655	0.0293818	0.0251801	8.2434	8.97507
ENSMUSG00000040631	0.692982	0.692982	0.0657895	0.241228	0.241228	0.451754	0.692375	0.691492	0.478772	0.0949048	0.213604	0.21272	0.725877	0.723684
ENSMUSG00000024833	0.348409	0.380235	0.417085	0.20268	0.234506	0.145729	0.332787	0.354525	0.117981	0.430669	0.214805	0.236544	3.66332	2.99162
ENSMUSG00000020986	0.016129	0.0293255	0.954545	0.016129	0.0293255	0	0.0178035	0.0193923	0.000345251	0.963149	0.0174583	0.019047	7.46188	8.93988
ENSMUSG00000027823	0.304075	0.523511	0.178683	0.297806	0.517241	0.00626959	0.265638	0.492159	0.130736	0.372939	0.134902	0.361423	7.89028	4.96238
ENSMUSG00000024197	0.0734214	0.104258	0.829662	0.0660793	0.0969163	0.00734214	0.0555165	0.0887135	0.00492506	0.860695	0.0505914	0.0837884	6.0514	4.94273
ENSMUSG00000021265	0.882698	0.806452	0.0249267	0.168622	0.0923754	0.714076	0.882702	0.807309	0.712614	0.0226022	0.170088	0.0946957	0.214076	0.334311
ENSMUSG00000063838	0.579104	0.291045	0.314925	0.39403	0.10597	0.185075	0.573798	0.276086	0.158417	0.308534	0.415381	0.117668	1.52388	3.35522
ENSMUSG00000031781	0.141141	0.0870871	0.773273	0.13964	0.0855856	0.0015015	0.101303	0.058457	0.00592186	0.846162	0.095381	0.0525352	7.35736	9.97447
ENSMUSG00000001098	0.00146628	0.0102639	0.98827	0.00146628	0.0102639	0	0.00162862	0.00900997	1.46738e-05	0.989376	0.00161395	0.0089953	16.0557	11.827
ENSMUSG00000050721	0.0352941	0.132353	0.835294	0.0323529	0.129412	0.00294118	0.0257004	0.128434	0.00330079	0.849167	0.0223996	0.125133	6.98529	4.22941
ENSMUSG00000027488	0.299559	0.187959	0.577093	0.234949	0.123348	0.0646109	0.298466	0.182762	0.0545483	0.57332	0.243918	0.128214	2.37298	3.34508
ENSMUSG00000030342	0.0117302	0.0175953	0.970674	0.0117302	0.0175953	0	0.000930596	0.00156038	1.45209e-06	0.99751	0.000929144	0.00155893	49.3812	61.4399
ENSMUSG00000022641	0.23298	0.3177	0.503782	0.178517	0.263238	0.0544629	0.223161	0.303473	0.0677233	0.541089	0.155437	0.23575	2.88502	2.26172
ENSMUSG00000040242	0.0219941	0.0058651	0.972141	0.0219941	0.0058651	0	0.0123235	0.00255841	3.15285e-05	0.98515	0.012292	0.00252688	8.31818	10.8035
ENSMUSG00000020305	0.269795	0.40176	0.429619	0.168622	0.300587	0.101173	0.267374	0.397979	0.10641	0.441056	0.160965	0.29157	2.06891	1.56158
ENSMUSG00000025373	0.091716	0.189349	0.72929	0.0813609	0.178994	0.010355	0.081715	0.174526	0.0142614	0.75802	0.0674536	0.160265	4.31509	2.95118
ENSMUSG00000009076	0.146018	0.215339	0.662242	0.122419	0.19174	0.0235988	0.137811	0.21113	0.029096	0.680155	0.108715	0.182034	2.93805	2.60619
ENSMUSG00000025790	0.612083	0.441971	0.211447	0.346582	0.176471	0.265501	0.610188	0.432989	0.264205	0.221028	0.345983	0.168784	1.11288	1.80445
ENSMUSG00000039771	0.00146628	0.00439883	0.994135	0.00146628	0.00439883	0	0.00187156	0.00229822	4.30126e-06	0.995835	0.00186726	0.00229392	11.4194	10.9736
ENSMUSG00000038957	0.328149	0.326594	0.415241	0.258165	0.25661	0.0699844	0.323326	0.312056	0.100896	0.465514	0.22243	0.21116	1.99689	2.22706
ENSMUSG00000021024	0.00293255	0.00733138	0.989736	0.00293255	0.00733138	0	4.82482e-05	7.59804e-05	3.66592e-09	0.999876	4.82445e-05	7.59767e-05	26.6921	26.3065
ENSMUSG00000021598	0.00439883	0.0131965	0.982405	0.00439883	0.0131965	0	0.00152525	0.00265323	4.04684e-06	0.995826	0.0015212	0.00264918	14.7742	13.3622
ENSMUSG00000020284	0.29646	0.309735	0.470501	0.219764	0.233038	0.0766962	0.287868	0.302365	0.0870414	0.496808	0.200827	0.215324	1.84513	1.78171
ENSMUSG00000030538	0.0176211	0.010279	0.9721	0.0176211	0.010279	0	0.00895951	0.00323154	2.8953e-05	0.987838	0.00893056	0.00320259	12.5521	14.2658
ENSMUSG00000100164	0.674455	0.593458	0.102804	0.303738	0.222741	0.370717	0.672921	0.593467	0.399356	0.132969	0.273564	0.194111	0.722741	0.981308
ENSMUSG00000054079	0.571642	0.571642	0.186567	0.241791	0.241791	0.329851	0.571439	0.566424	0.323677	0.185814	0.247762	0.242747	0.767164	0.820896
ENSMUSG00000032038	0.365008	0.434389	0.377074	0.188537	0.257919	0.176471	0.359247	0.435782	0.156553	0.361525	0.202693	0.279229	1.74962	1.48416
ENSMUSG00000018648	0.398801	0.293853	0.443778	0.262369	0.157421	0.136432	0.382576	0.283301	0.108384	0.442508	0.274192	0.174917	2.26837	2.94303
ENSMUSG00000038520	0.256135	0.248466	0.527607	0.223926	0.216258	0.0322086	0.250586	0.241025	0.0603973	0.568787	0.190188	0.180627	2.41564	2.52914
ENSMUSG00000018446	0.00733138	0.0058651	0.986804	0.00733138	0.0058651	0	0.00878943	0.00740982	6.51281e-05	0.983866	0.0087243	0.00734469	9.66422	10.6114
ENSMUSG00000034345	0.0058651	0.0102639	0.983871	0.0058651	0.0102639	0	0.000550362	0.00359571	1.97894e-06	0.995856	0.000548383	0.00359373	24.912	19.6305
ENSMUSG00000034349	0.143068	0.160767	0.721239	0.117994	0.135693	0.0250737	0.164777	0.170925	0.0281644	0.692463	0.136612	0.14276	8.56047	9.52507
ENSMUSG00000041303	0.239706	0.119118	0.667647	0.213235	0.0926471	0.0264706	0.237093	0.126037	0.0298824	0.666753	0.20721	0.0961543	2.05735	2.76176
ENSMUSG00000028826	0.339339	0.402402	0.378378	0.219219	0.282282	0.12012	0.335004	0.401598	0.134537	0.397935	0.200467	0.267061	1.87838	1.80931
ENSMUSG00000001785	0.133333	0.14963	0.739259	0.111111	0.127407	0.0222222	0.108918	0.135496	0.0147579	0.770344	0.0941598	0.120738	4.29481	3.73778
ENSMUSG00000058076	0.0131965	0.00733138	0.979472	0.0131965	0.00733138	0	0.00268327	0.0036265	9.73089e-06	0.9937	0.00267354	0.00361677	10.478	10.9428
ENSMUSG00000001910	0.265957	0.261398	0.50304	0.235562	0.231003	0.0303951	0.263271	0.254983	0.0671295	0.548876	0.196141	0.187853	2.41185	2.41185
ENSMUSG00000021072	0.0308824	0.0367647	0.932353	0.0308824	0.0367647	0	0.0194392	0.027743	0.000539302	0.953357	0.0188999	0.0272037	10.1132	9.66324
ENSMUSG00000000934	0.408537	0.349085	0.382622	0.268293	0.208841	0.140244	0.404342	0.344007	0.139097	0.390747	0.265246	0.20491	1.75762	2.09909
ENSMUSG00000026574	0.888563	0.914956	0.0293255	0.0557185	0.0821114	0.832845	0.887828	0.914875	0.812251	0.00954869	0.0755767	0.102623	0.348974	0.274194
ENSMUSG00000029504	0.594918	0.612855	0.153961	0.233184	0.251121	0.361734	0.593857	0.611922	0.363394	0.157615	0.230463	0.248528	0.971599	0.878924
ENSMUSG00000006932	0.00146628	0.00146628	0.997067	0.00146628	0.00146628	0	3.90782e-05	7.60949e-05	2.97365e-09	0.999885	3.90752e-05	7.60919e-05	22.585	22.566
ENSMUSG00000007656	0.0416048	0.0832095	0.875186	0.0416048	0.0832095	0	0.0038968	0.0295265	0.000115059	0.966692	0.00378174	0.0294114	38.5899	29.2095
ENSMUSG00000001482	0.153392	0.294985	0.582596	0.122419	0.264012	0.0309735	0.143024	0.287414	0.0411072	0.610669	0.101917	0.246306	3.18732	2.28024
ENSMUSG00000041995	0.279346	0.438336	0.405646	0.156018	0.315007	0.123328	0.272127	0.436927	0.1189	0.409845	0.153227	0.318028	2.18276	1.40565
ENSMUSG00000001829	0.153731	0.101493	0.764179	0.134328	0.0820896	0.019403	0.145249	0.101998	0.0148152	0.767567	0.130434	0.0871832	3.37463	3.55672
ENSMUSG00000021614	0.0205279	0.026393	0.954545	0.0190616	0.0249267	0.00146628	0.0177153	0.0172375	0.000305367	0.965353	0.0174099	0.0169321	16.0249	18.3724
ENSMUSG00000020325	0.245427	0.362805	0.474085	0.16311	0.280488	0.0823171	0.228954	0.350344	0.0802126	0.500915	0.148741	0.270131	4.3247	3.04726
ENSMUSG00000071064	0.726297	0.847943	0.0322004	0.119857	0.241503	0.60644	0.726379	0.847871	0.615875	0.0416258	0.110503	0.231996	0.502683	0.273703
ENSMUSG00000029287	0.123529	0.0720588	0.819118	0.108824	0.0573529	0.0147059	0.10818	0.0666496	0.00721016	0.83238	0.10097	0.0594395	5.37647	5.60441
ENSMUSG00000041949	0.670149	0.586567	0.101493	0.31194	0.228358	0.358209	0.670373	0.585909	0.392777	0.136496	0.277596	0.193131	0.570149	0.728358
ENSMUSG00000032198	0.450663	0.528719	0.237113	0.234168	0.312224	0.216495	0.442791	0.529088	0.234276	0.262396	0.208516	0.294813	1.27541	1.07511
ENSMUSG00000027194	0.24024	0.226727	0.576577	0.196697	0.183183	0.0435435	0.236368	0.21965	0.0519182	0.5959	0.18445	0.167732	2.71171	2.85586
ENSMUSG00000034432	0.0146628	0.00879765	0.97654	0.0146628	0.00879765	0	0.00669091	0.0116857	7.81879e-05	0.981702	0.00661272	0.0116075	9.81232	8.20088
ENSMUSG00000006958	0.828869	0.864583	0.0297619	0.105655	0.141369	0.723214	0.828799	0.86521	0.717085	0.0230762	0.111714	0.148125	0.409226	0.275298
ENSMUSG00000055884	0.776596	0.442249	0.12614	0.431611	0.0972644	0.344985	0.775832	0.427758	0.331868	0.128278	0.443964	0.0958894	0.510638	1.29179
ENSMUSG00000066798	0.603269	0.582467	0.156018	0.261516	0.240713	0.341753	0.603832	0.584028	0.352655	0.164795	0.251177	0.231373	0.658247	0.742942
ENSMUSG00000022828	0.31746	0.355556	0.396825	0.247619	0.285714	0.0698413	0.315001	0.350364	0.110365	0.445	0.204636	0.239999	2.52698	2.09841
ENSMUSG00000027695	0.772932	0.76391	0.0406015	0.195489	0.186466	0.577444	0.772912	0.764028	0.590526	0.0535864	0.182386	0.173501	0.393985	0.366917
ENSMUSG00000043162	0.0703812	0.026393	0.903226	0.0703812	0.026393	0	0.0606942	0.0215949	0.00131069	0.919022	0.0593835	0.0202842	5.00587	6.73607
ENSMUSG00000002983	0.548204	0.533081	0.179584	0.287335	0.272212	0.26087	0.547657	0.528342	0.28935	0.213351	0.258307	0.238992	1.39509	1.44423
ENSMUSG00000021482	0.414671	0.357784	0.390719	0.251497	0.194611	0.163174	0.411859	0.371719	0.153096	0.369518	0.258763	0.218624	1.3009	1.4521
ENSMUSG00000021745	0.377676	0.400612	0.33792	0.261468	0.284404	0.116208	0.379556	0.390604	0.148256	0.378096	0.2313	0.242348	1.71865	1.69725
ENSMUSG00000023932	0.171131	0.21131	0.642857	0.145833	0.186012	0.0252976	0.158349	0.200975	0.0318243	0.6725	0.126525	0.169151	3.06845	2.73363
ENSMUSG00000021585	0.00146628	0.0131965	0.985337	0.00146628	0.0131965	0	0.00429155	0.0113534	4.87237e-05	0.984404	0.00424282	0.0113047	11.0455	9.47801
ENSMUSG00000030041	0.629297	0.527653	0.216741	0.255605	0.153961	0.373692	0.621533	0.527141	0.327635	0.178962	0.293898	0.199505	0.977578	1.26906
ENSMUSG00000027882	0.272446	0.337461	0.455108	0.20743	0.272446	0.0650155	0.267209	0.333508	0.0891162	0.4884	0.178093	0.244392	2.387	1.89164
ENSMUSG00000021175	0.424376	0.434655	0.39207	0.173275	0.183554	0.251101	0.418733	0.426014	0.178386	0.333639	0.240347	0.247628	2.39354	2.20411
ENSMUSG00000038859	0.923423	0.915916	0.00600601	0.0780781	0.0705706	0.845345	0.923532	0.916032	0.845985	0.00642087	0.0775473	0.070047	0.138138	0.147147
ENSMUSG00000041617	0.711111	0.5	0.155556	0.344444	0.133333	0.366667	0.711052	0.496461	0.353009	0.145497	0.358043	0.143451	0.612698	1.25079
ENSMUSG00000044813	0.755218	0.719165	0.0721063	0.208729	0.172676	0.54649	0.755149	0.727247	0.54918	0.0667838	0.20597	0.178067	0.795066	0.880455
ENSMUSG00000044674	0.444444	0.122222	0.47619	0.401587	0.0793651	0.0428571	0.434052	0.109003	0.0473132	0.504257	0.386739	0.0616903	2.64127	4.74127
ENSMUSG00000021240	0.356269	0.327217	0.399083	0.2737	0.244648	0.0825688	0.347799	0.316009	0.109908	0.446099	0.237891	0.206102	2.15443	2.19419
ENSMUSG00000024069	0.20558	0.195301	0.631424	0.173275	0.162996	0.0323054	0.195437	0.190069	0.0371465	0.651641	0.158291	0.152922	2.47283	2.69016
ENSMUSG00000020105	0.494557	0.541213	0.228616	0.230171	0.276827	0.264386	0.494278	0.540539	0.267177	0.232359	0.227101	0.273363	1.32037	1.1944
ENSMUSG00000022297	0.910876	0.92145	0.00906344	0.0694864	0.0800604	0.84139	0.910847	0.921111	0.838992	0.00703312	0.0718554	0.0821195	0.117825	0.123867
ENSMUSG00000047909	0.410294	0.170588	0.479412	0.35	0.110294	0.0602941	0.406226	0.159291	0.0647082	0.499191	0.341518	0.0945828	1.55147	3.07647
ENSMUSG00000022185	0.00293255	0.00733138	0.989736	0.00293255	0.00733138	0	0.002145	0.00306237	6.56879e-06	0.994799	0.00213843	0.0030558	14.7405	14.7199
ENSMUSG00000040883	0.137574	0.192308	0.693787	0.113905	0.168639	0.0236686	0.108238	0.17421	0.0188561	0.736408	0.0893815	0.155354	4.17899	3.65385
ENSMUSG00000040097	0.327338	0.359712	0.365108	0.27518	0.307554	0.0521583	0.322608	0.35497	0.114516	0.436938	0.208092	0.240454	2.92986	2.78058
ENSMUSG00000006463	0.642216	0.473054	0.17515	0.351796	0.182635	0.290419	0.642023	0.473543	0.304025	0.188459	0.337998	0.169517	0.670659	1.2485
ENSMUSG00000050052	0.883309	0.920236	0.00590842	0.0738552	0.110783	0.809453	0.883413	0.920189	0.812906	0.00930499	0.0705064	0.107282	0.193501	0.141802
ENSMUSG00000100779	0.861561	0.901325	0.011782	0.0868925	0.126657	0.774669	0.862388	0.901422	0.777376	0.0135654	0.0850122	0.124046	0.226804	0.129602
ENSMUSG00000044072	0.774242	0.825758	0.0393939	0.134848	0.186364	0.639394	0.773663	0.825801	0.638892	0.0394275	0.134771	0.186909	0.351515	0.277273
ENSMUSG00000027599	0.0791789	0.0601173	0.86217	0.0777126	0.058651	0.00146628	0.0516307	0.0495484	0.00255822	0.901379	0.0490725	0.0469902	4.80792	5.72581
ENSMUSG00000061032	0	0.00733138	0.992669	0	0.00733138	0	0.000642906	0.00102989	6.6212e-07	0.998328	0.000642244	0.00102922	14.6422	15.456
ENSMUSG00000000759	0.215976	0.196746	0.621302	0.181953	0.162722	0.0340237	0.210509	0.181029	0.0381081	0.646571	0.172401	0.142921	2.61243	2.88314
ENSMUSG00000019986	0.641066	0.683386	0.101881	0.214734	0.257053	0.426332	0.640389	0.682394	0.436998	0.114215	0.203391	0.245396	0.652038	0.595611
ENSMUSG00000027335	0.536982	0.502959	0.269231	0.227811	0.193787	0.309172	0.532515	0.495912	0.264081	0.235653	0.268435	0.231831	1.52959	1.92456
ENSMUSG00000040520	0.416789	0.493373	0.291605	0.215022	0.291605	0.201767	0.415631	0.490501	0.203867	0.297735	0.211764	0.286633	1.24595	1.06038
ENSMUSG00000020152	0	0.00439883	0.995601	0	0.00439883	0	0.00165354	0.00121796	2.01394e-06	0.997131	0.00165153	0.00121594	11.9516	11.1569
ENSMUSG00000021973	0.312782	0.266165	0.484211	0.249624	0.203008	0.0631579	0.311234	0.258006	0.0803004	0.51106	0.230934	0.177706	1.80752	1.90226
ENSMUSG00000091896	0.273756	0.436652	0.289593	0.273756	0.436652	0	0.25399	0.421817	0.107137	0.43133	0.146853	0.31468	5.74434	4.46606
ENSMUSG00000047407	0.185841	0.131268	0.715339	0.153392	0.0988201	0.0324484	0.167729	0.1207	0.0202449	0.731816	0.147484	0.100455	4.55457	6.40708
ENSMUSG00000005802	0.609294	0.605852	0.118761	0.275387	0.271945	0.333907	0.6038	0.604686	0.365109	0.156623	0.23869	0.239577	0.870912	0.891566
ENSMUSG00000052712	0.0146843	0.0234949	0.961821	0.0146843	0.0234949	0	0.0138822	0.0132778	0.000184325	0.973024	0.0136978	0.0130935	9.70631	9.17327
ENSMUSG00000040033	0.674141	0.563528	0.137519	0.298954	0.188341	0.375187	0.675261	0.567859	0.383453	0.140333	0.291808	0.184406	0.684604	1.01495
ENSMUSG00000046679	0.507622	0.5625	0.195122	0.242378	0.297256	0.265244	0.507067	0.562085	0.285015	0.215862	0.222052	0.27707	1.04116	0.870427
ENSMUSG00000003354	0.926036	0.903846	0.00443787	0.091716	0.0695266	0.83432	0.926008	0.903551	0.836696	0.00713644	0.0893127	0.0668553	0.0931953	0.142012
ENSMUSG00000056214	0.608087	0.636081	0.125972	0.237947	0.265941	0.37014	0.606656	0.633284	0.384186	0.144246	0.222471	0.249098	0.874028	0.855365
ENSMUSG00000063052	0.337942	0.341014	0.454685	0.204301	0.207373	0.133641	0.333233	0.339659	0.113185	0.440294	0.220047	0.226474	1.99232	1.91859
ENSMUSG00000008429	0.528037	0.563863	0.176012	0.260125	0.29595	0.267913	0.524945	0.55478	0.291229	0.211504	0.233716	0.263551	0.937695	0.951713
ENSMUSG00000085183	0.757709	0.759178	0.113069	0.127753	0.129222	0.629956	0.756651	0.758971	0.574276	0.0586542	0.182375	0.184695	0.741557	0.550661
ENSMUSG00000020290	0.225473	0.239243	0.542169	0.218589	0.232358	0.00688468	0.179706	0.18983	0.0341137	0.664577	0.145593	0.155716	9.19277	8.64888
ENSMUSG00000019857	0.446078	0.421569	0.310458	0.267974	0.243464	0.178105	0.442999	0.410718	0.181947	0.328231	0.261051	0.22877	1.65196	2.0915
ENSMUSG00000085433	0.871111	0.905185	0.0162963	0.0785185	0.112593	0.792593	0.871219	0.905867	0.789209	0.0121225	0.0820106	0.116658	0.185185	0.127407
ENSMUSG00000038387	0.172619	0.157738	0.703869	0.138393	0.123512	0.0342262	0.163342	0.145782	0.0238123	0.714688	0.13953	0.12197	3.61607	4.31548
ENSMUSG00000063605	0.389831	0.444915	0.247881	0.307203	0.362288	0.0826271	0.385877	0.438972	0.169389	0.34454	0.216488	0.269583	3.08686	2.67797
ENSMUSG00000033054	0.547546	0.547546	0.179448	0.273006	0.273006	0.27454	0.544169	0.545311	0.296741	0.207261	0.247428	0.24857	1.12117	1.03834
ENSMUSG00000037110	0.834609	0.851455	0.0137825	0.134763	0.151608	0.699847	0.834653	0.851521	0.710724	0.0245506	0.123929	0.140796	0.289433	0.266462
ENSMUSG00000015312	0.146628	0.156891	0.725806	0.117302	0.127566	0.0293255	0.130155	0.146894	0.0191189	0.74207	0.111036	0.127775	6.43988	6.33431
ENSMUSG00000024290	0.210843	0.25	0.582831	0.167169	0.206325	0.0436747	0.20205	0.253654	0.0512508	0.595547	0.150799	0.202403	2.76657	2.46687
ENSMUSG00000045211	0.486111	0.321181	0.319444	0.359375	0.194444	0.126736	0.483019	0.313197	0.15128	0.355064	0.331739	0.161917	1.82292	3.03299
ENSMUSG00000038305	0.593272	0.689602	0.125382	0.185015	0.281346	0.408257	0.593717	0.689557	0.409402	0.126128	0.184315	0.280155	0.831804	0.591743
ENSMUSG00000026798	0.400646	0.376414	0.34895	0.274637	0.250404	0.12601	0.397866	0.368591	0.14665	0.380192	0.251216	0.221941	1.78998	1.85622
ENSMUSG00000041815	0.10597	0.110448	0.785075	0.104478	0.108955	0.00149254	0.0871482	0.101035	0.00880502	0.820622	0.0783432	0.09223	5.15373	4.91045
ENSMUSG00000051786	0.669173	0.631579	0.0927318	0.275689	0.238095	0.393484	0.668753	0.630338	0.421541	0.122449	0.247213	0.208797	1.15789	1.43609
ENSMUSG00000037071	0.114243	0.142433	0.750742	0.106825	0.135015	0.0074184	0.100014	0.133034	0.0133052	0.780257	0.0867085	0.119729	5.32196	4.32789
ENSMUSG00000006717	0.0703812	0.250733	0.693548	0.0557185	0.23607	0.0146628	0.0636318	0.240296	0.0152904	0.711363	0.0483414	0.225005	5.08358	2.58065
ENSMUSG00000050668	0.224368	0.157504	0.641902	0.200594	0.13373	0.0237741	0.209871	0.137335	0.0288227	0.681616	0.181048	0.108513	3.24517	3.96434
ENSMUSG00000016481	0.0966767	0.13142	0.773414	0.0951662	0.129909	0.00151057	0.075527	0.0929268	0.00701848	0.838565	0.0685085	0.0859083	6.75982	6.89728
ENSMUSG00000024486	0.277941	0.126471	0.660294	0.213235	0.0617647	0.0647059	0.268654	0.118594	0.0318609	0.644612	0.236793	0.0867335	8.13088	14.3632
ENSMUSG00000069089	0.016129	0.0234604	0.961877	0.0146628	0.0219941	0.00146628	0.0105032	0.0158034	0.000165987	0.973859	0.0103373	0.0156374	9.76833	9.96334
ENSMUSG00000007670	0.205015	0.0943953	0.724189	0.181416	0.0707965	0.0235988	0.2047	0.0924507	0.0189247	0.721774	0.185775	0.0735261	2.29646	3.14749
ENSMUSG00000032279	0.0117302	0.016129	0.972141	0.0117302	0.016129	0	0.00933841	0.00926499	8.65202e-05	0.981483	0.00925189	0.00917847	12.8255	12.6305
ENSMUSG00000028646	0.0058651	0.0058651	0.98827	0.0058651	0.0058651	0	0.00300099	0.0030823	9.24993e-06	0.993926	0.00299174	0.00307305	9.91496	10.5953
ENSMUSG00000021458	0.0395894	0.0454545	0.917889	0.0366569	0.042522	0.00293255	0.0292544	0.0401188	0.00117365	0.9318	0.0280808	0.0389451	10.6657	10.1378
ENSMUSG00000038949	0.629969	0.429664	0.188073	0.382263	0.181957	0.247706	0.627338	0.424061	0.26603	0.214631	0.361308	0.158031	0.830275	1.79052
ENSMUSG00000049658	0.504545	0.456061	0.257576	0.286364	0.237879	0.218182	0.503952	0.454151	0.22887	0.270767	0.275082	0.22528	1.07121	1.33182
ENSMUSG00000025758	0.572948	0.613982	0.267477	0.118541	0.159574	0.454407	0.569294	0.612241	0.348545	0.16701	0.220749	0.263696	1.71429	1.30851
ENSMUSG00000028266	0.267504	0.290844	0.448833	0.260323	0.283662	0.00718133	0.184121	0.238008	0.0438224	0.621693	0.140299	0.194186	11.149	10.289
ENSMUSG00000060992	0.0146843	0.00881057	0.976505	0.0146843	0.00881057	0	0.00462176	0.00338503	1.56448e-05	0.992009	0.00460612	0.00336939	11.1013	10.5125
ENSMUSG00000020598	0.803571	0.918155	0.0282738	0.0535714	0.168155	0.75	0.804189	0.91821	0.738415	0.0160153	0.0657743	0.179796	0.501488	0.15625
ENSMUSG00000021466	0.7443	0.749186	0.0602606	0.190554	0.19544	0.553746	0.743881	0.749036	0.557194	0.0642766	0.186687	0.191842	0.605863	0.581433
ENSMUSG00000027198	0.0249267	0.00879765	0.966276	0.0249267	0.00879765	0	0.0207443	0.0101588	0.000210737	0.969308	0.0205336	0.00994805	6.8783	7.21848
ENSMUSG00000046861	0.632075	0.66195	0.113208	0.224843	0.254717	0.407233	0.630587	0.661085	0.416872	0.1252	0.213716	0.244213	0.732704	0.687107
ENSMUSG00000002105	0.0441826	0.0927835	0.870398	0.0368189	0.0854197	0.00736377	0.0509976	0.087792	0.00447718	0.865688	0.0465205	0.0833148	5.17378	4.37113
ENSMUSG00000007837	0.337942	0.331797	0.414747	0.253456	0.247312	0.0844854	0.32516	0.312414	0.101585	0.464011	0.223576	0.210829	2.15975	2.07834
ENSMUSG00000027642	0	0	1	0	0	0	1.65065e-07	4.2912e-07	7.08326e-14	0.999999	1.65065e-07	4.2912e-07	34.4736	38.871
ENSMUSG00000022892	0.00733138	0.00293255	0.989736	0.00733138	0.00293255	0	0.0036181	0.000224046	8.1062e-07	0.996159	0.00361729	0.000223235	18.8504	33.8724
ENSMUSG00000076441	0.177885	0.206731	0.61859	0.174679	0.203526	0.00320513	0.0974054	0.12148	0.0118329	0.792947	0.0855725	0.109648	34.2484	30.2179
ENSMUSG00000015980	0.631259	0.69044	0.138088	0.171472	0.230653	0.459788	0.630959	0.687881	0.434025	0.115185	0.196934	0.253856	1.0956	0.720789
ENSMUSG00000029438	0.824779	0.683186	0.0495575	0.267257	0.125664	0.557522	0.824675	0.683429	0.563607	0.0555027	0.261068	0.119822	0.389381	0.787611
ENSMUSG00000020775	0.0777126	0.0733138	0.853372	0.0733138	0.068915	0.00439883	0.0558241	0.0521086	0.00290891	0.894976	0.0529152	0.0491997	5.44135	5.67449
ENSMUSG00000029403	0.692654	0.569715	0.142429	0.287856	0.164918	0.404798	0.688802	0.570232	0.392777	0.133743	0.296026	0.177455	0.610195	0.901049
ENSMUSG00000033352	0.159463	0.274218	0.599106	0.126677	0.241431	0.0327869	0.152855	0.267257	0.0408517	0.620739	0.112003	0.226406	3.45306	2.20715
ENSMUSG00000039236	0.444776	0.501493	0.271642	0.226866	0.283582	0.21791	0.438674	0.500591	0.219596	0.280331	0.219078	0.280995	1.54328	1.29104
ENSMUSG00000024454	0.0470588	0.0720588	0.883824	0.0441176	0.0691176	0.00294118	0.0379863	0.0684167	0.0025989	0.896196	0.0353874	0.0658178	4.86324	3.75147
ENSMUSG00000028347	0.331169	0.386364	0.362013	0.251623	0.306818	0.0795455	0.321007	0.378816	0.121603	0.421779	0.199404	0.257214	2.51623	2.11688
ENSMUSG00000075704	0.545894	0.52496	0.20934	0.2657	0.244767	0.280193	0.546091	0.52401	0.286157	0.216056	0.259934	0.237853	1.15781	1.20612
ENSMUSG00000044952	0.882883	0.863363	0.0195195	0.117117	0.0975976	0.765766	0.883131	0.863188	0.762308	0.0159891	0.120823	0.10088	0.171171	0.187688
ENSMUSG00000021806	0.523881	0.528358	0.235821	0.235821	0.240299	0.28806	0.519716	0.526427	0.273593	0.22745	0.246124	0.252834	1.51045	1.22388
ENSMUSG00000029270	0.356061	0.64697	0.224242	0.128788	0.419697	0.227273	0.347056	0.644512	0.223682	0.232114	0.123374	0.42083	2.17879	0.916667
ENSMUSG00000039530	0.413333	0.546667	0.04	0.413333	0.546667	0	0.39785	0.541544	0.215453	0.276059	0.182397	0.326091	8.50667	6.62667
ENSMUSG00000024339	0.407519	0.347368	0.401504	0.251128	0.190977	0.156391	0.39184	0.345648	0.135439	0.39795	0.256401	0.21021	1.90376	2.0391
ENSMUSG00000022346	0.25228	0.139818	0.656535	0.203647	0.0911854	0.0486322	0.219984	0.120294	0.0264628	0.686185	0.193521	0.0938314	6.26444	8.64894
ENSMUSG00000062101	0.825273	0.837754	0.0218409	0.140406	0.152886	0.684867	0.825439	0.837747	0.691509	0.0283231	0.13393	0.146238	0.263651	0.218409
ENSMUSG00000025473	0.496285	0.824666	0.102526	0.0728083	0.401189	0.423477	0.493006	0.825103	0.406781	0.0886718	0.0862253	0.418322	2.40713	0.628529
ENSMUSG00000089764	0.331169	0.418831	0.308442	0.272727	0.36039	0.0584416	0.328641	0.420078	0.138055	0.389336	0.190586	0.282023	2.51623	1.98052
ENSMUSG00000008200	0.335689	0.369258	0.362191	0.268551	0.30212	0.0671378	0.328813	0.363304	0.119459	0.427342	0.209354	0.243845	2.60247	2.26325
ENSMUSG00000027900	0.25	0.189394	0.584848	0.225758	0.165152	0.0242424	0.232723	0.172283	0.0400942	0.635088	0.192628	0.132189	3.11515	3.4697
ENSMUSG00000027654	0.704579	0.753323	0.14771	0.098966	0.14771	0.605613	0.704679	0.753868	0.531235	0.0726879	0.173444	0.222633	0.906942	0.732644
ENSMUSG00000074476	0.420896	0.328358	0.495522	0.176119	0.0835821	0.244776	0.405429	0.321544	0.130363	0.403391	0.275066	0.191181	5.69254	6.61493
ENSMUSG00000033953	0.0997067	0.0953079	0.818182	0.0865103	0.0821114	0.0131965	0.102196	0.100414	0.0102619	0.807652	0.0919339	0.0901524	2.93988	3.09971
ENSMUSG00000032402	0.112903	0.0733138	0.835777	0.0909091	0.0513196	0.0219941	0.089745	0.0681154	0.00611302	0.848253	0.083632	0.0620024	6.11437	6.96921
ENSMUSG00000052656	0.683168	0.747525	0.0346535	0.217822	0.282178	0.465347	0.68261	0.747854	0.510492	0.0800289	0.172118	0.237362	0.898515	0.715347
ENSMUSG00000022723	0.653846	0.549231	0.143077	0.307692	0.203077	0.346154	0.654064	0.547801	0.358297	0.156432	0.295767	0.189504	0.686154	0.955385
ENSMUSG00000038379	0.775811	0.764012	0.156342	0.079646	0.0678466	0.696165	0.775187	0.76439	0.592545	0.0529682	0.182642	0.171845	0.650442	0.738938
ENSMUSG00000034771	0.439024	0.568598	0.265244	0.166159	0.295732	0.272866	0.430042	0.568245	0.244369	0.246082	0.185673	0.323876	1.77744	1.11433
ENSMUSG00000008450	0.399177	0.481481	0.119342	0.399177	0.481481	0	0.362853	0.442409	0.160529	0.355268	0.202323	0.28188	15.2675	13.3128
ENSMUSG00000026914	0.00439883	0.00293255	0.992669	0.00439883	0.00293255	0	0.00116974	0.000424245	4.96258e-07	0.998407	0.00116925	0.000423749	18.2742	18.7331
ENSMUSG00000039219	0.3536	0.2896	0.44	0.2704	0.2064	0.0832	0.344893	0.282628	0.0974766	0.469955	0.247416	0.185152	2.1552	2.5232
ENSMUSG00000027460	0.684887	0.636656	0.165595	0.197749	0.149518	0.487138	0.679297	0.633666	0.430448	0.117484	0.24885	0.203218	1.64309	2.28135
ENSMUSG00000032306	0.14956	0.290323	0.596774	0.112903	0.253666	0.0366569	0.141182	0.286267	0.0404157	0.612967	0.100766	0.245851	3.03226	2.24047
ENSMUSG00000059824	0.845528	0.715447	0.0536585	0.230894	0.100813	0.614634	0.845356	0.712345	0.602186	0.044484	0.243171	0.11016	0.370732	0.892683
ENSMUSG00000033047	0.00293255	0	0.997067	0.00293255	0	0	5.00832e-06	2.0005e-05	1.00191e-10	0.999975	5.00822e-06	2.00049e-05	28.3196	26.5792
ENSMUSG00000064210	0.0190616	0.102639	0.878299	0.0190616	0.102639	0	0.013033	0.0895747	0.00116743	0.89856	0.0118656	0.0884073	8.43255	4.38416
ENSMUSG00000023206	0.515648	0.33383	0.33532	0.330849	0.149031	0.184799	0.510751	0.329209	0.168144	0.328184	0.342607	0.161065	1.39344	2.34277
ENSMUSG00000003948	0.202346	0.0659824	0.750733	0.183284	0.0469208	0.0190616	0.213066	0.0688926	0.0146787	0.73272	0.198388	0.0542139	3.80938	7.58504
ENSMUSG00000058773	0.839286	0.837798	0.114583	0.047619	0.046131	0.791667	0.839336	0.837198	0.702691	0.0261563	0.136646	0.134507	0.659226	0.852679
ENSMUSG00000056121	0.0366569	0.0337243	0.931085	0.0351906	0.0322581	0.00146628	0.0407233	0.0330188	0.00134464	0.927603	0.0393787	0.0316742	7.42082	8.84751
ENSMUSG00000028124	0.357032	0.335394	0.408037	0.256569	0.23493	0.100464	0.34871	0.327649	0.114255	0.437895	0.234456	0.213394	2.33539	2.26893
ENSMUSG00000070709	0.842185	0.808801	0.0273141	0.163885	0.130501	0.6783	0.842701	0.808883	0.681647	0.0300625	0.161054	0.127237	0.245827	0.264036
ENSMUSG00000038611	0.232938	0.256677	0.554896	0.188427	0.212166	0.0445104	0.228878	0.254145	0.0581682	0.575145	0.17071	0.195976	2.33086	2.20623
ENSMUSG00000006418	0.293515	0.240614	0.477816	0.28157	0.228669	0.0119454	0.27647	0.190207	0.0525864	0.58591	0.223884	0.13762	3.75939	3.95734
ENSMUSG00000064302	0.241071	0.290179	0.525298	0.184524	0.233631	0.0565476	0.23599	0.281909	0.0665276	0.548629	0.169462	0.215381	2.28571	1.90327
ENSMUSG00000027827	0.549925	0.308495	0.360656	0.330849	0.0894188	0.219076	0.547849	0.289679	0.1587	0.321172	0.389148	0.130979	1.65127	3.65723
ENSMUSG00000005087	0.00146628	0.00293255	0.995601	0.00146628	0.00293255	0	0.00150689	0.000723334	1.08999e-06	0.997771	0.0015058	0.000722244	33.0249	27.4531
ENSMUSG00000041130	0.391892	0.239865	0.39527	0.364865	0.212838	0.027027	0.388085	0.224405	0.0870881	0.474599	0.300997	0.137317	2.51351	3.32095
ENSMUSG00000035649	0.248529	0.1	0.685294	0.214706	0.0661765	0.0338235	0.240299	0.0996246	0.0239397	0.684016	0.216359	0.0756849	2.18088	3.61176
ENSMUSG00000063506	0.625943	0.892911	0.0603318	0.0467572	0.313725	0.579186	0.624928	0.89276	0.557911	0.0402227	0.0670172	0.334849	0.974359	0.230769
ENSMUSG00000047423	0.150074	0.213967	0.662704	0.123328	0.187221	0.0267459	0.144301	0.204005	0.0294382	0.681132	0.114863	0.174567	3.58841	3.14264
ENSMUSG00000032397	0.116244	0.166915	0.736215	0.0968703	0.147541	0.0193741	0.112426	0.156588	0.0176046	0.74859	0.0948215	0.138983	7.94337	6.55142
ENSMUSG00000030512	0.020558	0.030837	0.950073	0.0190896	0.0293686	0.00146843	0.0188148	0.0203246	0.000382403	0.961243	0.0184324	0.0199422	13.1233	13.0793
ENSMUSG00000050855	0.898649	0.932432	0.00506757	0.0625	0.0962838	0.836149	0.898559	0.932494	0.837901	0.00684787	0.0606579	0.0945934	0.177365	0.103041
ENSMUSG00000034566	0	0.00293255	0.997067	0	0.00293255	0	2.31706e-07	4.14151e-06	9.59612e-13	0.999996	2.31705e-07	4.14151e-06	43.5411	46.7815
ENSMUSG00000026670	0.162757	0.0791789	0.780059	0.140762	0.0571848	0.0219941	0.146167	0.0804662	0.0117615	0.785128	0.134406	0.0687046	3.74927	5.47067
ENSMUSG00000033111	0.23503	0.341317	0.498503	0.16018	0.266467	0.0748503	0.233983	0.341096	0.0798107	0.504732	0.154173	0.261285	2.20659	1.57934
ENSMUSG00000028641	0.0923754	0.13783	0.784457	0.0777126	0.123167	0.0146628	0.0904472	0.137817	0.0124651	0.784201	0.0779821	0.125352	3.9824	3.15982
ENSMUSG00000046798	0.310651	0.221893	0.516272	0.261834	0.173077	0.0488166	0.304695	0.217692	0.0663297	0.543943	0.238366	0.151362	2.15089	2.52071
ENSMUSG00000024851	0.412387	0.318731	0.400302	0.280967	0.187311	0.13142	0.40831	0.3087	0.126045	0.409035	0.282265	0.182655	1.48489	1.79305
ENSMUSG00000024878	0.40708	0.50295	0.30826	0.188791	0.284661	0.218289	0.404476	0.502408	0.203212	0.296328	0.201264	0.299196	1.30973	1.01917
ENSMUSG00000020564	0.420489	0.496942	0.266055	0.237003	0.313456	0.183486	0.415021	0.49265	0.20446	0.296789	0.210561	0.28819	1.48777	1.17431
ENSMUSG00000085492	0.551111	0.647407	0.148148	0.204444	0.300741	0.346667	0.548937	0.647271	0.355311	0.159103	0.193626	0.29196	1.10519	0.764444
ENSMUSG00000014547	0.207658	0.435935	0.43299	0.131075	0.359352	0.0765832	0.192311	0.434005	0.0834638	0.457148	0.108847	0.350542	3.13402	1.43741
ENSMUSG00000032077	0.507764	0.442547	0.254658	0.302795	0.237578	0.204969	0.507109	0.442697	0.224496	0.27469	0.282614	0.218201	1.06988	1.32919
ENSMUSG00000006586	0.677966	0.774011	0.0828625	0.143126	0.239171	0.53484	0.677462	0.77344	0.523976	0.0730742	0.153485	0.249464	1	0.644068
ENSMUSG00000031684	0.230882	0.289706	0.547059	0.163235	0.222059	0.0676471	0.224652	0.281585	0.0632587	0.557022	0.161393	0.218326	2.63824	2.09853
ENSMUSG00000038290	0.365443	0.38685	0.365443	0.247706	0.269113	0.117737	0.36048	0.383217	0.138142	0.394445	0.222338	0.245075	2.11927	2.16055
ENSMUSG00000057604	0.488654	0.768533	0.164902	0.0665658	0.346445	0.422088	0.480854	0.767328	0.368973	0.120791	0.111881	0.398355	5.19667	1.47806
ENSMUSG00000001021	0.589587	0.416539	0.240429	0.343032	0.169985	0.246554	0.585732	0.417749	0.244689	0.241208	0.341043	0.17306	1.35222	2.88974
ENSMUSG00000010362	0.697329	0.529674	0.137982	0.332344	0.164688	0.364985	0.697074	0.528185	0.368184	0.142925	0.32889	0.160001	0.615727	0.995549
ENSMUSG00000042111	0.315133	0.452418	0.363495	0.184087	0.321373	0.131045	0.302051	0.448178	0.135372	0.385144	0.166678	0.312805	2.13417	1.5741
ENSMUSG00000053080	0.537162	0.341216	0.265203	0.393581	0.197635	0.143581	0.536381	0.338839	0.181747	0.306527	0.354634	0.157093	1.21115	2.15878
ENSMUSG00000060600	0.540541	0.547297	0.271959	0.180743	0.1875	0.359797	0.53815	0.542085	0.291723	0.211488	0.246427	0.250362	6.56757	8.40034
ENSMUSG00000002963	0.0926471	0.141176	0.773529	0.0852941	0.133824	0.00735294	0.0831027	0.137477	0.0114247	0.790845	0.071678	0.126052	5.07206	3.89853
ENSMUSG00000025940	0.0366569	0.0938416	0.881232	0.0249267	0.0821114	0.0117302	0.0473067	0.112611	0.00532728	0.845409	0.0419795	0.107284	6.22287	3.96041
ENSMUSG00000027663	0.0469208	0.0117302	0.941349	0.0469208	0.0117302	0	0.045524	0.0198401	0.000903202	0.935539	0.0446208	0.0189369	5.69795	7.63343
ENSMUSG00000003062	0.0558824	0.0779412	0.867647	0.0544118	0.0764706	0.00147059	0.04594	0.064986	0.00298546	0.892059	0.0429545	0.0620006	6.49118	5.96324
ENSMUSG00000106951	0.781627	0.862952	0.0286145	0.108434	0.189759	0.673193	0.781978	0.863236	0.675032	0.0298174	0.106946	0.188204	0.385542	0.204819
ENSMUSG00000037376	0.23486	0.181684	0.636632	0.181684	0.128508	0.0531758	0.21987	0.164838	0.036243	0.651535	0.183627	0.128595	2.65288	3.30133
ENSMUSG00000002107	0.212443	0.314112	0.534143	0.151745	0.253414	0.060698	0.193783	0.303807	0.0588726	0.561283	0.13491	0.244934	4.14568	3.14112
ENSMUSG00000020900	0.120715	0.363636	0.57377	0.0625931	0.305514	0.0581222	0.113287	0.350255	0.0396792	0.576137	0.0736075	0.310576	4.40537	2.54844
ENSMUSG00000035770	0.0571848	0.068915	0.876833	0.0542522	0.0659824	0.00293255	0.0541203	0.0556856	0.00301372	0.893208	0.0511065	0.0526719	5.29326	5.26833
ENSMUSG00000024273	0.346645	0.202875	0.476038	0.321086	0.177316	0.0255591	0.339796	0.187258	0.0636295	0.536576	0.276166	0.123629	2.59585	3.63259
ENSMUSG00000025722	0.384047	0.395864	0.366322	0.237814	0.249631	0.146233	0.380862	0.39609	0.150856	0.373904	0.230007	0.245234	1.66027	1.54653
ENSMUSG00000037499	0.193548	0.104106	0.737537	0.158358	0.068915	0.0351906	0.204717	0.120517	0.0246719	0.699438	0.180045	0.0958452	2.18622	2.52639
ENSMUSG00000022801	0.417808	0.381849	0.309932	0.308219	0.27226	0.109589	0.412491	0.379776	0.156654	0.364387	0.255837	0.223122	1.67466	1.96918
ENSMUSG00000039640	0.016129	0.0102639	0.975073	0.0146628	0.00879765	0.00146628	0.0122694	0.00999216	0.000122598	0.977861	0.0121468	0.00986956	11.8666	10.5894
ENSMUSG00000085241	0.020558	0.0264317	0.954479	0.0190896	0.0249633	0.00146843	0.0166072	0.0203658	0.000338219	0.963365	0.016269	0.0200276	12.5977	10.7283
ENSMUSG00000052957	0.59622	0.71134	0.17354	0.11512	0.230241	0.4811	0.583607	0.707629	0.412977	0.121741	0.17063	0.294652	2.56357	1.42612
ENSMUSG00000045257	0.49187	0.530488	0.193089	0.276423	0.315041	0.215447	0.48721	0.529159	0.257811	0.241443	0.229398	0.271348	1.52236	1.39634
ENSMUSG00000002981	0.181818	0.178838	0.655738	0.165425	0.162444	0.0163934	0.177462	0.152495	0.027062	0.697105	0.1504	0.125433	2.9225	3.04471
ENSMUSG00000002129	0.0881057	0.0954479	0.819383	0.0851689	0.092511	0.00293686	0.0815354	0.0881324	0.00718591	0.837518	0.0743495	0.0809465	4.4185	3.97504
ENSMUSG00000027180	0.0852941	0.139706	0.782353	0.0779412	0.132353	0.00735294	0.0765231	0.128348	0.00982155	0.804951	0.0667015	0.118526	3.9	3.3
ENSMUSG00000030753	0.201299	0.308442	0.503247	0.188312	0.295455	0.012987	0.182317	0.299198	0.054549	0.573034	0.127768	0.244649	4.05844	3.05032
ENSMUSG00000031955	0.0703812	0.0806452	0.853372	0.0659824	0.0762463	0.00439883	0.0616726	0.0634321	0.00391202	0.878807	0.0577606	0.0595201	6.32258	6.5176
ENSMUSG00000036698	0.145646	0.225225	0.660661	0.114114	0.193694	0.0315315	0.133874	0.221498	0.0296529	0.674281	0.104221	0.191845	3.72372	2.67117
ENSMUSG00000050271	0.807519	0.663158	0.0736842	0.263158	0.118797	0.544361	0.80754	0.662753	0.535199	0.0649068	0.272341	0.127554	0.336842	0.747368
ENSMUSG00000062198	0.518822	0.558101	0.198036	0.243863	0.283142	0.274959	0.518171	0.555076	0.287625	0.214377	0.230547	0.267451	1.25532	1.01473
ENSMUSG00000079084	0.740845	0.774648	0.0422535	0.183099	0.216901	0.557746	0.738829	0.772557	0.570788	0.0594014	0.168041	0.201769	0.912676	0.966197
ENSMUSG00000039607	0.0827179	0.0856721	0.840473	0.0738552	0.0768095	0.00886263	0.0657154	0.0715944	0.00470486	0.867395	0.0610106	0.0668895	6.34564	6.09306
ENSMUSG00000022106	0.131852	0.140741	0.745185	0.114074	0.122963	0.0177778	0.119987	0.137897	0.0165459	0.758662	0.103441	0.121352	3.84148	3.39556
ENSMUSG00000039480	0.571644	0.446456	0.227753	0.325792	0.200603	0.245852	0.571801	0.436036	0.249326	0.241489	0.322475	0.18671	0.788839	1.33032
ENSMUSG00000034602	0.237003	0.270642	0.521407	0.207951	0.24159	0.029052	0.222512	0.263263	0.0585793	0.572804	0.163933	0.204684	3.01988	2.60092
ENSMUSG00000015016	0.620741	0.700741	0.115556	0.183704	0.263704	0.437037	0.62132	0.701115	0.435617	0.113182	0.185703	0.265498	0.711111	0.506667
ENSMUSG00000030029	0.726631	0.611993	0.121693	0.266314	0.151675	0.460317	0.725867	0.61051	0.443149	0.106772	0.282718	0.167361	0.705467	1.02293
ENSMUSG00000014633	0.0791789	0.139296	0.794721	0.0659824	0.1261	0.0131965	0.0751311	0.128499	0.00965424	0.806025	0.0654768	0.118844	6.12023	4.53372
ENSMUSG00000022560	0.381026	0.631415	0.219285	0.1493	0.399689	0.231726	0.379553	0.631666	0.239751	0.228532	0.139803	0.391915	1.7325	0.81493
ENSMUSG00000030061	0.0058651	0.00293255	0.991202	0.0058651	0.00293255	0	0.00283394	0.00170575	4.83399e-06	0.995465	0.0028291	0.00170092	10.7317	11.6012
ENSMUSG00000031839	0.00146628	0	0.998534	0.00146628	0	0	1.65614e-07	2.01121e-06	3.33085e-13	0.999998	1.65614e-07	2.01121e-06	44.717	40.5982
ENSMUSG00000079283	0.338384	0.558081	0.204545	0.237374	0.457071	0.10101	0.329956	0.556068	0.183478	0.297454	0.146478	0.37259	3.30808	2.03283
ENSMUSG00000018239	0.409677	0.356452	0.337097	0.306452	0.253226	0.103226	0.406901	0.350733	0.142714	0.38508	0.264188	0.208019	1.6871	1.87903
ENSMUSG00000035834	0.695783	0.685241	0.11747	0.197289	0.186747	0.498494	0.695488	0.683842	0.475604	0.096274	0.219884	0.208238	0.71988	0.698795
ENSMUSG00000031652	0.372957	0.294205	0.432392	0.273403	0.194651	0.0995542	0.367811	0.27409	0.100814	0.458912	0.266998	0.173277	1.59138	1.9792
ENSMUSG00000031808	0.623688	0.673163	0.145427	0.181409	0.230885	0.442279	0.624506	0.671389	0.419286	0.123391	0.20522	0.252102	1.02999	0.833583
ENSMUSG00000068328	0.00293255	0.00733138	0.989736	0.00293255	0.00733138	0	0.00443218	0.00199478	8.84121e-06	0.993582	0.00442334	0.00198593	11.3416	12.1833
ENSMUSG00000027603	0.485407	0.548387	0.284178	0.167435	0.230415	0.317972	0.474264	0.53809	0.255197	0.242843	0.219067	0.282894	1.84178	1.55146
ENSMUSG00000074259	0.92489	0.858616	0.0103093	0.131075	0.0648012	0.793814	0.925054	0.858585	0.794237	0.0105985	0.130817	0.0643474	0.142857	0.254786
ENSMUSG00000031960	0.00733138	0.00293255	0.989736	0.00733138	0.00293255	0	0.00529091	0.00232372	1.22946e-05	0.992398	0.00527861	0.00231142	18.0044	18.9531
ENSMUSG00000024045	0.235921	0.16895	0.613394	0.217656	0.150685	0.0182648	0.223797	0.158698	0.035516	0.653022	0.188281	0.123182	3.40944	3.72451
ENSMUSG00000068039	0	0	1	0	0	0	0.00014163	1.1429e-05	1.61869e-09	0.999847	0.000141628	1.14274e-05	33.176	43.3284
ENSMUSG00000026737	0.496252	0.454273	0.269865	0.275862	0.233883	0.22039	0.494317	0.44519	0.220065	0.280558	0.274252	0.225125	1.04948	1.25337
ENSMUSG00000046096	0.401207	0.443439	0.33635	0.220211	0.262443	0.180995	0.39995	0.439335	0.175712	0.336427	0.224238	0.263623	1.49472	1.454
ENSMUSG00000030224	0.0102639	0.00879765	0.982405	0.00879765	0.00733138	0.00146628	0.00897199	0.0178334	0.000160001	0.973355	0.00881199	0.0176734	7.50587	6.18622
ENSMUSG00000032615	0.449921	0.351351	0.319555	0.329094	0.230525	0.120827	0.447918	0.344608	0.154356	0.36183	0.293562	0.190252	1.49603	2.2194
ENSMUSG00000032998	0.371753	0.36526	0.349026	0.285714	0.279221	0.086039	0.368431	0.364077	0.134137	0.40163	0.234294	0.22994	2.17695	1.98864
ENSMUSG00000036478	0.217066	0.297904	0.556886	0.14521	0.226048	0.0718563	0.206195	0.279023	0.0575331	0.572315	0.148662	0.22149	3.07934	2.41168
ENSMUSG00000024299	0.320814	0.201878	0.499218	0.298905	0.179969	0.0219092	0.31409	0.178769	0.0561495	0.563291	0.25794	0.122619	2.60407	3.84664
ENSMUSG00000068335	0.0483871	0.0454545	0.906158	0.0483871	0.0454545	0	0.0351669	0.0304685	0.00107148	0.935436	0.0340954	0.029397	11.7273	11.7361
ENSMUSG00000027637	0.0190616	0.0337243	0.947214	0.0190616	0.0337243	0	0.0104441	0.0228185	0.000238319	0.966976	0.0102058	0.0225802	8.54252	8.19501
ENSMUSG00000027429	0.113569	0.0884956	0.814159	0.0973451	0.0722714	0.0162242	0.098059	0.0860402	0.00843702	0.824338	0.089622	0.0776032	5.10619	5.10619
ENSMUSG00000022443	0.00293255	0	0.997067	0.00293255	0	0	7.81745e-05	6.48996e-06	5.07349e-10	0.999915	7.8174e-05	6.48945e-06	30.6935	34.107
ENSMUSG00000041895	0.0264317	0.030837	0.942731	0.0264317	0.030837	0	0.0101122	0.0196583	0.000198789	0.970428	0.00991343	0.0194595	13.2408	10.6079
ENSMUSG00000022119	0.14095	0.176558	0.688427	0.135015	0.170623	0.00593472	0.132341	0.174364	0.0230756	0.71637	0.109266	0.151288	3.98961	3.56083
ENSMUSG00000034203	0.230769	0.223228	0.616893	0.159879	0.152338	0.0708899	0.213079	0.193087	0.0411427	0.634977	0.171936	0.151944	3.19005	3.70437
ENSMUSG00000066148	0.464768	0.416792	0.32084	0.262369	0.214393	0.202399	0.454145	0.415805	0.188836	0.318886	0.26531	0.226969	1.34333	1.6027
ENSMUSG00000032434	0.201493	0.125373	0.692537	0.18209	0.10597	0.019403	0.1755	0.1083	0.0190067	0.735206	0.156494	0.0892934	3.55075	4.51791
ENSMUSG00000026204	0.095729	0.0913108	0.826215	0.0824742	0.078056	0.0132548	0.0799313	0.0766072	0.00612331	0.849585	0.073808	0.0704839	6.07658	7.67452
ENSMUSG00000057541	0.278107	0.214497	0.587278	0.198225	0.134615	0.0798817	0.278026	0.216912	0.060307	0.56537	0.217719	0.156605	2.09763	2.19675
ENSMUSG00000051341	0.63872	0.408537	0.196646	0.394817	0.164634	0.243902	0.639186	0.402314	0.257153	0.215654	0.382032	0.145161	0.875	1.62348
ENSMUSG00000063972	0.896341	0.907012	0.0106707	0.0823171	0.0929878	0.814024	0.896314	0.907078	0.813026	0.00963474	0.0832875	0.0940513	0.14939	0.150915
ENSMUSG00000032527	0.185841	0.384956	0.504425	0.110619	0.309735	0.0752212	0.172096	0.381991	0.0657393	0.511652	0.106357	0.316252	3.04425	1.76254
ENSMUSG00000038489	0.0602056	0.00146843	0.938326	0.0602056	0.00146843	0	0.044585	0.000134718	6.0064e-06	0.955286	0.044579	0.000128712	14.6388	58.6432
ENSMUSG00000086608	0.822335	0.846024	0.0304569	0.123519	0.147208	0.698816	0.822059	0.845703	0.695218	0.0274557	0.126841	0.150485	0.698816	0.492386
ENSMUSG00000026880	0.279736	0.427313	0.352423	0.220264	0.367841	0.0594714	0.240417	0.399159	0.0959645	0.456389	0.144452	0.303195	6.48238	4.29295
ENSMUSG00000025421	0.0645161	0.0938416	0.844575	0.0615836	0.0909091	0.00293255	0.0437298	0.0849385	0.00371434	0.875046	0.0400155	0.0812241	5.73754	4.90616
ENSMUSG00000028106	0.392801	0.338028	0.369327	0.292645	0.237872	0.100156	0.39178	0.329607	0.129133	0.407747	0.262647	0.200473	1.86385	2.03599
ENSMUSG00000028849	0.020558	0.020558	0.960352	0.0190896	0.0190896	0.00146843	0.00954927	0.0190739	0.000182141	0.971559	0.00936713	0.0188917	10.1248	8.73275
ENSMUSG00000032009	0.692149	0.679752	0.0764463	0.243802	0.231405	0.448347	0.689738	0.678413	0.467927	0.0997763	0.221811	0.210486	0.97314	1.05165
ENSMUSG00000029725	0.672811	0.652842	0.104455	0.242704	0.222734	0.430108	0.672251	0.651583	0.438027	0.114194	0.234224	0.213556	0.582181	0.671275
ENSMUSG00000040139	0.508076	0.384728	0.299559	0.315712	0.192364	0.192364	0.497754	0.373018	0.185671	0.314899	0.312082	0.187347	1.3862	1.8091
ENSMUSG00000020733	0.547731	0.629108	0.205008	0.165884	0.247261	0.381847	0.547674	0.627256	0.343532	0.168602	0.204142	0.283724	1.44914	0.965571
ENSMUSG00000033902	0.523031	0.548291	0.210996	0.240713	0.265973	0.282318	0.520014	0.540334	0.280981	0.220634	0.239033	0.259353	1.17088	1.03863
ENSMUSG00000040746	0.355183	0.403963	0.341463	0.254573	0.303354	0.10061	0.351998	0.396814	0.139678	0.390865	0.21232	0.257136	1.83232	1.72561
ENSMUSG00000031967	0.0366569	0.0454545	0.920821	0.0337243	0.042522	0.00293255	0.0304142	0.0387867	0.00117966	0.931979	0.0292345	0.037607	6.99413	6.71554
ENSMUSG00000034729	0.0293255	0.0278592	0.944282	0.0278592	0.026393	0.00146628	0.0229242	0.0197886	0.000453638	0.957741	0.0224705	0.019335	8.36804	9.40029
ENSMUSG00000020621	0.449102	0.51497	0.248503	0.236527	0.302395	0.212575	0.437009	0.512032	0.223763	0.274722	0.213247	0.288269	1.3009	1.11377
ENSMUSG00000036087	0.368664	0.365591	0.390169	0.24424	0.241167	0.124424	0.363901	0.363712	0.132355	0.404743	0.231546	0.231357	1.68049	1.57604
ENSMUSG00000091337	0.162482	0.128508	0.737075	0.134417	0.100443	0.028065	0.163119	0.131817	0.0215018	0.726566	0.141617	0.110315	3.03693	3.3353
ENSMUSG00000036882	0.912442	0.917051	0.00614439	0.0768049	0.0814132	0.835637	0.912669	0.917011	0.836928	0.00724748	0.0757413	0.0800833	0.11828	0.127496
ENSMUSG00000057069	0.902318	0.880795	0.00496689	0.114238	0.0927152	0.788079	0.902118	0.88082	0.794604	0.0116656	0.107514	0.0862165	0.178808	0.182119
ENSMUSG00000022498	0.504687	0.484375	0.234375	0.28125	0.260937	0.223438	0.504297	0.482535	0.243341	0.256509	0.260956	0.239194	1.12344	1.17969
ENSMUSG00000002028	0.316062	0.264249	0.43696	0.298791	0.246978	0.0172712	0.304907	0.247847	0.0755703	0.522816	0.229337	0.172277	3.58031	3.93782
ENSMUSG00000022898	0.0558003	0.0734214	0.876652	0.0499266	0.0675477	0.00587372	0.0460794	0.0653557	0.00301155	0.891576	0.0430679	0.0623441	5.37151	4.73715
ENSMUSG00000059456	0.555891	0.746224	0.116314	0.137462	0.327795	0.418429	0.554049	0.744912	0.412718	0.113757	0.141331	0.332195	1.10272	0.58006
ENSMUSG00000017774	0.00146628	0.00293255	0.995601	0.00146628	0.00293255	0	4.49877e-05	0.000159774	7.18789e-09	0.999795	4.49806e-05	0.000159767	36.6144	30.6979
ENSMUSG00000033417	0.440571	0.40412	0.285261	0.310618	0.274168	0.129952	0.439824	0.397982	0.175042	0.337236	0.264782	0.22294	1.49128	1.65452
ENSMUSG00000100975	0.247423	0.525773	0.399116	0.0751105	0.353461	0.172312	0.241325	0.525714	0.126868	0.359829	0.114457	0.398846	3.35641	1.4271
ENSMUSG00000022771	0.0498534	0.0249267	0.92522	0.0498534	0.0249267	0	0.032676	0.0144298	0.000471508	0.953366	0.0322045	0.0139583	6.10117	7.65103
ENSMUSG00000000486	0.764885	0.798473	0.0427481	0.158779	0.192366	0.606107	0.763361	0.798649	0.609658	0.0476475	0.153703	0.188992	0.540458	0.459542
ENSMUSG00000025609	0.0720588	0.0705882	0.858824	0.0705882	0.0691176	0.00147059	0.0611748	0.0486034	0.0029733	0.893195	0.0582015	0.0456301	5.14706	5.35294
ENSMUSG00000027374	0.0992593	0.0992593	0.804444	0.0962963	0.0962963	0.00296296	0.0860517	0.0821002	0.00706486	0.838913	0.0789869	0.0750353	5.49481	5.31111
ENSMUSG00000039233	0.207221	0.405024	0.428571	0.166405	0.364207	0.0408163	0.188194	0.402049	0.0756631	0.48542	0.112531	0.326386	3.0675	1.83516
ENSMUSG00000002332	0.0589971	0.060472	0.880531	0.0589971	0.060472	0	0.0473861	0.0386898	0.00183336	0.915757	0.0455527	0.0368564	7.43363	7.55162
ENSMUSG00000021792	0.71831	0.827856	0.057903	0.114241	0.223787	0.604069	0.717934	0.827013	0.593741	0.0487938	0.124193	0.233272	0.564945	0.394366
ENSMUSG00000049932	0.0997067	0.115836	0.79912	0.085044	0.101173	0.0146628	0.116654	0.136206	0.0158889	0.763029	0.100765	0.120317	7.00587	7.17302
ENSMUSG00000020530	0.083958	0.101949	0.815592	0.0824588	0.10045	0.00149925	0.0619583	0.064621	0.00400381	0.877424	0.0579545	0.0606172	8.37781	8.11394
ENSMUSG00000070942	0.42836	0.472674	0.324963	0.202363	0.246677	0.225997	0.42641	0.467728	0.199444	0.305306	0.226966	0.268284	1.65731	1.839
ENSMUSG00000030281	0.0791789	0.068915	0.870968	0.0601173	0.0498534	0.0190616	0.0881884	0.0765156	0.00674779	0.842044	0.0814407	0.0697678	3.37683	3.55572
ENSMUSG00000054604	0.158824	0.166176	0.698529	0.135294	0.142647	0.0235294	0.159811	0.150028	0.0239761	0.714137	0.135835	0.126052	2.87647	2.94853
ENSMUSG00000001016	0.0751105	0.0618557	0.870398	0.0677467	0.0544919	0.00736377	0.0589519	0.0504851	0.00297619	0.893539	0.0559757	0.0475089	6.03093	6.94256
ENSMUSG00000022247	0.0102639	0.0117302	0.978006	0.0102639	0.0117302	0	0.00653046	0.00470645	3.07353e-05	0.988794	0.00649972	0.00467572	11.0337	10.5762
ENSMUSG00000027210	0.425862	0.517241	0.241379	0.241379	0.332759	0.184483	0.423019	0.506755	0.214367	0.284593	0.208652	0.292388	1.95	1.63103
ENSMUSG00000037847	0.525223	0.602374	0.188427	0.209199	0.28635	0.316024	0.525423	0.605985	0.318399	0.18699	0.207024	0.287587	1.11869	0.716617
ENSMUSG00000025465	0.0337243	0.0601173	0.909091	0.0307918	0.0571848	0.00293255	0.0283915	0.0571732	0.00162323	0.916059	0.0267683	0.0555499	6.04106	4.70528
ENSMUSG00000042460	0.612613	0.441441	0.162162	0.396396	0.225225	0.216216	0.613006	0.437559	0.268226	0.217662	0.34478	0.169333	0.776276	1.24775
ENSMUSG00000059409	0.207951	0.185015	0.620795	0.19419	0.171254	0.0137615	0.185088	0.151287	0.0280014	0.691626	0.157087	0.123286	4.65138	5.22783
ENSMUSG00000067071	0.338757	0.344675	0.428994	0.226331	0.232249	0.112426	0.330302	0.334587	0.110515	0.445626	0.219787	0.224072	2.24408	2.29882
ENSMUSG00000097431	0.373089	0.17737	0.492355	0.330275	0.134557	0.0428135	0.35381	0.159262	0.0563483	0.543277	0.297461	0.102913	2.80122	5.0581
ENSMUSG00000036875	0.861765	0.894118	0.0485294	0.0573529	0.0897059	0.804412	0.861963	0.894106	0.770687	0.0146173	0.0912768	0.123419	0.233824	0.213235
ENSMUSG00000046561	0.390855	0.272861	0.458702	0.268437	0.150442	0.122419	0.386092	0.261708	0.101043	0.453243	0.285049	0.160664	1.9056	2.83776
ENSMUSG00000030291	0.11976	0.0568862	0.82485	0.118263	0.0553892	0.00149701	0.0949113	0.0320341	0.0030404	0.876095	0.0918709	0.0289937	6.05838	8.41168
ENSMUSG00000021400	0.840314	0.829843	0.0104712	0.159686	0.149215	0.680628	0.839941	0.82944	0.696681	0.0272996	0.14326	0.132759	0.424084	0.447644
ENSMUSG00000001472	0.00146628	0.00293255	0.995601	0.00146628	0.00293255	0	0.000256974	0.00100155	2.57372e-07	0.998742	0.000256717	0.00100129	17.9208	16.7977
ENSMUSG00000024767	0.016129	0.00733138	0.97654	0.016129	0.00733138	0	0.00658549	0.00158121	1.04131e-05	0.991844	0.00657507	0.0015708	11.1994	16.2801
ENSMUSG00000028576	0.0923754	0.130499	0.784457	0.085044	0.123167	0.00733138	0.0830697	0.118051	0.0098065	0.808685	0.0732632	0.108245	4.02639	3.69501
ENSMUSG00000097906	0.0794118	0.00147059	0.919118	0.0794118	0.00147059	0	0.0577346	2.58476e-05	1.4923e-06	0.942241	0.0577331	2.43553e-05	6.45882	27.5926
ENSMUSG00000009905	0.120411	0.082232	0.807636	0.110132	0.071953	0.010279	0.116239	0.0753392	0.00875733	0.817179	0.107481	0.0665819	3.8326	4.37592
ENSMUSG00000090000	0.00879765	0.00733138	0.983871	0.00879765	0.00733138	0	0.000254174	0.000781123	1.98541e-07	0.998965	0.000253976	0.000780925	18.5235	17.5279
ENSMUSG00000051396	0.820741	0.816296	0.037037	0.146667	0.142222	0.674074	0.820652	0.816424	0.67	0.032924	0.150652	0.146424	0.296296	0.274074
ENSMUSG00000054499	0.819549	0.845113	0.037594	0.117293	0.142857	0.702256	0.81961	0.845452	0.692941	0.0278789	0.126669	0.152511	0.333835	0.257143
ENSMUSG00000036636	0.276946	0.288922	0.486527	0.224551	0.236527	0.0523952	0.274311	0.279919	0.076785	0.522555	0.197526	0.203134	2.12575	2.22904
ENSMUSG00000067370	0.844347	0.832599	0.0264317	0.140969	0.129222	0.703377	0.844586	0.831745	0.70248	0.0261492	0.142106	0.129265	0.221733	0.236417
ENSMUSG00000048612	0.00733138	0.0117302	0.980938	0.00733138	0.0117302	0	0.00192323	0.00310563	5.97284e-06	0.994977	0.00191726	0.00309965	13.761	12.3944
ENSMUSG00000040697	0.425806	0.459677	0.282258	0.258065	0.291935	0.167742	0.421236	0.448753	0.189031	0.319042	0.232205	0.259722	1.8371	1.85161
ENSMUSG00000046994	0.660522	0.697389	0.107527	0.195084	0.231951	0.465438	0.658521	0.697182	0.459109	0.103406	0.199412	0.238073	0.678955	0.536098
ENSMUSG00000020224	0.023845	0.253353	0.722802	0.023845	0.253353	0	0.00788709	0.241933	0.00190815	0.752088	0.00597894	0.240025	24.8197	8.84054
ENSMUSG00000027784	0.453313	0.230422	0.400602	0.368976	0.146084	0.0843373	0.440706	0.208107	0.0917142	0.4429	0.348992	0.116393	2.09639	3.44578
ENSMUSG00000030042	0.0293255	0.0307918	0.939883	0.0293255	0.0307918	0	0.0234877	0.0237333	0.000557441	0.953336	0.0229303	0.0231758	9.5088	9.53666
ENSMUSG00000016756	0.571205	0.906103	0.0672926	0.0266041	0.361502	0.544601	0.565391	0.906031	0.512262	0.0408399	0.0531295	0.393769	2.07981	0.280125
ENSMUSG00000022217	0.475465	0.426396	0.275804	0.2978	0.248731	0.177665	0.466456	0.416492	0.194275	0.311327	0.272181	0.222217	1.71404	2.07107
ENSMUSG00000050244	0.334328	0.38806	0.408955	0.202985	0.256716	0.131343	0.332378	0.385618	0.128171	0.410175	0.204207	0.257447	1.70149	1.5597
ENSMUSG00000056737	0	0	1	0	0	0	1.97272e-06	8.76915e-05	1.72991e-10	0.99991	1.97255e-06	8.76913e-05	53.9135	48.4076
ENSMUSG00000025485	0.133929	0.0922619	0.785714	0.122024	0.0803571	0.0119048	0.125168	0.0793595	0.00993328	0.805406	0.115235	0.0694262	4.02976	4.85268
ENSMUSG00000020116	0.127527	0.0948678	0.780715	0.124417	0.0917574	0.00311042	0.0921124	0.0599619	0.00552323	0.853449	0.0865891	0.0544387	8.39036	9.55832
ENSMUSG00000067367	0.134763	0.150077	0.727412	0.122511	0.137825	0.0122511	0.108622	0.134283	0.0145861	0.771681	0.0940359	0.119697	9.27718	9.91271
ENSMUSG00000039208	0.155882	0.164706	0.713235	0.122059	0.130882	0.0338235	0.139559	0.160156	0.0223513	0.722636	0.117208	0.137805	5.48676	4.45735
ENSMUSG00000038446	0.305263	0.435088	0.324561	0.240351	0.370175	0.0649123	0.299992	0.426927	0.128074	0.401156	0.171917	0.298852	2.50351	1.66491
ENSMUSG00000028651	0.1261	0.0249267	0.85044	0.124633	0.0234604	0.00146628	0.108113	0.0199955	0.00216177	0.874054	0.105951	0.0178337	4.50147	7.74487
ENSMUSG00000057143	0.528213	0.710031	0.122257	0.167712	0.34953	0.360502	0.523871	0.708072	0.370938	0.138995	0.152933	0.337134	1.18025	0.683386
ENSMUSG00000030451	0.183582	0.210448	0.628358	0.161194	0.18806	0.0223881	0.161907	0.199277	0.0322643	0.67108	0.129642	0.167013	3.43134	3.21194
ENSMUSG00000024789	0.279173	0.220089	0.552437	0.227474	0.16839	0.0516987	0.263507	0.211776	0.0558045	0.580521	0.207702	0.155972	2.23634	3.0325
ENSMUSG00000038876	0.119048	0.09375	0.790179	0.116071	0.0907738	0.00297619	0.0910285	0.0619984	0.00564363	0.852617	0.0853849	0.0563548	4.9881	5.8006
ENSMUSG00000066324	0.058651	0.177419	0.772727	0.0498534	0.168622	0.00879765	0.0545626	0.166149	0.00906553	0.788354	0.045497	0.157084	4.96188	3.16422
ENSMUSG00000043259	0.590634	0.601208	0.193353	0.205438	0.216012	0.385196	0.589182	0.599881	0.353439	0.164376	0.235743	0.246442	0.913897	0.865559
ENSMUSG00000044167	0.672205	0.540785	0.129909	0.329305	0.197885	0.3429	0.670666	0.538066	0.360862	0.152131	0.309803	0.177203	0.640483	1.34743
ENSMUSG00000034327	0.487102	0.491654	0.253414	0.254932	0.259484	0.23217	0.487665	0.490677	0.239286	0.260944	0.248379	0.251391	1.09712	1.17602
ENSMUSG00000029119	0.317578	0.3161	0.496307	0.187592	0.186115	0.129985	0.30948	0.311331	0.0963508	0.47554	0.213129	0.21498	2	2.24077
ENSMUSG00000026192	0.0513196	0.0058651	0.944282	0.0498534	0.00439883	0.00146628	0.0360147	0.00568397	0.000204707	0.958506	0.03581	0.00547927	8.13636	11.0909
ENSMUSG00000001576	0.00293255	0.0058651	0.991202	0.00293255	0.0058651	0	0.0026848	0.00250461	6.72436e-06	0.994817	0.00267807	0.00249788	13.9003	14.3768
ENSMUSG00000022000	0.257669	0.346626	0.483129	0.170245	0.259202	0.0874233	0.249863	0.34042	0.0850584	0.494775	0.164805	0.255361	2.76074	2.13804
ENSMUSG00000002052	0.133531	0.15727	0.715134	0.127596	0.151335	0.00593472	0.122458	0.151652	0.0185711	0.744461	0.103887	0.133081	3.6276	3.20326
ENSMUSG00000029659	0.493294	0.28763	0.417288	0.295082	0.0894188	0.198212	0.480928	0.266507	0.128171	0.380736	0.352758	0.138336	2.91207	5.80477
ENSMUSG00000068758	0.441654	0.453471	0.292467	0.254062	0.265879	0.187592	0.440173	0.454843	0.20021	0.305194	0.239964	0.254633	1.39291	1.06942
ENSMUSG00000035051	0.473016	0.511111	0.250794	0.238095	0.27619	0.234921	0.471706	0.509723	0.24044	0.25901	0.231267	0.269283	1.2619	1.11587
ENSMUSG00000029599	0.0483871	0.0410557	0.912023	0.0469208	0.0395894	0.00146628	0.0318835	0.0316493	0.00100909	0.937476	0.0308744	0.0306402	8.1305	8.33138
ENSMUSG00000039713	0.655786	0.747774	0.0905045	0.161721	0.253709	0.494065	0.654093	0.74753	0.488954	0.0873312	0.165139	0.258576	0.790801	0.477745
ENSMUSG00000010609	0.466248	0.629513	0.166405	0.204082	0.367347	0.262166	0.462835	0.627631	0.29049	0.200024	0.172345	0.337142	1.38462	0.866562
ENSMUSG00000026456	0.0293255	0.0146628	0.956012	0.0293255	0.0146628	0	0.0175778	0.0221024	0.000388511	0.960708	0.0171893	0.0217139	13.8724	12.1232
ENSMUSG00000027890	0.575	0.529687	0.18125	0.289062	0.24375	0.285938	0.574842	0.526897	0.302883	0.201143	0.271959	0.224015	1.05313	1.1875
ENSMUSG00000002308	0.117474	0.136564	0.756241	0.107195	0.126285	0.010279	0.104448	0.127301	0.0132963	0.781548	0.0911516	0.114004	3.80617	3.72834
ENSMUSG00000100691	0.272459	0.605302	0.281296	0.113402	0.446244	0.159057	0.2547	0.602987	0.15358	0.295894	0.101119	0.449406	2.5567	0.85567
ENSMUSG00000030189	0.0445104	0.0608309	0.896142	0.0430267	0.0593472	0.00148368	0.0333061	0.0506852	0.00168812	0.917697	0.0316179	0.0489971	10.132	10.27
ENSMUSG00000031996	0.00879765	0.0131965	0.979472	0.00733138	0.0117302	0.00146628	0.00717031	0.0079994	5.73582e-05	0.984888	0.00711296	0.00794204	9.04692	10.6554
ENSMUSG00000034320	0.536732	0.530735	0.194903	0.274363	0.268366	0.262369	0.532988	0.527745	0.281282	0.220549	0.251706	0.246463	1.11994	1.04798
ENSMUSG00000054226	0.214605	0.174367	0.639344	0.186289	0.146051	0.0283159	0.209107	0.153274	0.0320508	0.669669	0.177057	0.121223	2.74814	3.19076
ENSMUSG00000041220	0.289593	0.291101	0.53092	0.177979	0.179487	0.111614	0.275974	0.264821	0.0730839	0.532288	0.20289	0.191738	3.70136	3.35747
ENSMUSG00000022285	0.00439883	0	0.995601	0.00439883	0	0	4.47142e-05	1.55688e-06	6.96148e-11	0.999954	4.47141e-05	1.55681e-06	31.1246	38.1848
ENSMUSG00000024622	0.319465	0.371471	0.41159	0.216939	0.268945	0.102526	0.310754	0.366748	0.113969	0.436466	0.196786	0.25278	2.10698	1.72065
ENSMUSG00000050953	0.00587372	0.0117474	0.983847	0.00440529	0.010279	0.00146843	0.0159596	0.00721862	0.000115206	0.976937	0.0158444	0.00710342	22.8179	29.489
ENSMUSG00000015672	0.0102639	0.00879765	0.980938	0.0102639	0.00879765	0	0.0103102	0.00782184	8.06446e-05	0.981949	0.0102295	0.0077412	8.43695	8.09677
ENSMUSG00000022995	0.130499	0.0249267	0.85044	0.124633	0.0190616	0.0058651	0.131852	0.0249893	0.00329488	0.846454	0.128557	0.0216944	5.02053	10.5528
ENSMUSG00000033909	0.445266	0.483728	0.278107	0.238166	0.276627	0.207101	0.442878	0.481884	0.213416	0.288654	0.229462	0.268468	1.38609	1.27959
ENSMUSG00000034667	0.129602	0.116348	0.768778	0.114875	0.10162	0.0147275	0.123355	0.101226	0.0124866	0.787906	0.110868	0.088739	3.73638	3.90427
ENSMUSG00000002900	0.0307918	0.168622	0.809384	0.0219941	0.159824	0.00879765	0.0220768	0.123989	0.00273728	0.856671	0.0193395	0.121252	8.5	6.24194
ENSMUSG00000027439	0.460507	0.497765	0.256334	0.245902	0.283159	0.214605	0.460409	0.497382	0.228999	0.271208	0.23141	0.268383	1.09687	1.00447
ENSMUSG00000022772	0.624309	0.756906	0.0276243	0.21547	0.348066	0.40884	0.622529	0.756083	0.470683	0.0920717	0.151845	0.2854	1.8674	0.972376
ENSMUSG00000050088	0.252294	0.206422	0.553517	0.240061	0.19419	0.0122324	0.244327	0.189081	0.0461975	0.61279	0.198129	0.142883	3.55963	4.06575
ENSMUSG00000021820	0.0206186	0.0515464	0.927835	0.0206186	0.0515464	0	0.00988565	0.0241502	0.000238741	0.966203	0.00964691	0.0239115	16.8601	15.6068
ENSMUSG00000021619	0.568915	0.387097	0.250733	0.36217	0.180352	0.206745	0.56563	0.384769	0.217637	0.267238	0.347993	0.167132	1.01466	1.58651
ENSMUSG00000038578	0.827534	0.765507	0.0363086	0.198185	0.136157	0.629349	0.8269	0.76666	0.633951	0.0403912	0.192949	0.132709	0.323752	0.432678
ENSMUSG00000058709	0.117647	0.119118	0.775	0.105882	0.107353	0.0117647	0.104336	0.121556	0.0126826	0.786791	0.0916529	0.108873	4.05147	3.91029
ENSMUSG00000056938	0.559091	0.457576	0.224242	0.318182	0.216667	0.240909	0.558875	0.456931	0.255367	0.239562	0.303508	0.201564	1.02879	1.29091
ENSMUSG00000010057	0.430882	0.529412	0.248529	0.222059	0.320588	0.208824	0.428354	0.529654	0.226879	0.268871	0.201475	0.302774	1.18235	0.913235
ENSMUSG00000022052	0.156112	0.154639	0.723122	0.122239	0.120766	0.0338733	0.156251	0.167808	0.0262202	0.702161	0.130031	0.141588	2.6701	2.5081
ENSMUSG00000030652	0.129985	0.155096	0.737075	0.107829	0.132939	0.0221566	0.121499	0.140931	0.0171229	0.754693	0.104376	0.123808	4.45052	4.3161
ENSMUSG00000039007	0.224189	0.19174	0.623894	0.184366	0.151917	0.039823	0.204399	0.174449	0.0356571	0.65681	0.168742	0.138792	3.99558	4.67109
ENSMUSG00000024975	0.665574	0.519672	0.17377	0.306557	0.160656	0.359016	0.663594	0.511141	0.33919	0.164455	0.324404	0.171951	0.72623	1.20492
ENSMUSG00000053846	0.884903	0.895366	0.019432	0.0852018	0.0956652	0.799701	0.884659	0.895438	0.792157	0.0120603	0.0925016	0.103281	0.227205	0.189836
ENSMUSG00000022671	0.171554	0.00293255	0.826979	0.170088	0.00146628	0.00146628	0.155367	0.000794888	0.000123499	0.843962	0.155243	0.000671389	4.69062	13.5762
ENSMUSG00000039883	0.487179	0.769231	0.184982	0.0457875	0.327839	0.441392	0.463066	0.766407	0.354897	0.125424	0.108169	0.41151	7.66484	1.37546
ENSMUSG00000062054	0.113464	0.121029	0.771558	0.107413	0.114977	0.00605144	0.0908846	0.0949599	0.00863039	0.822786	0.0822542	0.0863295	5.85174	6.03933
ENSMUSG00000103906	0.854354	0.885886	0.024024	0.0900901	0.121622	0.764264	0.854595	0.885918	0.757101	0.0165881	0.097494	0.128817	0.232733	0.159159
ENSMUSG00000038418	0.372057	0.346939	0.508634	0.144427	0.119309	0.22763	0.338395	0.329275	0.111425	0.443755	0.22697	0.21785	6.36264	6.6719
ENSMUSG00000028161	0.261589	0.347682	0.430464	0.221854	0.307947	0.0397351	0.241462	0.315294	0.0761316	0.519376	0.165331	0.239162	3.28146	3.31126
ENSMUSG00000034910	0.904903	0.864785	0.0222883	0.112927	0.0728083	0.791976	0.904608	0.865008	0.782494	0.0128771	0.122114	0.0825147	0.15899	0.307578
ENSMUSG00000056629	0.328571	0.642857	0.0285714	0.328571	0.642857	0	0.286572	0.623113	0.178567	0.268882	0.108005	0.444547	15.5	8.04286
ENSMUSG00000022035	0.0879765	0.0557185	0.857771	0.0865103	0.0542522	0.00146628	0.0765873	0.0459048	0.00351573	0.881024	0.0730716	0.0423891	4.18182	4.97654
ENSMUSG00000029038	0.00439883	0.00733138	0.98827	0.00439883	0.00733138	0	0.000487557	0.00304272	1.4835e-06	0.996471	0.000486073	0.00304124	19.5425	13.2933
ENSMUSG00000023452	0.0601173	0.0337243	0.907625	0.058651	0.0322581	0.00146628	0.0569572	0.0281047	0.00160076	0.916539	0.0553565	0.0265039	5.8871	6.29326
ENSMUSG00000109865	0.0909091	0.0835777	0.831378	0.085044	0.0777126	0.0058651	0.0940278	0.0798577	0.00750885	0.833623	0.086519	0.0723489	4.45601	5.3783
ENSMUSG00000028998	0	0	1	0	0	0	2.11638e-06	1.78186e-06	3.7711e-12	0.999996	2.11638e-06	1.78185e-06	31.4897	37.3886
ENSMUSG00000086903	0.866567	0.913043	0.0134933	0.0734633	0.11994	0.793103	0.867404	0.913377	0.792267	0.0114858	0.0751369	0.12111	0.185907	0.113943
ENSMUSG00000022913	0.0824742	0.0824742	0.843888	0.0736377	0.0736377	0.00883652	0.0682574	0.0747724	0.00510377	0.862074	0.0631536	0.0696687	5.05007	4.76583
ENSMUSG00000061028	0.334802	0.592511	0.156388	0.251101	0.508811	0.0837004	0.328364	0.590183	0.193795	0.275248	0.134569	0.396389	3.06388	1.87885
ENSMUSG00000042549	0.57732	0.525773	0.217968	0.256259	0.204713	0.32106	0.574149	0.525783	0.301878	0.201946	0.272271	0.223905	0.864507	0.944035
ENSMUSG00000040263	0.152717	0.082232	0.770925	0.146843	0.0763583	0.00587372	0.145805	0.0738128	0.0107623	0.791145	0.135043	0.0630506	4	5.05727
ENSMUSG00000021417	0.0220588	0.0514706	0.926471	0.0220588	0.0514706	0	0.0108432	0.0351253	0.000380871	0.954412	0.0104623	0.0347444	10.9515	7.60735
ENSMUSG00000030748	0.0778267	0.0998532	0.834068	0.0660793	0.0881057	0.0117474	0.0704864	0.0899555	0.00634064	0.845899	0.0641458	0.0836148	10.9251	8.28488
ENSMUSG00000033335	0.0131965	0.0307918	0.956012	0.0131965	0.0307918	0	0.0125996	0.0320281	0.000403541	0.955776	0.0121961	0.0316245	9.94282	6.31378
ENSMUSG00000096981	0.909496	0.912463	0.0103858	0.0771513	0.0801187	0.832344	0.909237	0.912894	0.830038	0.00790593	0.0791997	0.0828567	0.115727	0.124629
ENSMUSG00000018761	0.187592	0.137371	0.689808	0.172821	0.1226	0.014771	0.18161	0.128113	0.0232666	0.713544	0.158343	0.104846	3.59527	4.30871
ENSMUSG00000027650	0.480303	0.586364	0.222727	0.190909	0.29697	0.289394	0.479003	0.585839	0.280619	0.215777	0.198384	0.30522	1.12273	0.880303
ENSMUSG00000039542	0.0132353	0.0411765	0.948529	0.0102941	0.0382353	0.00294118	0.0238712	0.0433866	0.00103569	0.933778	0.0228355	0.0423509	14.4088	10.3691
ENSMUSG00000020700	0.488114	0.567353	0.187005	0.245642	0.324881	0.242472	0.484593	0.564548	0.273576	0.224435	0.211017	0.290972	1.17591	1.0412
ENSMUSG00000017724	0.689335	0.534776	0.197836	0.267388	0.112828	0.421947	0.687014	0.532664	0.365948	0.14627	0.321067	0.166716	0.896445	1.64915
ENSMUSG00000028980	0.162722	0.0784024	0.769231	0.152367	0.0680473	0.010355	0.163343	0.062381	0.0101895	0.784465	0.153154	0.0521914	4.64793	6.90533
ENSMUSG00000000690	0.45657	0.416481	0.231626	0.351893	0.311804	0.104677	0.443836	0.39699	0.176199	0.335372	0.267638	0.220791	2.71938	3.15145
ENSMUSG00000058729	0.78744	0.742351	0.0917874	0.165862	0.120773	0.621578	0.787893	0.742252	0.584815	0.0546702	0.203078	0.157437	0.481481	0.618357
ENSMUSG00000017144	0.278027	0.164425	0.61136	0.224215	0.110613	0.0538117	0.262461	0.162544	0.0426615	0.617656	0.2198	0.119882	3.27653	5.21226
ENSMUSG00000021260	0.340774	0.480655	0.391369	0.127976	0.267857	0.212798	0.330525	0.473898	0.156635	0.352212	0.17389	0.317263	3.06399	2.10119
ENSMUSG00000027011	0.262058	0.319936	0.458199	0.221865	0.279743	0.0401929	0.251971	0.309535	0.0779938	0.516488	0.173977	0.231542	3.01447	2.87621
ENSMUSG00000032221	0.66568	0.742604	0.158284	0.0991124	0.176036	0.566568	0.664274	0.742215	0.493034	0.0865452	0.17124	0.24918	0.971893	0.539941
ENSMUSG00000015568	0.681138	0.556886	0.197605	0.245509	0.121257	0.435629	0.678602	0.555678	0.377084	0.142804	0.301517	0.178594	1.38323	4.03293
ENSMUSG00000025153	0.140432	0.12963	0.740741	0.12963	0.118827	0.0108025	0.118825	0.0859263	0.0102102	0.805459	0.108615	0.0757161	7.10957	7.9321
ENSMUSG00000052684	0.18196	0.150855	0.681182	0.167963	0.136858	0.0139969	0.145989	0.105075	0.0153398	0.764276	0.130649	0.0897349	13.7698	14.9502
ENSMUSG00000067931	0.315169	0.443299	0.403535	0.153166	0.281296	0.162003	0.30191	0.441581	0.133318	0.389827	0.168592	0.308264	2.19146	1.50368
ENSMUSG00000041324	0.0176471	0.0397059	0.947059	0.0132353	0.0352941	0.00441176	0.013777	0.022046	0.000303728	0.964481	0.0134733	0.0217422	57.5632	45.225
ENSMUSG00000041859	0.410979	0.378338	0.467359	0.154303	0.121662	0.256677	0.407877	0.380785	0.155313	0.366651	0.252564	0.225471	4.46142	4.41246
ENSMUSG00000039599	0.309838	0.424376	0.374449	0.201175	0.315712	0.108664	0.30137	0.418939	0.126256	0.405946	0.175114	0.292684	1.79442	1.3025
ENSMUSG00000001497	0.633782	0.641256	0.134529	0.224215	0.231689	0.409567	0.63262	0.639762	0.404726	0.132344	0.227893	0.235036	0.689088	0.693572
ENSMUSG00000024604	0.0927835	0.110457	0.799705	0.089838	0.107511	0.00294551	0.0788457	0.0917591	0.00723481	0.83663	0.0716109	0.0845243	4.84536	4.45066
ENSMUSG00000007379	0.805513	0.862175	0.0229709	0.114855	0.171516	0.690658	0.805788	0.862992	0.695388	0.0266087	0.1104	0.167603	0.344564	0.23124
ENSMUSG00000030168	0.298063	0.271237	0.482861	0.245902	0.219076	0.052161	0.291305	0.258256	0.0752314	0.52567	0.216074	0.183025	2.27124	2.39791
ENSMUSG00000029422	0.141369	0.110119	0.75	0.139881	0.108631	0.0014881	0.134585	0.0914151	0.0123031	0.786303	0.122282	0.079112	5.87202	5.95387
ENSMUSG00000031070	0.237741	0.251114	0.59584	0.153046	0.166419	0.0846954	0.229894	0.230918	0.0530866	0.592275	0.176807	0.177831	3.55126	3.67311
ENSMUSG00000048000	0.0899705	0.129794	0.79056	0.079646	0.119469	0.0103245	0.0806991	0.110186	0.00889191	0.818007	0.0718072	0.101294	4.4705	4.26401
ENSMUSG00000014668	0.285714	0.24595	0.527246	0.226804	0.18704	0.0589102	0.280229	0.241344	0.0676314	0.546059	0.212597	0.173712	2.05596	2.17231
ENSMUSG00000002059	0.0146628	0.0117302	0.973607	0.0146628	0.0117302	0	0.00338704	0.00299398	1.01407e-05	0.993629	0.0033769	0.00298384	13.673	13.6202
ENSMUSG00000020993	0.0835821	0.123881	0.8	0.0761194	0.116418	0.00746269	0.0735302	0.107713	0.00792014	0.826677	0.0656101	0.0997925	5.33433	5.02836
ENSMUSG00000017670	0.0866373	0.0778267	0.844347	0.0778267	0.0690162	0.00881057	0.0780203	0.0701623	0.00547409	0.857291	0.0725462	0.0646883	4.98091	4.82966
ENSMUSG00000041079	0.644245	0.639761	0.0956652	0.264574	0.26009	0.379671	0.639206	0.639673	0.408883	0.130004	0.230323	0.23079	0.674141	0.617339
ENSMUSG00000063334	0.188235	0.248529	0.605882	0.145588	0.205882	0.0426471	0.167649	0.243383	0.040803	0.62977	0.126846	0.20258	2.93382	2.41765
ENSMUSG00000046245	0.892647	0.769118	0.0485294	0.182353	0.0588235	0.710294	0.893098	0.769935	0.687627	0.0245944	0.205471	0.0823075	0.420588	1.08824
ENSMUSG00000054408	0.026393	0.0381232	0.935484	0.026393	0.0381232	0	0.0282386	0.0384941	0.00108702	0.934354	0.0271516	0.0374071	8.22727	7.03519
ENSMUSG00000027805	0.10355	0.18787	0.721893	0.0902367	0.174556	0.0133136	0.0892044	0.183263	0.0163478	0.743881	0.0728565	0.166915	5.32396	4.2426
ENSMUSG00000069678	0.657807	0.657807	0.0465116	0.295681	0.295681	0.362126	0.657192	0.656112	0.431192	0.117887	0.226001	0.22492	1.2691	1.24585
ENSMUSG00000035828	0.647351	0.652318	0.139073	0.208609	0.213576	0.438742	0.646348	0.652906	0.422005	0.12275	0.224344	0.230901	1.03477	0.918874
ENSMUSG00000028843	0.00293255	0.00293255	0.994135	0.00293255	0.00293255	0	2.20045e-06	5.01652e-06	1.10386e-11	0.999993	2.20044e-06	5.01651e-06	48.0088	51.7273
ENSMUSG00000078521	0.766176	0.854412	0.126471	0.0191176	0.107353	0.747059	0.763995	0.854451	0.652797	0.0343501	0.111198	0.201654	1.21912	0.441176
ENSMUSG00000019943	0.198473	0.125191	0.68855	0.18626	0.112977	0.0122137	0.17586	0.111445	0.0195988	0.732293	0.156261	0.0918466	4.65954	5.49313
ENSMUSG00000023723	0.0190616	0.0102639	0.970674	0.0190616	0.0102639	0	0.0117674	0.00700283	8.24052e-05	0.981312	0.011685	0.00692043	9.24194	10.1012
ENSMUSG00000058586	0.308118	0.370849	0.354244	0.274908	0.337638	0.0332103	0.298435	0.361267	0.107815	0.448112	0.190621	0.253452	3.20664	2.99077
ENSMUSG00000032182	0.447587	0.319468	0.351082	0.329451	0.201331	0.118136	0.445097	0.306599	0.136466	0.384771	0.308631	0.170133	1.78369	2.58236
ENSMUSG00000074781	0	0.00879765	0.991202	0	0.00879765	0	0.000127386	0.000719709	9.16806e-08	0.999153	0.000127294	0.000719618	26.3504	22.6554
ENSMUSG00000014303	0.254658	0.28882	0.521739	0.189441	0.223602	0.0652174	0.235826	0.280208	0.0660803	0.550046	0.169745	0.214128	3.04193	2.93168
ENSMUSG00000033161	0.0814815	0.0740741	0.844444	0.0814815	0.0740741	0	0.0423967	0.0468668	0.00198699	0.912724	0.0404097	0.0448798	12.4311	12.3156
ENSMUSG00000071528	0.00146628	0.00439883	0.994135	0.00146628	0.00439883	0	4.71842e-08	3.07051e-07	1.44879e-14	1	4.71841e-08	3.07051e-07	57.261	47.2507
ENSMUSG00000015846	0.156573	0.118168	0.745938	0.135894	0.0974889	0.0206795	0.145939	0.101142	0.0147606	0.767679	0.131179	0.0863813	3.97341	4.63959
ENSMUSG00000039735	0.237522	0.297762	0.493976	0.208262	0.268503	0.0292599	0.192434	0.267537	0.0514832	0.591512	0.140951	0.216054	8.01893	5.98623
ENSMUSG00000027221	0.65371	0.860424	0.0459364	0.0936396	0.300353	0.560071	0.649387	0.860198	0.558601	0.0490165	0.0907859	0.301596	1.08481	0.379859
ENSMUSG00000028634	0.655556	0.590476	0.133333	0.27619	0.211111	0.379365	0.655372	0.584298	0.382933	0.143262	0.272439	0.201365	0.768254	0.955556
ENSMUSG00000027993	0.241692	0.21148	0.593656	0.194864	0.164653	0.0468278	0.227069	0.188792	0.042869	0.627007	0.1842	0.145923	3.19637	3.32326
ENSMUSG00000026249	0.264793	0.476331	0.434911	0.0887574	0.300296	0.176036	0.262146	0.473346	0.124086	0.388593	0.13806	0.349261	11.2574	5.67751
ENSMUSG00000029094	0.0483871	0.162757	0.818182	0.0190616	0.133431	0.0293255	0.0539816	0.185553	0.0100164	0.770482	0.0439652	0.175536	4.56452	2.5176
ENSMUSG00000027131	0.00879765	0.0117302	0.979472	0.00879765	0.0117302	0	0.00227745	0.00120581	2.74617e-06	0.996519	0.0022747	0.00120306	16.9648	19.0689
ENSMUSG00000005233	0.458944	0.501466	0.348974	0.14956	0.192082	0.309384	0.470655	0.510023	0.240045	0.259367	0.23061	0.269978	3.53519	3.96921
ENSMUSG00000031286	0.933628	0.90413	0.00589971	0.0899705	0.060472	0.843658	0.933618	0.904181	0.84416	0.00636062	0.0894585	0.0600209	0.0840708	0.116519
ENSMUSG00000041921	0.18546	0.209199	0.639466	0.151335	0.175074	0.0341246	0.178521	0.195758	0.034947	0.660668	0.143574	0.160811	3.60682	3.04748
ENSMUSG00000071656	0.434911	0.492604	0.329882	0.177515	0.235207	0.257396	0.443792	0.499101	0.221497	0.278604	0.222295	0.277604	4.61982	3.20562
ENSMUSG00000024576	0.00733138	0.00879765	0.983871	0.00733138	0.00879765	0	0.0003757	0.000634188	2.38264e-07	0.99899	0.000375461	0.000633949	13.3255	14.5543
ENSMUSG00000058748	0.560178	0.430906	0.248143	0.320951	0.191679	0.239227	0.558081	0.420775	0.234826	0.255971	0.323255	0.185948	0.89896	1.44577
ENSMUSG00000073147	0.523411	0.426421	0.244147	0.329431	0.232441	0.19398	0.521089	0.425682	0.221818	0.275047	0.299271	0.203863	1.34615	1.60535
ENSMUSG00000005357	0.683871	0.290323	0.272581	0.437097	0.0435484	0.246774	0.680532	0.267352	0.181942	0.234058	0.498591	0.0854103	2.19839	6.93065
ENSMUSG00000016833	0.0649926	0.0413589	0.893648	0.0649926	0.0413589	0	0.049805	0.0261639	0.0013031	0.925334	0.0485019	0.0248608	9.2836	11.3191
ENSMUSG00000040118	0.419847	0.337405	0.369466	0.29313	0.210687	0.126718	0.41903	0.325838	0.136536	0.391668	0.282494	0.189302	1.6626	2.07939
ENSMUSG00000030104	0.162444	0.125186	0.724292	0.150522	0.113264	0.0119225	0.158074	0.116463	0.0184098	0.743873	0.139664	0.0980537	3.91207	4.20268
ENSMUSG00000034501	0.202985	0.402985	0.465672	0.131343	0.331343	0.0716418	0.195078	0.397606	0.0775643	0.48488	0.117514	0.320041	2.91194	1.53582
ENSMUSG00000021484	0.00733138	0.00439883	0.98827	0.00733138	0.00439883	0	0.00195458	0.00177793	3.47511e-06	0.996271	0.00195111	0.00177446	18.8636	18.0997
ENSMUSG00000044522	0.913562	0.900149	0.0193741	0.0804769	0.0670641	0.833085	0.913476	0.899847	0.821989	0.00866564	0.0914876	0.0778582	0.19076	0.292101
ENSMUSG00000046223	0.0485294	0.194118	0.773529	0.0323529	0.177941	0.0161765	0.0397818	0.168354	0.00669743	0.798562	0.0330844	0.161657	17.875	7.83971
ENSMUSG00000027326	0.789004	0.796434	0.15156	0.0520059	0.0594354	0.736999	0.78858	0.796583	0.62817	0.0430063	0.16041	0.168414	0.76523	0.753343
ENSMUSG00000031922	0.351351	0.629129	0.237237	0.133634	0.411411	0.217718	0.345801	0.628783	0.217434	0.24285	0.128367	0.411349	2.04955	0.768769
ENSMUSG00000041057	0.0753323	0.0915805	0.844904	0.0635155	0.0797637	0.0118168	0.0755944	0.0850656	0.00643048	0.845771	0.0691639	0.0786351	5.9808	5.75037
ENSMUSG00000040407	0.170338	0.154185	0.704846	0.140969	0.124816	0.0293686	0.158562	0.143161	0.0226999	0.720977	0.135862	0.120461	3.55507	4.01322
ENSMUSG00000029672	0.0703812	0.0879765	0.846041	0.0659824	0.0835777	0.00439883	0.0674778	0.0796999	0.00537797	0.8582	0.0620998	0.0743219	4.93548	4.74927
ENSMUSG00000029466	0.236641	0.164885	0.61374	0.221374	0.149618	0.0152672	0.227505	0.157097	0.0357405	0.651138	0.191765	0.121357	3.37405	3.96336
ENSMUSG00000057506	0.162791	0.164341	0.672868	0.162791	0.164341	0	0.113635	0.11679	0.0132714	0.782847	0.100364	0.103518	10.6744	10.9659
ENSMUSG00000000555	0.0279823	0.0162003	0.955817	0.0279823	0.0162003	0	0.0136575	0.00732237	0.000100005	0.97912	0.0135575	0.00722236	26.0427	26.7761
ENSMUSG00000022178	0.284242	0.265096	0.549337	0.185567	0.166421	0.0986745	0.275845	0.262559	0.0724255	0.534022	0.20342	0.190133	2.5567	2.81738
ENSMUSG00000045690	0.402062	0.398625	0.202749	0.398625	0.395189	0.00343643	0.371605	0.370812	0.137796	0.395379	0.233809	0.233017	10.7182	11.3746
ENSMUSG00000085645	0.804044	0.841369	0.0917574	0.066874	0.104199	0.73717	0.802426	0.841039	0.674872	0.0314064	0.127554	0.166167	1.13841	0.625194
ENSMUSG00000021840	0.511244	0.023988	0.472264	0.503748	0.0164918	0.00749625	0.522864	0.0156323	0.00817359	0.469677	0.51469	0.00745875	1.17841	7.29985
ENSMUSG00000015143	0.00146628	0.00879765	0.989736	0.00146628	0.00879765	0	4.34507e-05	5.79289e-05	2.51705e-09	0.999899	4.34482e-05	5.79264e-05	62.8021	53.937
ENSMUSG00000005683	0	0.0058651	0.994135	0	0.0058651	0	6.98745e-05	0.000176686	1.23458e-08	0.999753	6.98622e-05	0.000176673	22.412	21.349
ENSMUSG00000028532	0.363215	0.395672	0.363215	0.241113	0.27357	0.122102	0.356679	0.390152	0.139159	0.392328	0.21752	0.250993	2.59042	2.25502
ENSMUSG00000085438	0.0440529	0.0675477	0.889868	0.0425844	0.0660793	0.00146843	0.0335337	0.0505066	0.00169368	0.917653	0.0318401	0.0488129	6.2467	5.68869
ENSMUSG00000028885	0.682819	0.524229	0.185022	0.290749	0.132159	0.39207	0.68187	0.521656	0.355702	0.152175	0.326168	0.165954	0.820852	1.30984
ENSMUSG00000091993	0.761827	0.903752	0.0163132	0.0799347	0.22186	0.681892	0.7708	0.905217	0.697741	0.0217243	0.0730587	0.207476	0.955954	0.238173
ENSMUSG00000039103	0.352632	0.370175	0.452632	0.177193	0.194737	0.175439	0.325406	0.335714	0.109243	0.448123	0.216163	0.22647	4.52982	4.28772
ENSMUSG00000040928	0.339312	0.127055	0.571001	0.301943	0.0896861	0.0373692	0.334039	0.116497	0.0389143	0.588379	0.295124	0.0775822	2.16741	3.83707
ENSMUSG00000043702	0.407681	0.431315	0.354505	0.21418	0.237814	0.193501	0.407375	0.42824	0.174454	0.338839	0.232921	0.253786	1.17725	1.20384
ENSMUSG00000030265	0.335866	0.328267	0.43617	0.235562	0.227964	0.100304	0.33216	0.32682	0.108557	0.449576	0.223604	0.218264	1.92249	1.93465
ENSMUSG00000056185	0.859843	0.751181	0.0283465	0.220472	0.111811	0.63937	0.859933	0.750758	0.645601	0.0349107	0.214332	0.105157	0.269291	0.551181
ENSMUSG00000059995	0.326954	0.349282	0.39075	0.259968	0.282297	0.0669856	0.322904	0.347833	0.112317	0.44158	0.210587	0.235517	2.20415	1.98246
ENSMUSG00000019961	0.345345	0.249249	0.509009	0.241742	0.145646	0.103604	0.340508	0.23832	0.0811498	0.502322	0.259358	0.15717	2.74775	3.63964
ENSMUSG00000005299	0.230428	0.262925	0.570162	0.166913	0.199409	0.0635155	0.22106	0.26488	0.0585543	0.572614	0.162505	0.206326	2.53323	2.39734
ENSMUSG00000041215	0.437194	0.402936	0.264274	0.33279	0.298532	0.104405	0.433826	0.395388	0.17153	0.342316	0.262297	0.223858	1.80098	1.87276
ENSMUSG00000021018	0.0439883	0.068915	0.892962	0.0381232	0.0630499	0.0058651	0.0273901	0.0581068	0.00159155	0.916095	0.0257985	0.0565153	7.11877	5.06745
ENSMUSG00000008575	0.643548	0.848387	0.1	0.0516129	0.256452	0.591935	0.639543	0.848276	0.542509	0.0546901	0.0970342	0.305767	1.19032	0.429032
ENSMUSG00000027276	0.838284	0.830033	0.0379538	0.132013	0.123762	0.706271	0.838722	0.830304	0.696394	0.0273683	0.142328	0.13391	0.30033	0.39934
ENSMUSG00000099875	0.767722	0.00904977	0.230769	0.760181	0.0015083	0.00754148	0.767911	0.00528174	0.00405591	0.230863	0.763855	0.00122583	0.3273	10.9668
ENSMUSG00000043885	0.612666	0.42268	0.194404	0.382916	0.192931	0.22975	0.612904	0.419525	0.257129	0.224699	0.355776	0.162396	0.698085	1.42563
ENSMUSG00000036591	0.154639	0.141384	0.720177	0.138439	0.125184	0.0162003	0.158053	0.121186	0.0191538	0.739915	0.138899	0.102032	3.31664	3.79971
ENSMUSG00000028041	0.121123	0.196455	0.723781	0.0797637	0.155096	0.0413589	0.127379	0.210082	0.02676	0.689299	0.100619	0.183322	3.4712	2.40768
ENSMUSG00000042078	0.817236	0.82318	0.0505201	0.1263	0.132244	0.690936	0.816784	0.822677	0.67195	0.0324884	0.144834	0.150728	0.389302	0.372957
ENSMUSG00000080268	0.48	0.553333	0.0466667	0.4	0.473333	0.08	0.473674	0.549568	0.260316	0.237074	0.213358	0.289252	3.96667	3.44
ENSMUSG00000040354	0.0456554	0.0706922	0.883652	0.0456554	0.0706922	0	0.0424226	0.0530013	0.00224845	0.906825	0.0401741	0.0507529	7.5081	7.02946
ENSMUSG00000032633	0.432792	0.491876	0.279173	0.228951	0.288035	0.20384	0.429006	0.489578	0.210032	0.291448	0.218974	0.279546	1.4771	1.17725
ENSMUSG00000062515	0.68787	0.715976	0.112426	0.171598	0.199704	0.516272	0.690912	0.715455	0.494316	0.0879496	0.196596	0.221138	1.02367	0.764793
ENSMUSG00000027340	0.356406	0.349043	0.409426	0.241532	0.234168	0.114875	0.351206	0.336261	0.118097	0.43063	0.233109	0.218164	1.86745	1.97054
ENSMUSG00000048285	0.00733138	0.0146628	0.978006	0.00733138	0.0146628	0	0.00444379	0.00545184	2.42268e-05	0.990129	0.00441956	0.00542762	15.3724	16.4399
ENSMUSG00000034903	0.576696	0.541298	0.20649	0.252212	0.216814	0.324484	0.576629	0.547618	0.315772	0.191525	0.260856	0.231846	0.845133	0.918879
ENSMUSG00000027379	0.667158	0.677467	0.268041	0.0544919	0.0648012	0.612666	0.664616	0.674747	0.448447	0.109085	0.216169	0.226299	1.34462	1.44772
ENSMUSG00000034190	0.411765	0.402277	0.263757	0.333966	0.324478	0.0777989	0.407907	0.401071	0.163599	0.354622	0.244307	0.237471	2.30361	2.30361
ENSMUSG00000042814	0.865471	0.798206	0.00896861	0.192825	0.125561	0.672646	0.864966	0.796168	0.688658	0.0275244	0.176308	0.10751	0.529148	0.90583
ENSMUSG00000048100	0.0485294	0.0544118	0.901471	0.0441176	0.05	0.00441176	0.0371477	0.0507666	0.00188586	0.913972	0.0352619	0.0488807	6.53971	5.90147
ENSMUSG00000032006	0.154185	0.104258	0.767988	0.127753	0.0778267	0.0264317	0.138624	0.0758245	0.0105111	0.796063	0.128113	0.0653134	4.63877	8.85022
ENSMUSG00000040410	0.471893	0.369822	0.313609	0.316568	0.214497	0.155325	0.470684	0.366665	0.172583	0.335235	0.298101	0.194081	1.10947	1.51775
ENSMUSG00000028857	0.0381791	0.0132159	0.948605	0.0381791	0.0132159	0	0.0262523	0.0117758	0.000309142	0.962281	0.0259432	0.0114667	7.26432	7.22761
ENSMUSG00000028567	0.0518519	0.077037	0.871111	0.0518519	0.077037	0	0.0412742	0.0603772	0.00249202	0.900841	0.0387821	0.0578852	6.76889	6.59556
ENSMUSG00000074165	0.678514	0.599354	0.109855	0.290792	0.211632	0.387722	0.678625	0.59976	0.407012	0.128627	0.271613	0.192748	0.623586	0.812601
ENSMUSG00000054693	0.20092	0.240798	0.569018	0.190184	0.230061	0.0107362	0.197813	0.237404	0.0469617	0.611744	0.150851	0.190443	3.44632	2.82209
ENSMUSG00000029027	0.776545	0.763867	0.0396197	0.196513	0.183835	0.580032	0.776575	0.763649	0.593031	0.0528066	0.183544	0.170618	0.400951	0.454834
ENSMUSG00000055866	0.846269	0.81194	0.038806	0.149254	0.114925	0.697015	0.846355	0.811934	0.687184	0.0288955	0.15917	0.12475	0.249254	0.344776
ENSMUSG00000028221	0.0425844	0.104258	0.854626	0.041116	0.10279	0.00146843	0.0397974	0.0991973	0.00394779	0.864953	0.0358496	0.0952495	5.03231	3.88106
ENSMUSG00000025812	0.410104	0.40416	0.317979	0.27786	0.271917	0.132244	0.411187	0.400006	0.164477	0.353285	0.24671	0.235529	1.39376	1.42942
ENSMUSG00000048911	0.546708	0.410413	0.249617	0.339969	0.203675	0.206738	0.544821	0.401512	0.218752	0.272419	0.326069	0.18276	1.13936	1.58499
ENSMUSG00000063406	0.0220588	0.0338235	0.945588	0.0205882	0.0323529	0.00147059	0.0330592	0.0209508	0.000692618	0.946683	0.0323666	0.0202582	6.52647	6.90735
ENSMUSG00000027412	0.49705	0.498525	0.272861	0.228614	0.230088	0.268437	0.49211	0.496331	0.244249	0.255809	0.247861	0.252081	1.37168	1.32448
ENSMUSG00000031575	0.301242	0.226708	0.492236	0.281056	0.206522	0.0201863	0.294863	0.215227	0.0634624	0.553373	0.2314	0.151765	3.09317	3.3059
ENSMUSG00000062867	0.513514	0.321321	0.165165	0.513514	0.321321	0	0.47812	0.244538	0.116919	0.39426	0.361201	0.12762	20.2883	28.2132
ENSMUSG00000028926	0.477273	0.393939	0.3	0.306061	0.222727	0.171212	0.476554	0.393821	0.187677	0.317302	0.288877	0.206144	1.25303	1.51061
ENSMUSG00000020521	0.0530191	0.0677467	0.88218	0.0500736	0.0648012	0.00294551	0.0457506	0.0599804	0.00274414	0.897013	0.0430065	0.0572362	7.06627	6.38292
ENSMUSG00000036299	0.0117474	0.020558	0.967695	0.0117474	0.020558	0	0.00202886	0.00427173	8.66675e-06	0.993708	0.00202019	0.00426307	18.4493	16.909
ENSMUSG00000029512	0.628392	0.695198	0.0939457	0.210856	0.277662	0.417537	0.627649	0.69437	0.43582	0.113802	0.191829	0.258549	0.860125	0.803758
ENSMUSG00000021798	0.684993	0.679049	0.138187	0.182764	0.17682	0.502229	0.684635	0.677273	0.463685	0.101777	0.22095	0.213588	0.793462	0.845468
ENSMUSG00000030588	0.00733138	0.0117302	0.980938	0.00733138	0.0117302	0	0.00444217	0.00607121	2.69693e-05	0.989514	0.0044152	0.00604424	11.5455	11.5411
ENSMUSG00000046761	0.769806	0.735426	0.0523169	0.212257	0.177877	0.557549	0.769848	0.735168	0.565968	0.0609516	0.20388	0.1692	0.391629	0.524664
ENSMUSG00000026932	0.24247	0.328313	0.513554	0.158133	0.243976	0.0843373	0.235132	0.322089	0.0757336	0.518512	0.159399	0.246356	2.63554	2.19428
ENSMUSG00000021500	0.0856721	0.116691	0.802068	0.0812408	0.11226	0.00443131	0.0769675	0.109678	0.00844162	0.821796	0.0685259	0.101236	5.45938	4.4771
ENSMUSG00000018707	0.0102639	0.0175953	0.972141	0.0102639	0.0175953	0	0.00565769	0.00695149	3.93294e-05	0.98743	0.00561836	0.00691216	10.8534	11.544
ENSMUSG00000053684	0.713018	0.695266	0.0887574	0.215976	0.198225	0.497041	0.71314	0.695994	0.496342	0.087207	0.216799	0.199653	0.467456	0.485207
ENSMUSG00000024758	0.00439883	0.0102639	0.985337	0.00439883	0.0102639	0	0.00126713	0.00155103	1.96536e-06	0.997184	0.00126517	0.00154906	16.868	15.9238
ENSMUSG00000039637	0.652905	0.600917	0.114679	0.284404	0.232416	0.368502	0.652421	0.600734	0.391931	0.138777	0.26049	0.208802	0.681957	0.827217
ENSMUSG00000040274	0.38633	0.615156	0.263001	0.121842	0.350669	0.264487	0.387422	0.615438	0.238434	0.235574	0.148987	0.377004	1.82318	0.897474
ENSMUSG00000025512	0.0910426	0.0455213	0.866373	0.0881057	0.0425844	0.00293686	0.0717508	0.0392666	0.00281741	0.8918	0.0689334	0.0364492	5.72834	7.66814
ENSMUSG00000035623	0.487961	0.373997	0.29053	0.335474	0.221509	0.152488	0.485978	0.370439	0.180025	0.323608	0.305953	0.190414	1.53933	1.94061
ENSMUSG00000025477	0.456311	0.509709	0.239482	0.250809	0.304207	0.205502	0.453914	0.507183	0.230217	0.26912	0.223697	0.276965	1.30421	1.24757
ENSMUSG00000002768	0.00588235	0.00882353	0.985294	0.00588235	0.00882353	0	0.0012018	0.00196876	2.36606e-06	0.996832	0.00119943	0.0019664	18.4353	16.7353
ENSMUSG00000031930	0.119118	0.145588	0.748529	0.105882	0.132353	0.0132353	0.0971892	0.135114	0.0131317	0.780828	0.0840575	0.121983	5.46912	4.18529
ENSMUSG00000030410	0.357252	0.349618	0.378626	0.271756	0.264122	0.0854962	0.355155	0.344125	0.122218	0.422938	0.232937	0.221907	1.8916	2.37252
ENSMUSG00000016637	0.0530973	0.0943953	0.856932	0.0486726	0.0899705	0.00442478	0.0453534	0.0929234	0.00421439	0.865938	0.041139	0.088709	5.5	4.30678
ENSMUSG00000028461	0.0806452	0.0938416	0.835777	0.0703812	0.0835777	0.0102639	0.0650114	0.0875295	0.00569041	0.85315	0.059321	0.0818391	4.80059	3.95894
ENSMUSG00000004032	0.087218	0.156391	0.768421	0.075188	0.144361	0.0120301	0.0718447	0.126054	0.00905634	0.811157	0.0627883	0.116998	6.05714	6.11429
ENSMUSG00000041390	0.374631	0.396755	0.382006	0.221239	0.243363	0.153392	0.368774	0.389476	0.143629	0.385378	0.225146	0.245847	1.66519	1.54277
ENSMUSG00000024853	0.0845697	0.0860534	0.829377	0.0845697	0.0860534	0	0.0447711	0.0501232	0.00224407	0.90735	0.042527	0.0478791	13.6751	14.0445
ENSMUSG00000006315	0.0219941	0.0278592	0.950147	0.0219941	0.0278592	0	0.00399075	0.00547084	2.18328e-05	0.99056	0.00396892	0.00544901	22.7507	22.8739
ENSMUSG00000033454	0.309417	0.306428	0.472347	0.221226	0.218236	0.0881913	0.305406	0.300025	0.0916294	0.486198	0.213777	0.208395	1.95815	2.18236
ENSMUSG00000017760	0.00293255	0.00146628	0.995601	0.00293255	0.00146628	0	0.00192868	0.000627448	1.21015e-06	0.997445	0.00192747	0.000626238	17.4223	21.6056
ENSMUSG00000029918	0.00146628	0.00146628	0.997067	0.00146628	0.00146628	0	0.00121123	0.000644944	7.81173e-07	0.998145	0.00121044	0.000644163	14.1657	19.2889
ENSMUSG00000052419	0.00293255	0	0.997067	0.00293255	0	0	0.000954354	0.000511718	4.8836e-07	0.998534	0.000953866	0.000511229	14.6921	16.129
ENSMUSG00000079111	0	0.00146628	0.998534	0	0.00146628	0	0.000189356	0.000237122	4.49004e-08	0.999574	0.000189311	0.000237077	21.0367	20.4091
ENSMUSG00000016487	0.00293255	0	0.997067	0.00293255	0	0	0.000687528	0.00263043	1.80849e-06	0.996684	0.000685719	0.00262862	17.2331	13.7698
ENSMUSG00000062373	0.511521	0.517665	0.221198	0.261137	0.267281	0.250384	0.509654	0.515117	0.262532	0.23776	0.247122	0.252586	1.03687	1.04762
ENSMUSG00000036893	0.293051	0.329305	0.44713	0.223565	0.259819	0.0694864	0.286616	0.311492	0.0892786	0.491171	0.197338	0.222213	2.48338	2.24471
ENSMUSG00000053483	0.344668	0.361669	0.378671	0.25966	0.276662	0.0850077	0.34087	0.361616	0.123264	0.420778	0.217606	0.238352	1.69243	1.69706
ENSMUSG00000026181	0.177419	0.271261	0.59824	0.130499	0.22434	0.0469208	0.160813	0.26509	0.0426299	0.616727	0.118183	0.22246	3.21554	2.54252
ENSMUSG00000029364	0.0798817	0.0754438	0.844675	0.0798817	0.0754438	0	0.06278	0.0701456	0.00440374	0.871478	0.0583762	0.0657419	5.00888	5.20118
ENSMUSG00000001119	0.00293255	0.0102639	0.98827	0.00146628	0.00879765	0.00146628	0.00427328	0.00284524	1.21585e-05	0.992894	0.00426112	0.00283308	28.0337	27.4956
ENSMUSG00000056234	0.301802	0.12012	0.596096	0.283784	0.102102	0.018018	0.300677	0.109501	0.0329243	0.622747	0.267752	0.0765763	2.19369	3.66066
ENSMUSG00000017188	0.0058651	0.00733138	0.986804	0.0058651	0.00733138	0	0.000766513	0.00206534	1.58311e-06	0.99717	0.00076493	0.00206375	16.6466	14.478
ENSMUSG00000024319	0.0939794	0.0866373	0.819383	0.0939794	0.0866373	0	0.0804692	0.072501	0.00583409	0.852864	0.0746351	0.0666669	4.59031	4.52863
ENSMUSG00000046836	0.137313	0.177612	0.698507	0.123881	0.164179	0.0134328	0.134791	0.170164	0.0229365	0.717982	0.111854	0.147227	3.37164	2.99552
ENSMUSG00000022223	0.444772	0.282769	0.402062	0.315169	0.153166	0.129602	0.438068	0.265748	0.116416	0.412599	0.321652	0.149332	2.05302	2.95582
ENSMUSG00000041147	0.826152	0.759287	0.0683507	0.172363	0.105498	0.653789	0.826741	0.760832	0.629011	0.041438	0.19773	0.131821	0.276374	0.451709
ENSMUSG00000073684	0.205279	0.0703812	0.740469	0.18915	0.0542522	0.016129	0.206849	0.0648408	0.0134122	0.741723	0.193437	0.0514285	2.53959	4.29179
ENSMUSG00000028007	0.016129	0.130499	0.860704	0.00879765	0.123167	0.00733138	0.0208294	0.125094	0.00260564	0.856682	0.0182237	0.122489	10.7287	4.20088
ENSMUSG00000040483	0.475138	0.836096	0.0902394	0.0736648	0.434622	0.401473	0.455714	0.836077	0.381012	0.0892208	0.0747017	0.455066	2.68508	0.482505
ENSMUSG00000103711	0.919881	0.731454	0.0178042	0.250742	0.0623145	0.669139	0.91993	0.731298	0.672743	0.0215149	0.247187	0.0585551	0.126113	0.497033
ENSMUSG00000075528	0.64441	0.579193	0.114907	0.305901	0.240683	0.338509	0.653854	0.604633	0.395342	0.136854	0.258512	0.209291	1.04969	1.34317
ENSMUSG00000102224	0.905465	0.834564	0.0221566	0.143279	0.0723781	0.762186	0.905463	0.83444	0.755555	0.0156516	0.149908	0.0788857	0.128508	0.276219
ENSMUSG00000071176	0.335855	0.468986	0.325265	0.205749	0.33888	0.130106	0.332728	0.467583	0.155578	0.355267	0.17715	0.312005	1.77761	1.30408
ENSMUSG00000026313	0.38087	0.533913	0.26087	0.205217	0.358261	0.175652	0.372581	0.526862	0.196299	0.296856	0.176282	0.330564	2.65739	1.86609
ENSMUSG00000029009	0.341679	0.349043	0.443299	0.207658	0.215022	0.134021	0.334533	0.406061	0.135841	0.395246	0.198692	0.27022	1.97644	1.96171
ENSMUSG00000038855	0.556075	0.599688	0.154206	0.246106	0.28972	0.309969	0.552897	0.600003	0.33174	0.17884	0.221157	0.268263	1.1324	1.0405
ENSMUSG00000081453	0.865922	0.625698	0.0391061	0.335196	0.0949721	0.530726	0.865912	0.625353	0.541501	0.0502358	0.324411	0.0838527	0.329609	1.10056
ENSMUSG00000045312	0.202723	0.177005	0.655068	0.167927	0.142209	0.0347958	0.173665	0.154185	0.0267766	0.698926	0.146889	0.127409	5.00756	6.02874
ENSMUSG00000020205	0.222556	0.269173	0.58797	0.142857	0.189474	0.0796992	0.206719	0.26943	0.0556963	0.579547	0.151023	0.213734	4.98496	3.59098
ENSMUSG00000078546	0.644874	0.726597	0.0787519	0.194651	0.276374	0.450223	0.645276	0.727836	0.469655	0.0965432	0.175621	0.258181	0.618128	0.463596
ENSMUSG00000040040	0.4832	0.5056	0.2048	0.2896	0.312	0.1936	0.466086	0.504644	0.235207	0.264478	0.230878	0.269437	1.3216	1.2992
ENSMUSG00000012076	0.143906	0.124816	0.750367	0.124816	0.105727	0.0190896	0.140883	0.121807	0.0171605	0.754471	0.123723	0.104646	3.163	3.04699
ENSMUSG00000105866	0.448276	0.678161	0.204023	0.117816	0.347701	0.33046	0.435208	0.676066	0.29423	0.182955	0.140979	0.381836	2.14943	1.00575
ENSMUSG00000034789	0.28763	0.137109	0.609538	0.253353	0.102832	0.0342772	0.283399	0.131224	0.0371889	0.622565	0.24621	0.0940354	2.4769	3.65276
ENSMUSG00000098098	0.678144	0.844311	0.0583832	0.0973054	0.263473	0.580838	0.677312	0.844671	0.572106	0.0501228	0.105206	0.272565	0.628743	0.226048
ENSMUSG00000024236	0.237463	0.342183	0.4941	0.163717	0.268437	0.0737463	0.240853	0.334963	0.080677	0.504861	0.160177	0.254286	2.4705	2.01032
ENSMUSG00000031479	0.0175953	0.00879765	0.973607	0.0175953	0.00879765	0	0.00715758	0.00691558	4.94988e-05	0.985976	0.00710808	0.00686608	11.5484	12.1848
ENSMUSG00000025791	0.0219941	0.0219941	0.956012	0.0219941	0.0219941	0	0.0149875	0.0118522	0.000177635	0.973338	0.0148099	0.0116746	7.82111	8.97214
ENSMUSG00000030187	0.864507	0.749632	0.0397644	0.210604	0.095729	0.653903	0.863286	0.751183	0.648485	0.0340168	0.214801	0.102697	0.257732	0.723122
ENSMUSG00000097697	0.739726	0.852359	0.0456621	0.101979	0.214612	0.637747	0.739619	0.852409	0.630458	0.0384299	0.109161	0.221951	0.575342	0.280061
ENSMUSG00000048772	0.309735	0.376106	0.443953	0.179941	0.246313	0.129794	0.300211	0.368544	0.110641	0.441886	0.18957	0.257903	2.20649	2.12242
ENSMUSG00000021493	0	0.00439883	0.995601	0	0.00439883	0	0.000108195	0.00130563	1.41262e-07	0.998586	0.000108053	0.00130548	26.1452	21.7478
ENSMUSG00000025200	0.568249	0.54451	0.209199	0.246291	0.222552	0.321958	0.565982	0.542567	0.307083	0.198534	0.258899	0.235484	0.982196	1.03412
ENSMUSG00000021759	0	0.00439883	0.995601	0	0.00439883	0	0.00117073	0.00162675	1.90448e-06	0.997204	0.00116882	0.00162485	62.9326	50.3944
ENSMUSG00000023939	0.0058651	0.00733138	0.986804	0.0058651	0.00733138	0	0.00497848	0.00436141	2.17132e-05	0.990682	0.00495677	0.0043397	13.3035	13.2361
ENSMUSG00000026811	0.492255	0.545611	0.184165	0.270224	0.32358	0.222031	0.492069	0.543812	0.267593	0.231712	0.224476	0.276219	1.34079	1.20138
ENSMUSG00000023348	0.020558	0.0176211	0.961821	0.020558	0.0176211	0	0.0116154	0.0140546	0.00016325	0.974493	0.0114522	0.0138914	9.19824	9.07342
ENSMUSG00000060572	0.820741	0.860741	0.0622222	0.077037	0.117037	0.743704	0.819608	0.860111	0.704954	0.0252349	0.114654	0.155157	1.02074	0.740741
ENSMUSG00000035769	0.845113	0.837594	0.0255639	0.136842	0.129323	0.708271	0.845278	0.838061	0.708394	0.0250556	0.136883	0.129667	0.252632	0.26015
ENSMUSG00000019977	0.308271	0.0526316	0.639098	0.308271	0.0526316	0	0.3166	0.0216144	0.00684312	0.668628	0.309757	0.0147712	2.66767	9.55789
ENSMUSG00000020780	0.0351906	0.0293255	0.935484	0.0351906	0.0293255	0	0.0284228	0.0250024	0.000710638	0.947285	0.0277122	0.0242917	6.95748	7.18182
ENSMUSG00000057342	0.357488	0.351047	0.36876	0.280193	0.273752	0.0772947	0.355246	0.348229	0.123707	0.420232	0.231539	0.224522	2.04992	2.11433
ENSMUSG00000027438	0.898021	0.850837	0.0121766	0.136986	0.0898021	0.761035	0.898134	0.850865	0.764191	0.0151917	0.133943	0.0866738	0.159817	0.219178
ENSMUSG00000057375	0.0558824	0.102941	0.842647	0.0544118	0.101471	0.00147059	0.0345929	0.0885479	0.00306312	0.879922	0.0315297	0.0854847	5.31029	4.57206
ENSMUSG00000047409	0.492424	0.44697	0.268182	0.284848	0.239394	0.207576	0.490225	0.44512	0.218209	0.282864	0.272016	0.226911	1.37576	1.53333
ENSMUSG00000041075	0.261111	0.303704	0.442593	0.253704	0.296296	0.00740741	0.218625	0.261661	0.0572057	0.576919	0.16142	0.204455	9.73889	8.70926
ENSMUSG00000007783	0.0792952	0.0352423	0.888399	0.0763583	0.0323054	0.00293686	0.0668877	0.0205836	0.00137679	0.913906	0.0655109	0.0192068	6.36417	8.44787
ENSMUSG00000028788	0.00146628	0.0102639	0.98827	0.00146628	0.0102639	0	0.00597204	0.00249693	1.49118e-05	0.991546	0.00595713	0.00248202	11.5117	12.1921
ENSMUSG00000001768	0.516467	0.494012	0.273952	0.232036	0.209581	0.284431	0.509459	0.492979	0.251152	0.248715	0.258307	0.241826	1.61677	1.54192
ENSMUSG00000030956	0.666667	0.659898	0.113367	0.226734	0.219966	0.439932	0.666348	0.660904	0.440392	0.11314	0.225956	0.220512	0.732657	0.675127
ENSMUSG00000023034	0.653179	0.583815	0.200385	0.2158	0.146435	0.43738	0.645787	0.573889	0.37061	0.150934	0.275177	0.203279	2.51445	2.91715
ENSMUSG00000035683	0.696035	0.697504	0.226138	0.0763583	0.0778267	0.619677	0.695236	0.695583	0.483594	0.0927754	0.211642	0.211989	1.54185	1.34655
ENSMUSG00000113665	0.618263	0.800898	0.0823353	0.116766	0.299401	0.501497	0.617177	0.800732	0.494193	0.0762844	0.122984	0.306539	0.935629	0.41018
ENSMUSG00000025981	0.0571848	0.0571848	0.894428	0.0483871	0.0483871	0.00879765	0.0498864	0.0529876	0.00264337	0.899769	0.0472431	0.0503443	5.16276	5.31818
ENSMUSG00000036006	0.924471	0.880665	0.0181269	0.101208	0.0574018	0.823263	0.924531	0.880869	0.814391	0.00899071	0.110141	0.0664782	0.129909	0.21148
ENSMUSG00000091243	0.0366569	0.0307918	0.93695	0.0322581	0.026393	0.00439883	0.020254	0.0108506	0.000219768	0.969115	0.0200342	0.0106308	12.7991	15.0806
ENSMUSG00000053007	0.792994	0.621019	0.105096	0.273885	0.101911	0.519108	0.791765	0.622315	0.492728	0.0786471	0.299037	0.129588	0.679936	1.33439
ENSMUSG00000015880	0.726331	0.705621	0.202663	0.091716	0.0710059	0.634615	0.726427	0.702153	0.510063	0.0814827	0.216364	0.19209	1.0429	1.19379
ENSMUSG00000026563	0.186289	0.265276	0.585693	0.149031	0.228018	0.0372578	0.181594	0.253967	0.0461189	0.610558	0.135475	0.207848	2.94635	2.53502
ENSMUSG00000002781	0.424012	0.326748	0.358663	0.31459	0.217325	0.109422	0.422626	0.322869	0.136453	0.390958	0.286173	0.186416	1.45593	2.01672
ENSMUSG00000027166	0.171946	0.205128	0.638009	0.156863	0.190045	0.015083	0.164194	0.188435	0.03094	0.678311	0.133254	0.157495	3.12971	3.3454
ENSMUSG00000039960	0.237113	0.163476	0.633284	0.20324	0.129602	0.0338733	0.217539	0.153114	0.0333084	0.662655	0.184231	0.119806	3.64065	4.15022
ENSMUSG00000006585	0.52071	0.502959	0.329882	0.16716	0.149408	0.35355	0.516592	0.496232	0.256349	0.243525	0.260243	0.239882	2.43491	1.9068
ENSMUSG00000057835	0.81317	0.739663	0.0474732	0.212864	0.139357	0.600306	0.813476	0.739213	0.601332	0.048643	0.212144	0.137881	0.25268	0.421133
ENSMUSG00000059263	0.0279412	0.0441176	0.927941	0.0279412	0.0441176	0	0.02185	0.0342365	0.000748069	0.944662	0.0211019	0.0334885	8.29706	7.80735
ENSMUSG00000032192	0.446588	0.608309	0.225519	0.166172	0.327893	0.280415	0.440166	0.607087	0.267219	0.219966	0.172947	0.339868	1.86202	1.11869
ENSMUSG00000009563	0.226852	0.302469	0.523148	0.174383	0.25	0.0524691	0.215195	0.298868	0.0643148	0.550252	0.15088	0.234553	3.06327	2.3534
ENSMUSG00000026196	0.895894	0.891496	0.0469208	0.0615836	0.0571848	0.834311	0.895896	0.891522	0.798711	0.011293	0.0971851	0.0928109	0.155425	0.171554
ENSMUSG00000028407	0.276471	0.158824	0.601471	0.239706	0.122059	0.0367647	0.268723	0.138948	0.0373384	0.629668	0.231385	0.101609	2.06471	2.96324
ENSMUSG00000039989	0.426205	0.450301	0.302711	0.246988	0.271084	0.179217	0.415179	0.441986	0.183504	0.326338	0.231676	0.258483	1.89458	1.6762
ENSMUSG00000015501	0.710037	0.473978	0.118959	0.407063	0.171004	0.302974	0.707339	0.46573	0.329429	0.15636	0.37791	0.136301	0.921933	1.97212
ENSMUSG00000043998	0.18209	0.146269	0.68806	0.165672	0.129851	0.0164179	0.178127	0.130978	0.0233306	0.714226	0.154796	0.107647	3.48507	3.89552
ENSMUSG00000029521	0.493066	0.553159	0.232666	0.214176	0.274268	0.278891	0.491079	0.551271	0.270717	0.228368	0.220361	0.280554	1.30508	1.11094
ENSMUSG00000018537	0.466989	0.412238	0.302738	0.285024	0.230274	0.181965	0.465534	0.434027	0.202055	0.302493	0.26348	0.231973	2.33655	1.73752
ENSMUSG00000023852	0.0747801	0.0865103	0.843109	0.0703812	0.0821114	0.00439883	0.0708744	0.0803044	0.00569152	0.854513	0.0651829	0.0746128	4.84457	5.60264
ENSMUSG00000039943	0.509687	0.746647	0.153502	0.099851	0.336811	0.409836	0.508806	0.745827	0.379481	0.124848	0.129325	0.366346	1.82563	0.880775
ENSMUSG00000020427	0.837139	0.325723	0.121766	0.552511	0.0410959	0.284627	0.837486	0.319985	0.267983	0.110512	0.569503	0.052002	0.835616	16.9254
ENSMUSG00000090330	0.642302	0.679627	0.111975	0.208398	0.245723	0.433904	0.641992	0.675315	0.433547	0.11624	0.208445	0.241768	0.777605	0.744946
ENSMUSG00000037706	0.00146628	0.0117302	0.986804	0.00146628	0.0117302	0	2.0876e-07	0.000139226	2.90649e-11	0.999861	2.08731e-07	0.000139226	71.3358	47.4736
ENSMUSG00000020024	0.601027	0.686644	0.111301	0.202055	0.287671	0.398973	0.599631	0.685048	0.410777	0.126097	0.188855	0.274272	0.885274	0.731164
ENSMUSG00000075595	0.421217	0.475819	0.279251	0.24493	0.299532	0.176287	0.415693	0.477073	0.198316	0.30555	0.217377	0.278757	1.67707	1.44774
ENSMUSG00000039976	0.696613	0.516937	0.159057	0.324006	0.14433	0.372607	0.694458	0.515212	0.357793	0.148123	0.336665	0.157419	0.640648	1.16789
ENSMUSG00000022043	0.00879765	0.0278592	0.963343	0.00879765	0.0278592	0	0.0072286	0.0213088	0.000154033	0.971617	0.00707457	0.0211548	9.57185	7.21848
ENSMUSG00000025937	0.105727	0.12188	0.787078	0.0910426	0.107195	0.0146843	0.105256	0.116466	0.0122587	0.790537	0.092997	0.104207	3.71512	3.79883
ENSMUSG00000040455	0.18704	0.322533	0.544919	0.132548	0.268041	0.0544919	0.183706	0.319682	0.0587274	0.55534	0.124978	0.260955	2.69367	1.6863
ENSMUSG00000037313	0.474702	0.537202	0.38244	0.0803571	0.142857	0.394345	0.474745	0.534981	0.25398	0.244253	0.220766	0.281001	4.27976	3.37054
ENSMUSG00000047343	0.928571	0.87538	0.00151976	0.1231	0.0699088	0.805471	0.928637	0.875403	0.812932	0.00889156	0.115705	0.0624712	0.107903	0.196049
ENSMUSG00000027099	0.341246	0.333828	0.47181	0.194362	0.186944	0.146884	0.351077	0.349843	0.122822	0.421902	0.228255	0.227021	1.32196	1.3724
ENSMUSG00000032120	0.818937	0.848837	0.0166113	0.134551	0.164452	0.684385	0.81894	0.848835	0.695145	0.02737	0.123795	0.15369	0.355482	0.237542
ENSMUSG00000032625	0.424288	0.446777	0.341829	0.211394	0.233883	0.212894	0.411798	0.436373	0.179698	0.331526	0.232101	0.256675	1.95802	1.98951
ENSMUSG00000074794	0.633987	0.620915	0.156863	0.222222	0.20915	0.411765	0.630666	0.62148	0.391946	0.1398	0.238719	0.229534	0.947712	1.02288
ENSMUSG00000033088	0.244118	0.236765	0.589706	0.173529	0.166176	0.0705882	0.236414	0.23803	0.0562736	0.58183	0.18014	0.181757	2.56912	2.20882
ENSMUSG00000049287	0.895312	0.901563	0.015625	0.0828125	0.0890625	0.8125	0.895659	0.900966	0.806959	0.0103333	0.0887008	0.0940074	0.179688	0.129688
ENSMUSG00000036167	0.108984	0.0883652	0.807069	0.104566	0.083947	0.00441826	0.0988318	0.0802156	0.00792786	0.82888	0.090904	0.0722878	4.37113	4.79823
ENSMUSG00000020802	0.456198	0.459504	0.234711	0.305785	0.309091	0.150413	0.452102	0.458711	0.207384	0.296571	0.244718	0.251327	1.64793	1.54876
ENSMUSG00000004562	0.303777	0.213465	0.495895	0.29064	0.200328	0.0131363	0.281116	0.19488	0.054784	0.578788	0.226332	0.140096	3.66995	4.89327
ENSMUSG00000009535	0.0718475	0.0542522	0.8739	0.0718475	0.0542522	0	0.0622182	0.0516418	0.00321306	0.889353	0.0590052	0.0484288	4.761	5.70674
ENSMUSG00000098090	0.871166	0.653374	0.104294	0.242331	0.0245399	0.628834	0.871224	0.651744	0.567815	0.0448469	0.303409	0.0839288	0.415644	1.47853
ENSMUSG00000034868	0.0515464	0.0603829	0.892489	0.0471281	0.0559647	0.00441826	0.0438591	0.0462265	0.00202745	0.911942	0.0418317	0.044199	9.757	9.31517
ENSMUSG00000023055	0.291536	0.387147	0.442006	0.170846	0.266458	0.12069	0.282716	0.385425	0.108966	0.440825	0.17375	0.276459	2.53762	1.89028
ENSMUSG00000034557	0.520211	0.539543	0.196837	0.26362	0.282953	0.256591	0.520286	0.539164	0.28052	0.221069	0.239767	0.258644	1.17399	1.0949
ENSMUSG00000039942	0.753383	0.76391	0.0721805	0.16391	0.174436	0.589474	0.75341	0.764135	0.575707	0.058162	0.177703	0.188428	0.458647	0.442105
ENSMUSG00000039501	0.52381	0.55665	0.188834	0.254516	0.287356	0.269294	0.523039	0.554337	0.28994	0.212564	0.233099	0.264397	1.17734	1.0509
ENSMUSG00000079426	0.00439883	0.00146628	0.994135	0.00439883	0.00146628	0	0.000182387	0.000784458	1.43075e-07	0.999033	0.000182244	0.000784315	32.2933	25.6276
ENSMUSG00000034867	0.157122	0.165932	0.704846	0.129222	0.138032	0.0279001	0.150153	0.157424	0.0236377	0.716061	0.126516	0.133786	3.53451	3.3348
ENSMUSG00000024084	0.634218	0.672566	0.156342	0.171091	0.20944	0.463127	0.632857	0.671595	0.425023	0.120572	0.207833	0.246572	0.9941	0.943953
ENSMUSG00000014980	0.136095	0.118343	0.752959	0.128698	0.110947	0.00739645	0.110401	0.104953	0.0115868	0.796234	0.098814	0.0933657	4.69675	4.71893
ENSMUSG00000069516	0.915023	0.471927	0.0713202	0.456753	0.0136571	0.45827	0.914761	0.464492	0.424899	0.0456461	0.489862	0.0395928	0.200303	1.76935
ENSMUSG00000003623	0.245588	0.294118	0.527941	0.177941	0.226471	0.0676471	0.240032	0.286569	0.0687858	0.542185	0.171247	0.217783	2.21029	1.85735
ENSMUSG00000036995	0.622388	0.529851	0.18806	0.28209	0.189552	0.340299	0.622014	0.529056	0.32908	0.17801	0.292933	0.199976	0.9	1.2194
ENSMUSG00000029049	0.852484	0.836957	0.0170807	0.145963	0.130435	0.706522	0.852547	0.838651	0.71499	0.0237913	0.137558	0.123661	0.236025	0.268634
ENSMUSG00000005069	0.272321	0.150298	0.613095	0.236607	0.114583	0.0357143	0.265211	0.144424	0.0383028	0.628668	0.226908	0.106121	2.49107	3.77827
ENSMUSG00000030917	0.131965	0.0791789	0.803519	0.117302	0.0645161	0.0146628	0.116198	0.0587095	0.00682192	0.831914	0.109376	0.0518876	4.98827	6.00587
ENSMUSG00000025140	0.247801	0.209677	0.608504	0.181818	0.143695	0.0659824	0.239037	0.205408	0.0491002	0.604655	0.189937	0.156308	3.51906	3.70235
ENSMUSG00000049354	0.0779412	0.147059	0.782353	0.0705882	0.139706	0.00735294	0.0714817	0.146588	0.0104784	0.792408	0.0610034	0.13611	4.26029	3.23382
ENSMUSG00000040339	0.34273	0.437685	0.362018	0.200297	0.295252	0.142433	0.33578	0.435407	0.146201	0.375014	0.189579	0.289206	1.87092	1.68398
ENSMUSG00000027962	0.0941176	0.164706	0.769118	0.0661765	0.136765	0.0279412	0.067909	0.152748	0.0103729	0.789716	0.0575361	0.142375	9.09412	5.01176
ENSMUSG00000032606	0.313146	0.299852	0.474151	0.225997	0.212703	0.0871492	0.309015	0.296557	0.0916404	0.486069	0.217374	0.204916	1.90399	2.01625
ENSMUSG00000012483	0.0923754	0.085044	0.831378	0.0835777	0.0762463	0.00879765	0.0880267	0.0820651	0.00722391	0.837132	0.0808027	0.0748411	5.68182	6.5132
ENSMUSG00000031557	0.311573	0.439169	0.408012	0.152819	0.280415	0.158754	0.301702	0.431553	0.1302	0.396946	0.171502	0.301352	2.22255	1.94214
ENSMUSG00000037443	0.513688	0.431562	0.26248	0.305958	0.223833	0.207729	0.513263	0.42881	0.220093	0.278019	0.293171	0.208718	1.1723	1.52496
ENSMUSG00000026199	0.582137	0.585327	0.148325	0.266348	0.269537	0.315789	0.581844	0.580961	0.338029	0.175223	0.243815	0.242932	0.979266	0.917065
ENSMUSG00000005682	0.75	0.744681	0.0549645	0.200355	0.195035	0.549645	0.749869	0.744721	0.558444	0.063853	0.191426	0.186278	0.503546	0.551418
ENSMUSG00000003355	0.141593	0.112094	0.768437	0.119469	0.0899705	0.0221239	0.111743	0.0811326	0.009066	0.81619	0.102677	0.0720666	7.13569	9.38496
ENSMUSG00000036904	0.74732	0.761103	0.0719755	0.166922	0.180704	0.580398	0.747281	0.760997	0.568679	0.0604006	0.178602	0.192318	0.497703	0.496172
ENSMUSG00000062169	0.0412371	0.0574374	0.901325	0.0412371	0.0574374	0	0.00980876	0.0182774	0.000179278	0.972093	0.00962948	0.0180981	22.9529	18.6583
ENSMUSG00000028954	0.18865	0.234663	0.590491	0.174847	0.220859	0.0138037	0.17582	0.220274	0.0387286	0.642634	0.137091	0.181546	3.78221	3.30828
ENSMUSG00000021811	0.225854	0.254086	0.603269	0.142645	0.170877	0.0832095	0.20943	0.242694	0.0508275	0.598703	0.158602	0.191867	6.18574	5.11441
ENSMUSG00000039753	0.243531	0.232877	0.549467	0.217656	0.207002	0.0258752	0.227694	0.222066	0.0505629	0.600804	0.177131	0.171503	2.73516	2.73973
ENSMUSG00000029471	0.25816	0.402077	0.430267	0.167656	0.311573	0.0905045	0.247951	0.395566	0.0980812	0.454563	0.14987	0.297485	2.76409	1.80267
ENSMUSG00000024379	0.641538	0.535385	0.178462	0.286154	0.18	0.355385	0.640764	0.532641	0.341297	0.167892	0.299467	0.191344	0.92	1.38462
ENSMUSG00000001333	0.903274	0.861607	0.0267857	0.111607	0.0699405	0.791667	0.903281	0.861149	0.777859	0.0134296	0.125422	0.0832896	0.186012	0.224702
ENSMUSG00000002250	0.367013	0.282318	0.432392	0.28529	0.200594	0.0817236	0.365624	0.276254	0.101005	0.459127	0.264619	0.175249	1.41753	2.1367
ENSMUSG00000022636	0.529771	0.596947	0.230534	0.172519	0.239695	0.357252	0.523621	0.59127	0.309602	0.19471	0.214019	0.281669	1.64122	1.20305
ENSMUSG00000025571	0.474783	0.565217	0.189565	0.245217	0.335652	0.229565	0.4724	0.560457	0.26476	0.231903	0.20764	0.295697	1.22435	1.05043
ENSMUSG00000035637	0.170588	0.358824	0.513235	0.127941	0.316176	0.0426471	0.16261	0.355421	0.0577949	0.539764	0.104815	0.297626	2.98529	1.82941
ENSMUSG00000015942	0.831111	0.854815	0.0177778	0.127407	0.151111	0.703704	0.830274	0.854651	0.709595	0.0246694	0.120679	0.145056	0.281481	0.253333
ENSMUSG00000061232	0.186228	0.395931	0.444444	0.159624	0.369327	0.0266041	0.115465	0.397808	0.045933	0.53266	0.0695322	0.351875	6.91549	1.98279
ENSMUSG00000018583	0.00733138	0.00293255	0.989736	0.00733138	0.00293255	0	0.00450826	0.00243822	1.09921e-05	0.993065	0.00449727	0.00242722	19.8959	19.5396
ENSMUSG00000029110	0.0131965	0.0131965	0.973607	0.0131965	0.0131965	0	0.00989268	0.00695066	6.87606e-05	0.983225	0.00982392	0.0068819	8.82405	9.77713
ENSMUSG00000005813	0.0601173	0.0806452	0.869501	0.0498534	0.0703812	0.0102639	0.0506998	0.0650935	0.00330023	0.887507	0.0473996	0.0617932	5.761	5.10997
ENSMUSG00000022400	0.0677711	0.0918675	0.840361	0.0677711	0.0918675	0	0.0146909	0.030965	0.000454905	0.954799	0.014236	0.0305101	37.0422	31.8223
ENSMUSG00000031865	0.0485294	0.0514706	0.901471	0.0470588	0.05	0.00147059	0.0418014	0.0411699	0.00172096	0.91875	0.0400804	0.0394489	5.25441	5.85588
ENSMUSG00000041354	0.284431	0.438623	0.371257	0.19012	0.344311	0.0943114	0.279373	0.438399	0.122477	0.404705	0.156896	0.315922	2.75898	1.57335
ENSMUSG00000028958	0.596651	0.555556	0.144597	0.299848	0.258752	0.296804	0.595552	0.554164	0.330033	0.180318	0.265519	0.224131	0.840183	1.00152
ENSMUSG00000035958	0.619614	0.655275	0.141159	0.203566	0.239227	0.416048	0.618467	0.654027	0.404494	0.132	0.213973	0.249533	0.687964	0.615156
ENSMUSG00000031490	0.00293255	0.00293255	0.995601	0.00146628	0.00146628	0.00146628	0.000204839	0.000386669	7.92047e-08	0.999409	0.00020476	0.000386589	43.5337	40.9326
ENSMUSG00000023007	0.564151	0.516981	0.184906	0.298113	0.250943	0.266038	0.561154	0.512191	0.287418	0.214073	0.273736	0.224773	1.3717	1.55472
ENSMUSG00000025578	0.583333	0.561728	0.188272	0.25	0.228395	0.333333	0.582073	0.551103	0.320782	0.187606	0.26129	0.230321	0.972222	1.11728
ENSMUSG00000023021	0.0175953	0.0307918	0.951613	0.0175953	0.0307918	0	0.011522	0.0170066	0.00019595	0.971667	0.0113261	0.0168106	10.5161	9.5044
ENSMUSG00000024081	0.152493	0.0982405	0.759531	0.142229	0.0879765	0.0102639	0.148565	0.0878879	0.013057	0.776605	0.135508	0.0748309	3.47067	4.04692
ENSMUSG00000028057	0.0909091	0.0777126	0.843109	0.0791789	0.0659824	0.0117302	0.0667459	0.0615283	0.00410677	0.875832	0.0626392	0.0574216	6.2654	6.82111
ENSMUSG00000046768	0.0338235	0.0455882	0.922059	0.0323529	0.0441176	0.00147059	0.022233	0.0321391	0.000714548	0.946342	0.0215185	0.0314245	10.15	7.80735
ENSMUSG00000052926	0.158824	0.260294	0.632353	0.107353	0.208824	0.0514706	0.150305	0.260208	0.0391106	0.628597	0.111195	0.221097	3.90882	2.84412
ENSMUSG00000017291	0.129985	0.161004	0.726736	0.11226	0.143279	0.0177253	0.134787	0.162508	0.0219039	0.724609	0.112883	0.140604	3.11078	2.74151
ENSMUSG00000022844	0.0748899	0.142438	0.79442	0.0631424	0.13069	0.0117474	0.0676107	0.133849	0.00904966	0.807589	0.0585611	0.1248	6.02349	4.31571
ENSMUSG00000028426	0.00439883	0.0058651	0.989736	0.00439883	0.0058651	0	0.00140777	0.00122769	1.7283e-06	0.997366	0.00140604	0.00122596	16.2243	18.1217
ENSMUSG00000029863	0.75	0.782209	0.0659509	0.15184	0.184049	0.59816	0.749587	0.782388	0.586468	0.0544929	0.163119	0.19592	0.424847	0.355828
ENSMUSG00000038467	0.00293255	0.0058651	0.991202	0.00293255	0.0058651	0	0.00056682	0.00106002	6.00838e-07	0.998374	0.000566219	0.00105941	14.7111	15.1364
ENSMUSG00000015652	0.0131965	0.0909091	0.900293	0.00879765	0.0865103	0.00439883	0.0081303	0.0699232	0.000568496	0.922515	0.0075618	0.0693547	12.915	6.91789
ENSMUSG00000000938	0.357143	0.425325	0.362013	0.212662	0.280844	0.144481	0.339484	0.411178	0.139588	0.388926	0.199895	0.27159	2.90097	2.16558
ENSMUSG00000030796	0.293846	0.484615	0.390769	0.124615	0.315385	0.169231	0.285276	0.459654	0.131128	0.386198	0.154148	0.328526	3.21385	1.96
ENSMUSG00000022947	0.132548	0.0589102	0.817378	0.123711	0.0500736	0.00883652	0.102709	0.048534	0.00498489	0.853742	0.0977242	0.0435492	6.73343	8.18851
ENSMUSG00000038845	0.00439883	0.00439883	0.991202	0.00439883	0.00439883	0	0.000235933	0.000696444	1.64314e-07	0.999068	0.000235769	0.000696279	27.7243	23.8211
ENSMUSG00000020230	0.101322	0.0792952	0.826725	0.0939794	0.071953	0.00734214	0.0952095	0.0590793	0.00562491	0.851336	0.0895846	0.0534544	4.66226	5.44053
ENSMUSG00000073633	0.586992	0.705691	0.118699	0.17561	0.294309	0.411382	0.58295	0.702928	0.409772	0.123894	0.173178	0.293156	1.06016	0.739837
ENSMUSG00000024991	0.0102639	0.0117302	0.978006	0.0102639	0.0117302	0	0.00106812	0.00177958	1.90081e-06	0.997154	0.00106622	0.00177768	25.7977	24.2786
ENSMUSG00000038776	0.0235641	0.0132548	0.964654	0.0220913	0.011782	0.00147275	0.00477786	0.00152032	7.26388e-06	0.993709	0.0047706	0.00151306	29.2695	31.5891
ENSMUSG00000025868	0	0.00879765	0.991202	0	0.00879765	0	0.00151229	0.00537435	8.12755e-06	0.993121	0.00150416	0.00536622	15.349	12.063
ENSMUSG00000029033	0.361319	0.26087	0.428786	0.310345	0.209895	0.0509745	0.358177	0.249481	0.0893583	0.4817	0.268819	0.160123	1.84708	2.6027
ENSMUSG00000052566	0.447552	0.645105	0.136364	0.218531	0.416084	0.229021	0.451016	0.642802	0.289914	0.196096	0.161102	0.352888	2.39336	1.1958
ENSMUSG00000072812	0.0249267	0.058651	0.922287	0.0190616	0.0527859	0.0058651	0.0188449	0.0473768	0.000892812	0.934671	0.0179521	0.0464839	12.0909	9.5044
ENSMUSG00000028223	0.0499266	0.0675477	0.882526	0.0499266	0.0675477	0	0.0465528	0.0623625	0.00290315	0.893988	0.0436497	0.0594593	5.12628	4.8047
ENSMUSG00000041836	0.568779	0.650696	0.173107	0.176198	0.258114	0.392581	0.567326	0.642589	0.364557	0.154643	0.202769	0.278032	1.32612	0.984544
ENSMUSG00000021969	0.00439883	0.0219941	0.973607	0.00439883	0.0219941	0	0.00701791	0.0167357	0.00011745	0.976364	0.00690046	0.0166183	10.7258	9.98534
ENSMUSG00000046753	0.498328	0.421405	0.240803	0.337793	0.26087	0.160535	0.500205	0.41576	0.207965	0.292	0.292239	0.207795	1.36455	1.79766
ENSMUSG00000032688	0.776453	0.822653	0.0342772	0.14307	0.18927	0.633383	0.776541	0.822801	0.638939	0.0395967	0.137602	0.183862	0.38301	0.327869
ENSMUSG00000109324	0	0.00293255	0.997067	0	0.00293255	0	0.000170854	0.000786185	1.34323e-07	0.999043	0.00017072	0.000786051	30.9736	22.3079
ENSMUSG00000001999	0.133431	0.085044	0.794721	0.120235	0.0718475	0.0131965	0.124219	0.0708509	0.00880103	0.813731	0.115418	0.0620499	4.08211	4.68328
ENSMUSG00000034040	0.261725	0.644478	0.267776	0.0877458	0.470499	0.173979	0.251564	0.640196	0.16105	0.26929	0.0905138	0.479146	3.20575	0.922844
ENSMUSG00000031913	0.0909091	0.0542522	0.859238	0.0865103	0.0498534	0.00439883	0.0846278	0.0456192	0.00386066	0.873614	0.0807672	0.0417586	4.42522	4.8651
ENSMUSG00000017929	0.114243	0.0652819	0.833828	0.10089	0.0519288	0.0133531	0.106108	0.0598119	0.0063465	0.840427	0.0997612	0.0534653	6.09941	7.26855
ENSMUSG00000107211	0.180328	0.739344	0.213115	0.047541	0.606557	0.132787	0.17801	0.738406	0.131444	0.215028	0.0465665	0.606962	2.86885	0.496721
ENSMUSG00000002345	0.187017	0.136012	0.676971	0.187017	0.136012	0	0.159684	0.108024	0.0172497	0.749542	0.142434	0.0907744	6.21793	7.12056
ENSMUSG00000002055	0.74256	0.738095	0.166667	0.0952381	0.0907738	0.647321	0.742047	0.737401	0.547186	0.0677382	0.194861	0.190215	0.787202	0.796131
ENSMUSG00000028959	0.10503	0.119822	0.778107	0.102071	0.116864	0.00295858	0.0909492	0.108452	0.00986358	0.810463	0.0810856	0.098588	5.47929	5.32396
ENSMUSG00000030222	0.804412	0.852941	0.0602941	0.0867647	0.135294	0.717647	0.80353	0.853266	0.685625	0.0288288	0.117905	0.167641	0.464706	0.445588
ENSMUSG00000019843	0.284226	0.486607	0.361607	0.151786	0.354167	0.13244	0.271899	0.480477	0.130641	0.378265	0.141258	0.349836	2.79464	1.4747
ENSMUSG00000033031	0.608309	0.637982	0.278932	0.0830861	0.11276	0.525223	0.603292	0.63659	0.38405	0.144168	0.219242	0.252541	1.44659	1.37537
ENSMUSG00000045038	0.700306	0.637615	0.114679	0.247706	0.185015	0.452599	0.700363	0.636971	0.446111	0.108777	0.254252	0.19086	0.558104	0.730887
ENSMUSG00000048787	0.346582	0.383148	0.372019	0.244833	0.281399	0.101749	0.336023	0.375701	0.126244	0.41452	0.209779	0.249457	1.94754	1.80445
ENSMUSG00000060227	0.469673	0.346812	0.315708	0.337481	0.214619	0.132193	0.467824	0.346785	0.162234	0.347625	0.305589	0.184551	1.31726	1.82426
ENSMUSG00000045934	0.320856	0.393939	0.354724	0.251337	0.324421	0.0695187	0.312135	0.388874	0.121381	0.420372	0.190754	0.267493	2.90731	2.40285
ENSMUSG00000057147	0.333333	0.391172	0.383562	0.225266	0.283105	0.108067	0.327262	0.384081	0.125695	0.414352	0.201567	0.258386	1.99848	1.62709
ENSMUSG00000022843	0.85303	0.927273	0.0106061	0.0621212	0.136364	0.790909	0.853023	0.927298	0.791006	0.0106856	0.0620166	0.136292	0.25	0.106061
ENSMUSG00000026596	0.188341	0.270553	0.58296	0.146487	0.2287	0.0418535	0.172344	0.270978	0.0467015	0.603379	0.125643	0.224276	3.47085	2.33034
ENSMUSG00000115100	0.907378	0.932496	0.00470958	0.0627943	0.0879121	0.844584	0.907441	0.932745	0.846412	0.006225	0.0610296	0.0863337	0.160126	0.125589
ENSMUSG00000020185	0.70059	0.719764	0.185841	0.0943953	0.113569	0.606195	0.697351	0.719078	0.50145	0.0850208	0.195901	0.217628	1.28319	1.23746
ENSMUSG00000040761	0.478799	0.349823	0.289753	0.360424	0.231449	0.118375	0.476553	0.342587	0.163261	0.344121	0.313292	0.179326	1.60777	2.24205
ENSMUSG00000042446	0.436893	0.537864	0.174757	0.287379	0.38835	0.149515	0.436014	0.536272	0.233822	0.261536	0.202192	0.30245	1.93786	1.55728
ENSMUSG00000024985	0.130499	0.146628	0.77566	0.0777126	0.0938416	0.0527859	0.143688	0.159444	0.0229101	0.719779	0.120778	0.136533	2.47654	2.63636
ENSMUSG00000048039	0.38152	0.466468	0.311475	0.222057	0.307004	0.159463	0.380323	0.46701	0.177615	0.330281	0.202708	0.289396	1.63189	1.1237
ENSMUSG00000011589	0.736048	0.686275	0.0829563	0.230769	0.180995	0.505279	0.735794	0.686127	0.504848	0.082927	0.230946	0.181279	0.616893	0.651584
ENSMUSG00000020937	0.665667	0.568216	0.127436	0.304348	0.206897	0.361319	0.660988	0.568327	0.375657	0.146342	0.285331	0.192669	0.736132	0.967016
ENSMUSG00000032350	0.38024	0.422156	0.359281	0.218563	0.260479	0.161677	0.372954	0.416732	0.155422	0.365736	0.217532	0.26131	1.91317	1.72305
ENSMUSG00000042284	0.758725	0.814871	0.0591806	0.125948	0.182094	0.632777	0.758924	0.813238	0.617186	0.0450238	0.141738	0.196052	0.590288	0.427921
ENSMUSG00000051950	0.260677	0.147275	0.622975	0.22975	0.116348	0.0309278	0.25407	0.140464	0.0356878	0.641153	0.218383	0.104776	2.36966	3.26657
ENSMUSG00000002372	0.0752212	0.0973451	0.827434	0.0752212	0.0973451	0	0.0591282	0.071866	0.00424931	0.873255	0.0548789	0.0676167	6.12979	5.98525
ENSMUSG00000003534	0.0589102	0.0765832	0.864507	0.0589102	0.0765832	0	0.0473116	0.0559216	0.00264574	0.899413	0.0446659	0.0532758	9.48601	8.0972
ENSMUSG00000037075	0.43871	0.436559	0.221505	0.341935	0.339785	0.0967742	0.436695	0.429913	0.187741	0.321133	0.248954	0.242172	2.12473	2.16129
ENSMUSG00000019437	0.402477	0.427245	0.340557	0.232198	0.256966	0.170279	0.396571	0.41773	0.16566	0.351359	0.230911	0.252071	1.83282	1.80341
ENSMUSG00000054237	0.33627	0.346549	0.449339	0.204112	0.214391	0.132159	0.335528	0.343972	0.115412	0.435912	0.220116	0.22856	1.72834	1.56828
ENSMUSG00000026127	0.0528634	0.0469897	0.903084	0.0499266	0.0440529	0.00293686	0.0349622	0.0489939	0.00171293	0.917757	0.0332493	0.0472809	8.0514	7.27019
ENSMUSG00000030583	0.516179	0.315871	0.31433	0.3698	0.169492	0.146379	0.515777	0.310319	0.160056	0.333959	0.355722	0.150264	1.18798	1.95378
ENSMUSG00000095115	0.016129	0.0117302	0.972141	0.016129	0.0117302	0	0.00673262	0.00673148	4.53205e-05	0.986581	0.0066873	0.00668616	10.3387	10.4135
ENSMUSG00000090266	0.166922	0.413476	0.462481	0.124043	0.370597	0.042879	0.156355	0.409008	0.0639505	0.498587	0.0924046	0.345057	3.23124	1.86983
ENSMUSG00000011114	0.00146628	0.00293255	0.995601	0.00146628	0.00293255	0	0.000210046	0.000309908	6.50949e-08	0.99948	0.000209981	0.000309843	22.9003	20.349
ENSMUSG00000008333	0.0131965	0.00879765	0.978006	0.0131965	0.00879765	0	0.00827154	0.00474827	3.92755e-05	0.987019	0.00823226	0.00470899	8.21701	9.84604
ENSMUSG00000032898	0.456681	0.56094	0.246696	0.192364	0.296623	0.264317	0.455665	0.561199	0.255719	0.238855	0.199946	0.30548	1.07342	0.804699
ENSMUSG00000046027	0.607407	0.50963	0.220741	0.26963	0.171852	0.337778	0.605152	0.500013	0.302584	0.197419	0.302568	0.197429	0.979259	1.49185
ENSMUSG00000030677	0.621993	0.62543	0.264605	0.109966	0.113402	0.512027	0.617673	0.621296	0.383758	0.144789	0.233915	0.237539	2.79038	2.97251
ENSMUSG00000026229	0.0117302	0	0.98827	0.0117302	0	0	0.000844618	0.000245372	2.07246e-07	0.99891	0.00084441	0.000245165	19.8578	19.3768
ENSMUSG00000027879	0.00733138	0.0102639	0.982405	0.00733138	0.0102639	0	0.00174879	0.00606463	1.06057e-05	0.992197	0.00173818	0.00605403	13.0191	10.3152
ENSMUSG00000027363	0.167905	0.127786	0.719168	0.153046	0.112927	0.0148588	0.158439	0.109856	0.0174056	0.74911	0.141034	0.0924509	2.82467	3.32987
ENSMUSG00000029993	0.0102639	0.0249267	0.966276	0.00879765	0.0234604	0.00146628	0.0040279	0.0202451	8.15452e-05	0.975809	0.00394636	0.0201635	12.7375	6.96041
ENSMUSG00000038550	0.838352	0.797147	0.0412044	0.161648	0.120444	0.676704	0.837912	0.796628	0.667504	0.0329642	0.170408	0.129124	0.361331	0.469097
ENSMUSG00000013495	0.247376	0.215892	0.584708	0.1994	0.167916	0.047976	0.236158	0.206558	0.0487804	0.606064	0.187378	0.157777	2.46927	2.85757
ENSMUSG00000016933	0.439446	0.394464	0.282007	0.323529	0.278547	0.115917	0.435058	0.384429	0.167249	0.347762	0.267809	0.21718	1.76471	2.18858
ENSMUSG00000025616	0.0615836	0.0571848	0.884164	0.058651	0.0542522	0.00293255	0.0550223	0.0478763	0.00263427	0.899736	0.0523881	0.045242	4.95748	5.87683
ENSMUSG00000039476	0.206186	0.150221	0.686303	0.163476	0.107511	0.0427099	0.195352	0.125618	0.0245397	0.70357	0.170812	0.101078	2.93373	3.43299
ENSMUSG00000041926	0.092511	0.320117	0.628488	0.051395	0.279001	0.041116	0.0870259	0.332862	0.0289676	0.60908	0.0580583	0.303894	4.52276	2.1395
ENSMUSG00000021692	0.177941	0.110294	0.726471	0.163235	0.0955882	0.0147059	0.154387	0.101913	0.015734	0.759434	0.138653	0.0861788	4.29559	5.06176
ENSMUSG00000019814	0.114243	0.142433	0.764095	0.0934718	0.121662	0.0207715	0.111797	0.123008	0.0137519	0.778947	0.0980453	0.109256	3.82493	3.68546
ENSMUSG00000034192	0.170245	0.133436	0.722393	0.144172	0.107362	0.0260736	0.149357	0.118769	0.0177389	0.749613	0.131618	0.10103	7.33742	7.81748
ENSMUSG00000022856	0.365926	0.493333	0.331852	0.174815	0.302222	0.191111	0.361515	0.491676	0.177748	0.324558	0.183767	0.313928	1.6963	1.2163
ENSMUSG00000030770	0	0.00293255	0.997067	0	0.00293255	0	4.9667e-05	0.000286662	1.42377e-08	0.999664	4.96528e-05	0.000286648	29.9091	21.2067
ENSMUSG00000019256	0.774245	0.783784	0.0747218	0.141494	0.151033	0.63275	0.774152	0.782691	0.605922	0.0490788	0.16823	0.176769	0.516693	0.680445
ENSMUSG00000074811	0.670262	0.705701	0.0755008	0.218798	0.254237	0.451464	0.6704	0.705439	0.472926	0.0970874	0.197474	0.232513	0.57473	0.491525
ENSMUSG00000004865	0.0324006	0.0736377	0.896907	0.0294551	0.0706922	0.00294551	0.02831	0.0791432	0.00224055	0.894787	0.0260695	0.0769026	7.76583	6.40206
ENSMUSG00000027091	0.0577778	0.105185	0.837037	0.0577778	0.105185	0	0.0220796	0.0607861	0.00134213	0.918476	0.0207375	0.059444	15.1496	12.1081
ENSMUSG00000031901	0.465035	0.465035	0.248252	0.286713	0.286713	0.178322	0.461569	0.462327	0.213396	0.2895	0.248173	0.248931	1.57168	1.68182
ENSMUSG00000036160	0.317578	0.227474	0.518464	0.254062	0.163959	0.0635155	0.309477	0.221541	0.0685619	0.537544	0.240915	0.152979	2.18021	3.08419
ENSMUSG00000030447	0	0.00146628	0.998534	0	0.00146628	0	0.000946287	0.000713553	6.75225e-07	0.998341	0.000945612	0.000712877	13.3827	13.4545
ENSMUSG00000020601	0.810964	0.911153	0.0283554	0.0604915	0.160681	0.750473	0.808719	0.911206	0.736909	0.0169847	0.0718095	0.174297	0.519849	0.185255
ENSMUSG00000082286	0.26506	0.662651	0.0843373	0.253012	0.650602	0.0120482	0.210509	0.658241	0.138566	0.269816	0.0719433	0.519676	11.5181	4.75904
ENSMUSG00000032228	0.235382	0.251874	0.53973	0.208396	0.224888	0.0269865	0.227781	0.241794	0.055076	0.585501	0.172705	0.186718	2.88756	2.47676
ENSMUSG00000023982	0.85082	0.762295	0.0344262	0.203279	0.114754	0.647541	0.850139	0.761346	0.64725	0.0357648	0.202889	0.114096	0.44918	0.6
ENSMUSG00000027639	0.0735294	0.104412	0.830882	0.0647059	0.0955882	0.00882353	0.0633567	0.095997	0.00608205	0.846728	0.0572746	0.089915	6.21176	5.81471
ENSMUSG00000026701	0.0385757	0.0578635	0.903561	0.0385757	0.0578635	0	0.00493386	0.0156568	7.72483e-05	0.979487	0.00485661	0.0155795	44.1276	39.8516
ENSMUSG00000039202	0.405082	0.245142	0.431988	0.32287	0.16293	0.0822123	0.399457	0.243616	0.0973139	0.454242	0.302143	0.146302	1.48132	2.46039
ENSMUSG00000039682	0.00879765	0.0117302	0.979472	0.00879765	0.0117302	0	0.00347504	0.00505379	1.75621e-05	0.991489	0.00345748	0.00503623	13.7845	14.5059
ENSMUSG00000040549	0.284615	0.289231	0.484615	0.226154	0.230769	0.0584615	0.26778	0.27347	0.0732299	0.531979	0.19455	0.20024	2.98308	3.12923
ENSMUSG00000060301	0.283604	0.453471	0.395864	0.150665	0.320532	0.132939	0.272477	0.449564	0.122496	0.400455	0.149981	0.327068	2.95864	1.64993
ENSMUSG00000028821	0.0249267	0.016129	0.958944	0.0249267	0.016129	0	0.0210317	0.0119331	0.000250974	0.967286	0.0207807	0.0116822	7.23754	8.6305
ENSMUSG00000026753	0.115097	0.109118	0.783259	0.107623	0.101644	0.00747384	0.112934	0.0894295	0.0100996	0.807736	0.102834	0.0793299	3.73244	3.93871
ENSMUSG00000035898	0.274889	0.274889	0.500743	0.224368	0.224368	0.0505201	0.264971	0.26162	0.0693217	0.542731	0.195649	0.192298	2.34175	2.39525
ENSMUSG00000022204	0.0572687	0.0484581	0.89721	0.0543319	0.0455213	0.00293686	0.0516164	0.0502785	0.0025952	0.9007	0.0490212	0.0476833	7.35536	7.34802
ENSMUSG00000007564	0.00146628	0	0.998534	0.00146628	0	0	0.00383535	0.00251626	9.65073e-06	0.993658	0.0038257	0.00250661	8.59238	9.10117
ENSMUSG00000037628	0.568369	0.598023	0.299835	0.102142	0.131796	0.466227	0.559617	0.593345	0.332046	0.179084	0.227571	0.261299	3.58155	2.86656
ENSMUSG00000038910	0.933333	0.92	0.0133333	0.0666667	0.0533333	0.866667	0.933287	0.920008	0.858631	0.00533652	0.0746557	0.0613765	0.0933333	0.125926
ENSMUSG00000079037	0.00293255	0.00146628	0.995601	0.00293255	0.00146628	0	0.000495095	2.56996e-05	1.27237e-08	0.999479	0.000495082	2.56869e-05	31.7111	48.1349
ENSMUSG00000026812	0.446602	0.440129	0.283172	0.276699	0.270227	0.169903	0.438346	0.437048	0.191578	0.316184	0.246767	0.24547	1.53398	1.68285
ENSMUSG00000035105	0.889868	0.76652	0.0352423	0.198238	0.0748899	0.69163	0.88987	0.766903	0.682444	0.0256709	0.207426	0.0844589	0.193833	0.503671
ENSMUSG00000032788	0.210682	0.219585	0.630564	0.149852	0.158754	0.0608309	0.19283	0.188427	0.0363344	0.655077	0.156496	0.152093	4.39021	4.10682
ENSMUSG00000000346	0.0058651	0.00733138	0.986804	0.0058651	0.00733138	0	0.000525454	0.000571839	3.00475e-07	0.998903	0.000525153	0.000571538	19.0293	18.2229
ENSMUSG00000055401	0.139706	0.0794118	0.791176	0.129412	0.0691176	0.0102941	0.132206	0.0720168	0.00952106	0.805298	0.122685	0.0624958	4.43088	5.12941
ENSMUSG00000058267	0.276896	0.26455	0.458554	0.276896	0.26455	0	0.220188	0.198688	0.0437487	0.624873	0.176439	0.154939	21.3915	22.8289
ENSMUSG00000019715	0.175516	0.187316	0.671091	0.141593	0.153392	0.0339233	0.167409	0.180048	0.0301417	0.682684	0.137267	0.149907	3.38348	3.21091
ENSMUSG00000021760	0	0.00439883	0.995601	0	0.00439883	0	0.000135961	4.34034e-05	5.90116e-09	0.999821	0.000135955	4.33975e-05	19.2111	26.4941
ENSMUSG00000004846	0.00146628	0.00293255	0.995601	0.00146628	0.00293255	0	0.00042011	0.000219986	9.24183e-08	0.99936	0.000420017	0.000219894	20.6408	24.2977
ENSMUSG00000032491	0.0117474	0.0367107	0.951542	0.0117474	0.0367107	0	0.0108626	0.0291497	0.000316641	0.960304	0.0105459	0.0288331	11.3847	8.31131
ENSMUSG00000030316	0.339791	0.311475	0.469449	0.219076	0.19076	0.120715	0.332365	0.301661	0.100262	0.466236	0.232103	0.201399	1.75559	2.08793
ENSMUSG00000026726	0.930618	0.880845	0.0120664	0.107089	0.0573152	0.823529	0.930637	0.88034	0.819277	0.00829998	0.11136	0.061063	0.0980392	0.158371
ENSMUSG00000050410	0.482301	0.387906	0.373156	0.238938	0.144543	0.243363	0.493793	0.39684	0.195957	0.305324	0.297836	0.200883	3.25369	3.90265
ENSMUSG00000030595	0.181009	0.123145	0.71365	0.163205	0.105341	0.0178042	0.16418	0.11099	0.0182223	0.743052	0.145958	0.0927672	3.06677	3.79525
ENSMUSG00000048170	0.455904	0.449925	0.306428	0.243647	0.237668	0.212257	0.451666	0.44975	0.203137	0.301721	0.248529	0.246613	1.21226	1.21375
ENSMUSG00000024843	0.660606	0.707071	0.0707071	0.222222	0.268687	0.438384	0.658503	0.706935	0.465518	0.100081	0.192984	0.241416	1.04848	0.822222
ENSMUSG00000090086	0.902439	0.905691	0.00650407	0.0878049	0.0910569	0.814634	0.902558	0.906202	0.8179	0.00913985	0.0846583	0.0883019	0.146341	0.144715
ENSMUSG00000020267	0.00146628	0.00293255	0.995601	0.00146628	0.00293255	0	3.1864e-06	1.08402e-05	3.45414e-11	0.999986	3.18637e-06	1.08402e-05	48.7185	34.8578
ENSMUSG00000028629	0.225664	0.272861	0.554572	0.172566	0.219764	0.0530973	0.213883	0.269354	0.05761	0.574374	0.156273	0.211744	2.64454	2.18142
ENSMUSG00000029246	0.398485	0.284848	0.442424	0.272727	0.159091	0.125758	0.388787	0.273082	0.106171	0.444302	0.282616	0.166912	2.06515	2.92121
ENSMUSG00000020415	0.0953079	0.40176	0.542522	0.0557185	0.36217	0.0395894	0.0872621	0.403104	0.0351757	0.54481	0.0520864	0.367928	4.46774	9.49267
ENSMUSG00000024425	0.0827068	0.0827068	0.834586	0.0827068	0.0827068	0	0.0630988	0.059526	0.00375602	0.881131	0.0593428	0.05577	7.10977	7.66767
ENSMUSG00000037487	0.196672	0.0937973	0.715582	0.19062	0.0877458	0.00605144	0.191257	0.0871468	0.0166674	0.738264	0.174589	0.0704794	3.75492	4.823
ENSMUSG00000046733	0.313235	0.455882	0.448529	0.0955882	0.238235	0.217647	0.311922	0.442857	0.138137	0.383358	0.173785	0.30472	4.08971	3.70588
ENSMUSG00000038967	0.551145	0.593893	0.18626	0.219847	0.262595	0.331298	0.548909	0.595058	0.326633	0.182666	0.222276	0.268425	0.984733	0.752672
ENSMUSG00000022364	0.623003	0.608626	0.162939	0.228435	0.214058	0.394569	0.620887	0.609254	0.378278	0.148137	0.242609	0.230976	1.08466	1.07827
ENSMUSG00000019877	0	0.0058651	0.994135	0	0.0058651	0	8.07218e-05	0.000102016	8.23492e-09	0.999817	8.07136e-05	0.000102008	21.607	22.4516
ENSMUSG00000030688	0.853695	0.871795	0.0226244	0.105581	0.12368	0.748115	0.853925	0.872007	0.744629	0.0186965	0.109296	0.127378	0.238311	0.21267
ENSMUSG00000054196	0.360825	0.771723	0.156112	0.0721649	0.483063	0.28866	0.341587	0.769906	0.26299	0.151497	0.0785972	0.506916	7.00589	1.1782
ENSMUSG00000059810	0.378512	0.353719	0.373554	0.272727	0.247934	0.105785	0.356134	0.336	0.119661	0.427527	0.236473	0.216339	3.4	3.91736
ENSMUSG00000054150	0.679049	0.68945	0.10104	0.20951	0.219911	0.469539	0.679139	0.687729	0.467064	0.100196	0.212075	0.220665	0.586924	0.650817
ENSMUSG00000032507	0.750755	0.690332	0.0543807	0.255287	0.194864	0.495468	0.751273	0.690781	0.518965	0.0769113	0.232308	0.171816	0.466767	0.654079
ENSMUSG00000052707	0.317343	0.309963	0.385609	0.304428	0.297048	0.0129151	0.293181	0.299137	0.0877015	0.495383	0.20548	0.211436	3.9797	3.95203
ENSMUSG00000030922	0.572965	0.499232	0.201229	0.299539	0.225806	0.273425	0.562417	0.494267	0.277984	0.2213	0.284433	0.216283	1.05991	1.3149
ENSMUSG00000046814	0.735598	0.381093	0.169867	0.44904	0.0945347	0.286558	0.734136	0.381897	0.280364	0.164332	0.453771	0.101533	0.738552	2.5613
ENSMUSG00000023088	0.0337243	0.058651	0.907625	0.0337243	0.058651	0	0.0262874	0.0521072	0.00136976	0.922975	0.0249176	0.0507375	8.2346	6.13783
ENSMUSG00000045969	0.220913	0.157585	0.649485	0.192931	0.129602	0.0279823	0.221186	0.14974	0.0331205	0.662194	0.188066	0.11662	2.64654	3.67599
ENSMUSG00000021259	0.903561	0.850148	0.0118694	0.137982	0.0845697	0.765579	0.903544	0.850031	0.76804	0.0144655	0.135504	0.0819907	0.145401	0.271513
ENSMUSG00000024091	0.199675	0.266234	0.553571	0.180195	0.246753	0.0194805	0.186718	0.261756	0.0488747	0.6004	0.137843	0.212882	3.25162	2.88961
ENSMUSG00000017858	0.154412	0.104412	0.752941	0.142647	0.0926471	0.0117647	0.139571	0.0935733	0.0130601	0.779916	0.126511	0.0805132	3.50735	4.05441
ENSMUSG00000020923	0.0605613	0.156573	0.78582	0.0576071	0.153619	0.00295421	0.0537198	0.151821	0.00815581	0.802615	0.045564	0.143666	6.20532	3.80207
ENSMUSG00000029397	0.0352423	0.0381791	0.928047	0.0337739	0.0367107	0.00146843	0.0177975	0.0376951	0.000670877	0.945178	0.0171266	0.0370242	7.99119	6.60206
ENSMUSG00000039994	0.732036	0.67515	0.143713	0.181138	0.124251	0.550898	0.73056	0.673281	0.491872	0.0880311	0.238687	0.181409	0.667665	0.973054
ENSMUSG00000038065	0.557427	0.629403	0.17611	0.194487	0.266462	0.36294	0.555015	0.625722	0.347285	0.166548	0.20773	0.278437	1.24502	1.00919
ENSMUSG00000030105	0.0457227	0.0663717	0.889381	0.0442478	0.0648968	0.00147493	0.047054	0.0635353	0.00298959	0.8924	0.0440644	0.0605457	4.65192	3.84513
ENSMUSG00000041328	0.561338	0.622677	0.133829	0.243494	0.304833	0.317844	0.559582	0.622105	0.348119	0.166432	0.211464	0.273986	1.05948	0.929368
ENSMUSG00000028256	0.605926	0.44	0.231111	0.328889	0.162963	0.277037	0.606188	0.438046	0.265538	0.221304	0.34065	0.172508	0.767407	1.46519
ENSMUSG00000029775	0.331776	0.291277	0.429907	0.278816	0.238318	0.0529595	0.328905	0.28213	0.0927941	0.481759	0.236111	0.189336	2.20093	2.26324
ENSMUSG00000085795	0.47793	0.596651	0.207002	0.196347	0.315068	0.281583	0.471756	0.59566	0.281006	0.21359	0.19075	0.314653	1.29224	0.91172
ENSMUSG00000009621	0.58104	0.620795	0.143731	0.235474	0.275229	0.345566	0.580028	0.617201	0.357994	0.160765	0.222034	0.259207	0.925076	0.83945
ENSMUSG00000025024	0.242376	0.282504	0.510433	0.207063	0.247191	0.035313	0.234585	0.270149	0.063373	0.558639	0.171212	0.206776	2.73034	2.24719
ENSMUSG00000024012	0.00733138	0.0146628	0.979472	0.0058651	0.0131965	0.00146628	0.00704535	0.00593959	4.18464e-05	0.987057	0.0070035	0.00589774	9.30059	8.87977
ENSMUSG00000023947	0.781575	0.774146	0.0460624	0.179792	0.172363	0.601783	0.781518	0.773946	0.604853	0.0493887	0.176665	0.169094	0.383358	0.343239
ENSMUSG00000004891	0.864507	0.852725	0.0309278	0.116348	0.104566	0.748159	0.864478	0.85329	0.73765	0.0198824	0.126827	0.11564	0.359352	0.690722
ENSMUSG00000010376	0	0.00146628	0.998534	0	0.00146628	0	4.16081e-07	1.26811e-06	5.27636e-13	0.999998	4.16081e-07	1.26811e-06	37.8871	37.2155
ENSMUSG00000020459	0.200599	0.239521	0.577844	0.182635	0.221557	0.0179641	0.175775	0.231749	0.0407358	0.633211	0.135039	0.191014	3.53892	3.26796
ENSMUSG00000089832	0.359398	0.403008	0.368421	0.228571	0.27218	0.130827	0.357179	0.397304	0.141909	0.387425	0.21527	0.255395	1.48872	1.49925
ENSMUSG00000056076	0.00733138	0.00879765	0.985337	0.0058651	0.00733138	0.00146628	0.00351164	0.00366915	1.28847e-05	0.992832	0.00349876	0.00365626	14.1833	11.3959
ENSMUSG00000034453	0.369436	0.38724	0.372404	0.240356	0.25816	0.12908	0.368013	0.383856	0.141264	0.389395	0.226749	0.242592	1.67953	1.64837
ENSMUSG00000026466	0.107038	0.1261	0.78739	0.0865103	0.105572	0.0205279	0.104192	0.119971	0.0125	0.788337	0.0916918	0.107471	3.93402	3.30938
ENSMUSG00000046598	0.747287	0.731783	0.0868217	0.181395	0.165891	0.565891	0.746029	0.731897	0.546016	0.0680905	0.200013	0.185881	0.781395	0.837209
ENSMUSG00000002732	0.0307918	0.0454545	0.926686	0.0278592	0.042522	0.00293255	0.0237536	0.0353548	0.000839804	0.941731	0.0229138	0.034515	9.97654	8.25073
ENSMUSG00000047793	0.420505	0.442793	0.448737	0.10847	0.130758	0.312036	0.41314	0.443004	0.183022	0.326879	0.230117	0.259981	11.7266	8.67013
ENSMUSG00000046879	0.463018	0.702663	0.162722	0.134615	0.37426	0.328402	0.466157	0.705102	0.328688	0.15743	0.137469	0.376414	1.61243	0.671598
ENSMUSG00000031826	0.146628	0.158358	0.721408	0.120235	0.131965	0.026393	0.141738	0.149842	0.0212383	0.729658	0.120499	0.128604	3.29765	3.21261
ENSMUSG00000024981	0.0763583	0.0484581	0.879589	0.071953	0.0440529	0.00440529	0.0549721	0.0273347	0.00150265	0.919196	0.0534695	0.0258321	6.51542	7.78414
ENSMUSG00000029415	0.231928	0.307229	0.51506	0.177711	0.253012	0.0542169	0.218215	0.302345	0.0659763	0.545416	0.152239	0.236369	2.95482	2.45482
ENSMUSG00000059669	0.442338	0.396524	0.304897	0.298578	0.252765	0.14376	0.43618	0.395602	0.172554	0.340772	0.263626	0.223048	1.57662	1.76145
ENSMUSG00000014074	0.762527	0.75817	0.0457516	0.196078	0.191721	0.566449	0.761754	0.754378	0.574651	0.0585184	0.187103	0.179727	0.647059	0.651416
ENSMUSG00000023904	0.0117302	0	0.98827	0.0117302	0	0	0.00374474	0.000572052	2.14219e-06	0.995685	0.0037426	0.00056991	22.4252	29.6628
ENSMUSG00000027651	0.409524	0.393651	0.333333	0.273016	0.257143	0.136508	0.40676	0.390599	0.15888	0.361521	0.24788	0.231719	1.70635	1.65714
ENSMUSG00000037736	0.932127	0.846154	0.0271493	0.126697	0.040724	0.80543	0.932301	0.846037	0.788762	0.010423	0.143539	0.0572755	0.167421	0.515837
ENSMUSG00000006519	0.118768	0.104106	0.78739	0.108504	0.0938416	0.0102639	0.0395927	0.0448005	0.00177377	0.917381	0.0378189	0.0430268	20.9501	18.0821
ENSMUSG00000020629	0.18649	0.0690162	0.763583	0.167401	0.0499266	0.0190896	0.188783	0.0700781	0.0132296	0.754368	0.175554	0.0568485	3.01468	4.30543
ENSMUSG00000000088	0.00439883	0.00146628	0.994135	0.00439883	0.00146628	0	0.0068285	0.00751303	5.13027e-05	0.98571	0.0067772	0.00746173	11.0176	10.305
ENSMUSG00000035401	0.353896	0.332792	0.400974	0.266234	0.24513	0.0876623	0.343396	0.326721	0.112195	0.442078	0.231201	0.214526	2.38961	2.50325
ENSMUSG00000038722	0	0.00439883	0.995601	0	0.00439883	0	0.000180842	0.000341927	6.18348e-08	0.999477	0.000180781	0.000341865	19.5982	18.8152
ENSMUSG00000044551	0.743802	0.561983	0.109091	0.328926	0.147107	0.414876	0.743884	0.55344	0.411695	0.114371	0.332189	0.141745	0.654545	1.27769
ENSMUSG00000018501	0.0969163	0.101322	0.801762	0.0969163	0.101322	0	0.0835096	0.0873579	0.00729523	0.836428	0.0762144	0.0800627	5.17181	5.13069
ENSMUSG00000071669	0.902256	0.936842	0.00451128	0.0586466	0.0932331	0.843609	0.902887	0.936737	0.845768	0.00614365	0.0571193	0.0909693	0.138346	0.0796992
ENSMUSG00000019837	0.0205279	0.0337243	0.947214	0.0190616	0.0322581	0.00146628	0.0132613	0.0136831	0.000181455	0.973237	0.0130798	0.0135016	8.80205	9.5132
ENSMUSG00000085984	0.916542	0.907601	0.00447094	0.0879285	0.0789866	0.828614	0.91656	0.907703	0.831964	0.0077013	0.0845961	0.0757388	0.123696	0.129657
ENSMUSG00000087436	0.880989	0.836167	0.0170015	0.146832	0.102009	0.734158	0.880978	0.835904	0.736412	0.0195311	0.144565	0.0994913	0.231839	0.329212
ENSMUSG00000028405	0.117302	0.121701	0.772727	0.105572	0.109971	0.0117302	0.112296	0.115688	0.0129913	0.785007	0.0993046	0.102697	4.15836	4.16129
ENSMUSG00000036412	0.861765	0.842647	0.0411765	0.116176	0.0970588	0.745588	0.86185	0.842431	0.726049	0.0217682	0.135801	0.116382	0.45	0.580882
ENSMUSG00000095567	0.146843	0.123348	0.748899	0.127753	0.104258	0.0190896	0.139171	0.112762	0.0156932	0.76376	0.123478	0.0970688	4.02203	4.15565
ENSMUSG00000044303	0.131075	0.139912	0.752577	0.107511	0.116348	0.0235641	0.136837	0.123024	0.0168342	0.756973	0.120003	0.10619	8.07806	5.86156
ENSMUSG00000066113	0.296024	0.142857	0.639175	0.217968	0.0648012	0.078056	0.281352	0.119705	0.0336792	0.632623	0.247672	0.0860259	4.99853	8.86745
ENSMUSG00000028152	0.323708	0.308511	0.445289	0.246201	0.231003	0.0775076	0.314318	0.300359	0.0944084	0.479731	0.21991	0.205951	2.24924	2.69605
ENSMUSG00000029641	0.342222	0.425185	0.437037	0.137778	0.220741	0.204444	0.348756	0.41929	0.14623	0.378184	0.202526	0.27306	8.19704	5.22963
ENSMUSG00000059248	0.0146628	0.026393	0.958944	0.0146628	0.026393	0	0.00997618	0.0178232	0.000177808	0.972378	0.00979837	0.0176454	9.58504	8.61144
ENSMUSG00000028830	0.296804	0.372907	0.410959	0.216134	0.292237	0.0806697	0.288247	0.369837	0.106604	0.44852	0.181643	0.263232	2.24505	1.67884
ENSMUSG00000020474	0.621302	0.572485	0.170118	0.257396	0.20858	0.363905	0.621349	0.568016	0.352937	0.163571	0.268413	0.21508	0.715976	0.828402
ENSMUSG00000028957	0.666667	0.775264	0.0995475	0.125189	0.233786	0.541478	0.666792	0.77583	0.517317	0.0746952	0.149475	0.258512	0.631976	0.435897
ENSMUSG00000030924	0.728595	0.835218	0.0484653	0.116317	0.22294	0.612278	0.728257	0.835677	0.608588	0.0446536	0.119669	0.227089	0.531502	0.294023
ENSMUSG00000043279	0.33982	0.422156	0.366766	0.211078	0.293413	0.128743	0.331538	0.427026	0.141575	0.383011	0.189963	0.285451	2.07934	1.56886
ENSMUSG00000021796	0.288754	0.268997	0.475684	0.255319	0.235562	0.0334347	0.283375	0.265868	0.0753403	0.526098	0.208035	0.190528	2.40729	2.54863
ENSMUSG00000049760	0	0.00146628	0.998534	0	0.00146628	0	5.84521e-05	4.27772e-05	2.50042e-09	0.999899	5.84496e-05	4.27747e-05	20.9413	21.8211
ENSMUSG00000015176	0.0469208	0.0351906	0.920821	0.0439883	0.0322581	0.00293255	0.0340171	0.0284273	0.000967015	0.938523	0.0330501	0.0274603	11.283	11.9853
ENSMUSG00000025178	0.351613	0.287097	0.404839	0.308065	0.243548	0.0435484	0.347092	0.284403	0.0987139	0.467219	0.248378	0.185689	2.36613	2.80323
ENSMUSG00000032905	0.198238	0.151248	0.676946	0.171806	0.124816	0.0264317	0.195278	0.142687	0.0278635	0.689899	0.167414	0.114823	2.77386	3.02496
ENSMUSG00000027956	0.847988	0.839046	0.0283159	0.132638	0.123696	0.71535	0.848828	0.8393	0.712422	0.0242932	0.136406	0.126878	0.201192	0.248882
ENSMUSG00000036257	0.41374	0.357252	0.361832	0.280916	0.224427	0.132824	0.418156	0.360667	0.150815	0.371992	0.267341	0.209852	1.4229	1.49008
ENSMUSG00000018750	0.512545	0.587814	0.146953	0.265233	0.340502	0.247312	0.510514	0.587914	0.300139	0.20171	0.210376	0.287776	1.35125	1.13978
ENSMUSG00000039463	0.501656	0.476821	0.200331	0.322848	0.298013	0.178808	0.500539	0.475257	0.237885	0.262088	0.262654	0.237372	1.31954	1.28146
ENSMUSG00000023973	0.0837004	0.051395	0.870778	0.0778267	0.0455213	0.00587372	0.0976478	0.044723	0.00436711	0.861996	0.0932807	0.0403559	3.78708	5.13656
ENSMUSG00000004264	0.00293255	0	0.997067	0.00293255	0	0	2.92962e-05	1.63094e-05	4.77804e-10	0.999954	2.92958e-05	1.63089e-05	33.7067	36.0103
ENSMUSG00000030443	0.870728	0.79049	0.0208024	0.188707	0.10847	0.682021	0.870773	0.792055	0.6897	0.0268721	0.181073	0.102354	0.196137	0.27786
ENSMUSG00000020038	0.756353	0.798206	0.0553064	0.146487	0.188341	0.609865	0.752726	0.798346	0.600936	0.0498638	0.15179	0.19741	0.411061	0.342302
ENSMUSG00000028062	0	0	1	0	0	0	0.000339965	0.000158277	5.38088e-08	0.999502	0.000339911	0.000158224	19.0894	18.2302
ENSMUSG00000053094	0.284072	0.238095	0.482759	0.279146	0.233169	0.00492611	0.276523	0.217515	0.060148	0.56611	0.216375	0.157367	4.52381	4.33333
ENSMUSG00000025534	0.0146628	0.0542522	0.931085	0.0146628	0.0542522	0	0.00779567	0.0382123	0.000297891	0.95429	0.00749778	0.0379144	9.1173	6.60704
ENSMUSG00000078622	0.0234604	0.0249267	0.951613	0.0234604	0.0249267	0	0.0206611	0.0223054	0.000460853	0.957494	0.0202003	0.0218445	8.56452	7.18182
ENSMUSG00000004268	0.0249633	0.0190896	0.955947	0.0249633	0.0190896	0	0.018279	0.0112634	0.000205885	0.970663	0.0180731	0.0110576	13.7004	14.2305
ENSMUSG00000027983	0.670659	0.505988	0.169162	0.32485	0.16018	0.345808	0.670503	0.505741	0.339101	0.162857	0.331402	0.16664	0.67515	1.05838
ENSMUSG00000037022	0.563091	0.539432	0.173502	0.287066	0.263407	0.276025	0.560963	0.537502	0.301519	0.203054	0.259444	0.235983	1.05678	1.17192
ENSMUSG00000060679	0.0791789	0.0835777	0.841642	0.0747801	0.0791789	0.00439883	0.0652959	0.0685932	0.00447885	0.87059	0.060817	0.0641144	4.87683	4.79912
ENSMUSG00000025066	0.00293255	0.00439883	0.992669	0.00293255	0.00439883	0	0.00016653	0.000187656	3.12503e-08	0.999646	0.000166499	0.000187624	21.3842	20.8827
ENSMUSG00000022322	0.686567	0.659701	0.259701	0.080597	0.0537313	0.60597	0.683329	0.654438	0.447196	0.10943	0.236132	0.207242	1.62836	1.79403
ENSMUSG00000056493	0.295282	0.325723	0.450533	0.223744	0.254186	0.0715373	0.289632	0.317719	0.0920218	0.48467	0.197611	0.225697	2.33638	2.0898
ENSMUSG00000024542	0.418021	0.477105	0.314623	0.208272	0.267356	0.209749	0.418933	0.466038	0.195239	0.310268	0.223694	0.2708	1.4904	1.22157
ENSMUSG00000030532	0.864179	0.273134	0.0985075	0.628358	0.0373134	0.235821	0.864267	0.265121	0.229135	0.0997471	0.635132	0.0359856	0.264179	2.4194
ENSMUSG00000031723	0.75	0.848529	0.0485294	0.102941	0.201471	0.647059	0.75028	0.848511	0.636621	0.0378298	0.113659	0.211891	0.370588	0.198529
ENSMUSG00000066637	0.485968	0.42836	0.273264	0.298375	0.240768	0.187592	0.481929	0.423142	0.203925	0.298853	0.278005	0.219217	1.41064	1.34269
ENSMUSG00000005078	0.030837	0.0367107	0.933921	0.0293686	0.0352423	0.00146843	0.0335825	0.0246161	0.000826672	0.942628	0.0327559	0.0237895	6.71219	8.47577
ENSMUSG00000025871	0.0205279	0.042522	0.93695	0.0205279	0.042522	0	0.0219908	0.0345103	0.000758908	0.944258	0.0212319	0.0337514	5.77566	4.67449
ENSMUSG00000032925	0.851908	0.91145	0.021374	0.0671756	0.126718	0.784733	0.853293	0.91144	0.777725	0.0129924	0.075568	0.133714	0.380153	0.261069
ENSMUSG00000036461	0.316239	0.280342	0.425641	0.294017	0.25812	0.0222222	0.312922	0.275767	0.0862935	0.497605	0.226629	0.189473	3.23248	3.49402
ENSMUSG00000031647	0.652648	0.626168	0.126168	0.247664	0.221184	0.404984	0.652424	0.625009	0.407771	0.130338	0.244653	0.217238	0.786604	0.911215
ENSMUSG00000019124	0.355126	0.264487	0.491828	0.243685	0.153046	0.111441	0.343169	0.251407	0.0862749	0.4917	0.256894	0.165132	2.52303	3.47251
ENSMUSG00000013833	0.446646	0.394817	0.323171	0.282012	0.230183	0.164634	0.440686	0.406134	0.178978	0.332157	0.261708	0.227157	1.65244	1.92073
ENSMUSG00000026421	0.0249267	0.026393	0.950147	0.0234604	0.0249267	0.00146628	0.0203477	0.026306	0.000535266	0.953882	0.0198124	0.0257707	22.9897	17.7786
ENSMUSG00000028138	0.00146628	0.00293255	0.995601	0.00146628	0.00293255	0	0.000411408	0.00144288	5.93611e-07	0.998146	0.000410814	0.00144228	16.9194	14.3636
ENSMUSG00000021327	0.2526	0.264487	0.531947	0.203566	0.215453	0.0490342	0.250278	0.259633	0.0649805	0.555069	0.185297	0.194653	2.25854	2.11887
ENSMUSG00000015889	0.0440529	0.0337739	0.922173	0.0440529	0.0337739	0	0.0362928	0.0272055	0.000987365	0.937489	0.0353055	0.0262182	6.18355	7.44493
ENSMUSG00000034022	0.363636	0.367965	0.285714	0.34632	0.350649	0.017316	0.355359	0.407769	0.144904	0.381777	0.210455	0.262864	4.50649	4.17532
ENSMUSG00000018449	0.282353	0.220588	0.554412	0.225	0.163235	0.0573529	0.263106	0.209723	0.0551795	0.58235	0.207927	0.154544	2.72059	3.26618
ENSMUSG00000074158	0.901716	0.882995	0.00936037	0.107644	0.0889236	0.794072	0.901903	0.883148	0.796514	0.0114628	0.105389	0.086634	0.156006	0.190328
ENSMUSG00000060376	0.412926	0.389587	0.285458	0.324955	0.301616	0.0879713	0.407572	0.386304	0.157447	0.363571	0.250125	0.228858	2.04488	2.21185
ENSMUSG00000025586	0.651822	0.611336	0.115385	0.273279	0.232794	0.378543	0.649207	0.610734	0.396493	0.136552	0.252714	0.214241	1.16194	1.16802
ENSMUSG00000036295	0.94362	0.832344	0.0163205	0.151335	0.0400593	0.792285	0.943727	0.833006	0.78613	0.00939719	0.157597	0.0468754	0.11276	0.329377
ENSMUSG00000002812	0.0219941	0.0381232	0.939883	0.0219941	0.0381232	0	0.0217652	0.0405796	0.000883225	0.938538	0.020882	0.0396964	6.89736	5.85337
ENSMUSG00000034390	0.575296	0.536379	0.170897	0.292724	0.253807	0.282572	0.574238	0.535913	0.307742	0.19759	0.266496	0.228171	0.976311	1.16413
ENSMUSG00000020657	0.675227	0.645015	0.0951662	0.259819	0.229607	0.415408	0.674914	0.644854	0.435221	0.115453	0.239693	0.209633	0.660121	0.667674
ENSMUSG00000062991	0.667674	0.347432	0.231118	0.42145	0.101208	0.246224	0.665926	0.337024	0.224433	0.221483	0.441493	0.112591	0.945619	2.79758
ENSMUSG00000018417	0.483013	0.279173	0.397341	0.323486	0.119645	0.159527	0.475917	0.265942	0.126566	0.384707	0.349351	0.139375	1.24668	2.35451
ENSMUSG00000019789	0.849702	0.840774	0.0431548	0.116071	0.107143	0.733631	0.850064	0.840709	0.714656	0.0238835	0.135407	0.126053	0.303571	0.340774
ENSMUSG00000040374	0.0513196	0.0498534	0.898827	0.0513196	0.0498534	0	0.0446181	0.0422433	0.00188482	0.915023	0.0427333	0.0403585	5.70088	5.4868
ENSMUSG00000026766	0.0117302	0.0117302	0.97654	0.0117302	0.0117302	0	0.00542514	0.00672141	3.64646e-05	0.98789	0.00538867	0.00668495	9.82991	9.30792
ENSMUSG00000031029	0	0	1	0	0	0	0.000320918	4.90077e-05	1.57275e-08	0.99963	0.000320902	4.8992e-05	14.3255	17.6979
ENSMUSG00000027739	0.296623	0.276065	0.51395	0.209985	0.189427	0.0866373	0.294192	0.268681	0.0790436	0.516171	0.215148	0.189637	2.00441	1.98532
ENSMUSG00000024118	0.756757	0.689189	0.0868726	0.223938	0.156371	0.532819	0.756438	0.6882	0.520581	0.0759427	0.235857	0.16762	0.667954	0.951737
ENSMUSG00000033106	0.313514	0.34955	0.383784	0.266667	0.302703	0.0468468	0.300716	0.342185	0.1029	0.46	0.197815	0.239285	2.91712	2.48108
ENSMUSG00000033149	0.0724852	0.102071	0.825444	0.0724852	0.102071	0	0.0387806	0.0756049	0.002932	0.888547	0.0358486	0.0726729	11.1257	8.11834
ENSMUSG00000038366	0.00439883	0.00293255	0.992669	0.00439883	0.00293255	0	0.000286679	0.000128744	3.69083e-08	0.999585	0.000286642	0.000128707	32.456	39.8167
ENSMUSG00000085227	0.765991	0.74415	0.0468019	0.209048	0.187207	0.556942	0.766135	0.747741	0.572871	0.0589944	0.193264	0.17487	0.535101	0.538222
ENSMUSG00000107362	0.853513	0.86846	0.0284006	0.103139	0.118087	0.750374	0.853509	0.86859	0.74135	0.0192503	0.112159	0.12724	0.215247	0.177877
ENSMUSG00000022673	0.220741	0.24	0.619259	0.140741	0.16	0.08	0.225501	0.247142	0.0557307	0.583088	0.16977	0.191411	5.45333	5.58519
ENSMUSG00000029428	0.297778	0.428148	0.41037	0.161481	0.291852	0.136296	0.296753	0.423282	0.12561	0.405575	0.171143	0.297672	1.96	1.43556
ENSMUSG00000058402	0.848062	0.893023	0.0186047	0.0883721	0.133333	0.75969	0.848576	0.893089	0.757854	0.0161889	0.090722	0.135235	0.220155	0.172093
ENSMUSG00000002289	0.504394	0.471002	0.293497	0.235501	0.202109	0.268893	0.491422	0.448476	0.220391	0.280493	0.271031	0.228085	3.28295	3.53954
ENSMUSG00000073542	0.781899	0.762611	0.0623145	0.175074	0.155786	0.606825	0.781686	0.762453	0.595999	0.0518597	0.185687	0.166454	0.351632	0.317507
ENSMUSG00000033364	0.491729	0.596992	0.209023	0.193985	0.299248	0.297744	0.50213	0.591281	0.2969	0.203489	0.20523	0.294381	1.33684	0.866165
ENSMUSG00000049553	0.179148	0.161527	0.67254	0.165932	0.148311	0.0132159	0.167469	0.147186	0.024649	0.709995	0.14282	0.122537	3.49927	3.41263
ENSMUSG00000021549	0.341308	0.277512	0.441786	0.280702	0.216906	0.0606061	0.334144	0.263937	0.0881929	0.490112	0.245951	0.175744	2.25359	2.81978
ENSMUSG00000028757	0.0058651	0.00439883	0.989736	0.0058651	0.00439883	0	0.0053414	0.00637674	3.40607e-05	0.988316	0.00530734	0.00634268	13.0044	12.8079
ENSMUSG00000018334	0.856887	0.765653	0.0447227	0.189624	0.09839	0.667263	0.855313	0.761994	0.651744	0.0344364	0.203569	0.110251	0.395349	0.627907
ENSMUSG00000034463	0.437408	0.631811	0.243004	0.125184	0.319588	0.312224	0.434628	0.629764	0.273713	0.209321	0.160915	0.356051	1.58763	1.02504
ENSMUSG00000055302	0	0.00146628	0.998534	0	0.00146628	0	3.10606e-05	0.000314983	9.78355e-09	0.999654	3.10508e-05	0.000314973	24.1891	21.0469
ENSMUSG00000024735	0.00293255	0.0058651	0.991202	0.00293255	0.0058651	0	0.00250099	0.00460072	1.15063e-05	0.99291	0.00248948	0.00458921	13.9633	12.3695
ENSMUSG00000022587	0.00293255	0.0410557	0.956012	0.00293255	0.0410557	0	0.000490505	0.0335183	1.64409e-05	0.966008	0.000474064	0.0335018	21.0836	8.94868
ENSMUSG00000028470	0.0879765	0.107038	0.813783	0.0791789	0.0982405	0.00879765	0.0765287	0.0964485	0.00738108	0.834404	0.0691476	0.0890675	5.25367	4.89003
ENSMUSG00000000563	0	0	1	0	0	0	7.89741e-07	1.03956e-07	8.2098e-14	0.999999	7.89741e-07	1.03956e-07	41.1437	42.4047
ENSMUSG00000026234	0.00879765	0	0.991202	0.00879765	0	0	0.00035711	0.000170912	6.10342e-08	0.999472	0.000357049	0.000170851	56.1774	58.2082
ENSMUSG00000055200	0.520119	0.485842	0.235469	0.278689	0.244411	0.241431	0.519627	0.478668	0.248729	0.250433	0.270898	0.229939	1.18331	1.22951
ENSMUSG00000022369	0.578009	0.677563	0.173848	0.148588	0.248143	0.429421	0.57745	0.676309	0.390535	0.136776	0.186915	0.285774	1.01337	0.731055
ENSMUSG00000055240	0.833333	0.767628	0.0496795	0.182692	0.116987	0.650641	0.832784	0.767775	0.639391	0.0388318	0.193393	0.128385	0.307692	0.387821
ENSMUSG00000026544	0.613905	0.699704	0.113905	0.186391	0.272189	0.427515	0.613591	0.69977	0.429373	0.116012	0.184218	0.270397	0.773669	0.56213
ENSMUSG00000027667	0.376786	0.401786	0.314286	0.283929	0.308929	0.0928571	0.366425	0.396913	0.145439	0.382101	0.220986	0.251474	2.34107	2.21786
ENSMUSG00000071267	0.601019	0.587436	0.122241	0.290323	0.27674	0.310696	0.591389	0.587318	0.347333	0.168626	0.244056	0.239984	0.828523	0.831919
ENSMUSG00000019577	0.766272	0.91568	0.0281065	0.056213	0.205621	0.710059	0.769472	0.915754	0.704647	0.0194211	0.0648248	0.211107	0.60503	0.137574
ENSMUSG00000022791	0.148311	0.0234949	0.828194	0.148311	0.0234949	0	0.136139	0.0130985	0.00178322	0.852545	0.134356	0.0113153	4.76211	9.03965
ENSMUSG00000050856	0	0.00293255	0.997067	0	0.00293255	0	7.0685e-05	4.92069e-05	3.47819e-09	0.99988	7.06816e-05	4.92034e-05	26.4604	27.3372
ENSMUSG00000037351	0.0146628	0.00733138	0.978006	0.0146628	0.00733138	0	0.00862799	0.00367852	3.17382e-05	0.987725	0.00859625	0.00364678	11.1466	12.2537
ENSMUSG00000024906	0.445104	0.505935	0.292285	0.20178	0.262611	0.243323	0.442283	0.505416	0.223537	0.275838	0.218746	0.281879	1.40208	1.12908
ENSMUSG00000020849	0.00146628	0.00293255	0.995601	0.00146628	0.00293255	0	4.29325e-07	4.09308e-07	1.75726e-13	0.999999	4.29324e-07	4.09308e-07	46.7991	49.6965
ENSMUSG00000026341	0.00879765	0	0.991202	0.00879765	0	0	0.000130675	7.30002e-05	9.53933e-09	0.999796	0.000130666	7.29907e-05	31.2551	26.0161
ENSMUSG00000037149	0.0058651	0.00879765	0.985337	0.0058651	0.00879765	0	0.000505724	0.000557448	2.81915e-07	0.998937	0.000505442	0.000557167	16.6584	18.2493
ENSMUSG00000038384	0.513097	0.516179	0.244992	0.238829	0.241911	0.274268	0.511016	0.515795	0.26358	0.236768	0.247436	0.252216	0.998459	0.993837
ENSMUSG00000031672	0.00146628	0.0058651	0.992669	0.00146628	0.0058651	0	0.000999582	0.00360195	3.60045e-06	0.995402	0.000995982	0.00359835	17.0513	12.6466
ENSMUSG00000029468	0.874627	0.862687	0.0358209	0.101493	0.0895522	0.773134	0.874472	0.861459	0.753322	0.0173908	0.12115	0.108137	0.341791	0.353731
ENSMUSG00000030616	0.661743	0.406204	0.220089	0.373708	0.118168	0.288035	0.660015	0.395631	0.261122	0.205477	0.398892	0.134509	0.939439	2.57903
ENSMUSG00000063623	0.872146	0.893455	0.0106545	0.0958904	0.117199	0.776256	0.872837	0.893502	0.779881	0.0135427	0.0929556	0.113621	0.17656	0.136986
ENSMUSG00000030801	0.349845	0.405573	0.380805	0.213622	0.26935	0.136223	0.34532	0.403244	0.139249	0.390684	0.206072	0.263996	1.76316	1.48297
ENSMUSG00000020827	0.438538	0.471761	0.257475	0.270764	0.303987	0.167774	0.434584	0.469504	0.204039	0.299951	0.230545	0.265465	1.67276	1.52824
ENSMUSG00000049751	0.27013	0.462338	0.267532	0.27013	0.462338	0	0.216702	0.440022	0.0953539	0.438629	0.121348	0.344669	20.6701	13.8701
ENSMUSG00000041773	0.200295	0.150221	0.703976	0.145803	0.095729	0.0544919	0.204514	0.1688	0.034522	0.661208	0.169992	0.134278	3.46686	4.04566
ENSMUSG00000030522	0.379464	0.424107	0.348214	0.227679	0.272321	0.151786	0.37149	0.413017	0.153432	0.368925	0.218058	0.259585	1.65774	1.37351
ENSMUSG00000023094	0.445588	0.588235	0.227941	0.183824	0.326471	0.261765	0.435952	0.587568	0.256151	0.232632	0.1798	0.331417	1.76029	1.08382
ENSMUSG00000115810	0.932153	0.89528	0.00589971	0.0988201	0.0619469	0.833333	0.932232	0.895285	0.834614	0.00709629	0.0976188	0.0606713	0.10177	0.157817
ENSMUSG00000006641	0.773414	0.773414	0.0483384	0.178248	0.178248	0.595166	0.771003	0.774032	0.596781	0.0517459	0.174222	0.177251	0.457704	0.401813
ENSMUSG00000004677	0.159527	0.128508	0.731167	0.140325	0.109306	0.0192024	0.156786	0.133006	0.0208535	0.731061	0.135932	0.112153	3.1935	3.12999
ENSMUSG00000050248	0.226138	0.187959	0.625551	0.18649	0.148311	0.0396476	0.206431	0.179139	0.03698	0.651409	0.169452	0.142159	2.67254	2.84141
ENSMUSG00000038059	0.175258	0.259205	0.633284	0.107511	0.191458	0.0677467	0.159515	0.251916	0.0401844	0.628753	0.119331	0.211732	4.3623	3.15464
ENSMUSG00000030774	0.168142	0.334808	0.560472	0.10472	0.271386	0.0634218	0.157343	0.327897	0.0515923	0.566352	0.105751	0.276305	4.41003	2.74926
ENSMUSG00000046169	0.442901	0.402778	0.314815	0.282407	0.242284	0.160494	0.43603	0.391986	0.170917	0.342902	0.265112	0.221068	1.77469	2.23611
ENSMUSG00000020277	0.0395894	0.0483871	0.912023	0.0395894	0.0483871	0	0.033344	0.0366483	0.001222	0.93123	0.032122	0.0354263	8.14223	8.59677
ENSMUSG00000031701	0.00439883	0.00146628	0.994135	0.00439883	0.00146628	0	0.00103686	0.00152719	1.58348e-06	0.997438	0.00103528	0.0015256	13.305	12.3284
ENSMUSG00000018171	0.00293255	0.00293255	0.994135	0.00293255	0.00293255	0	1.4811e-05	8.47411e-05	1.2551e-09	0.9999	1.48098e-05	8.47399e-05	29.8915	27.0455
ENSMUSG00000026558	0.182891	0.162242	0.69469	0.143068	0.122419	0.039823	0.184629	0.15349	0.0283387	0.69022	0.15629	0.125151	4.81121	5.059
ENSMUSG00000003308	0.164201	0.164201	0.684911	0.150888	0.150888	0.0133136	0.148147	0.150471	0.0222918	0.723674	0.125855	0.128179	4.14941	4.14645
ENSMUSG00000055737	0.174455	0.566978	0.325545	0.107477	0.5	0.0669782	0.167717	0.564094	0.0946082	0.362797	0.073109	0.469485	3.97819	1.32866
ENSMUSG00000060594	0.0513196	0.0645161	0.890029	0.0454545	0.058651	0.0058651	0.0408517	0.0588349	0.0024035	0.902717	0.0384482	0.0564314	6.64663	6.1305
ENSMUSG00000020869	0.0058651	0.0117302	0.982405	0.0058651	0.0117302	0	0.00512323	0.00390138	1.99877e-05	0.990995	0.00510324	0.0038814	13.261	13.9135
ENSMUSG00000034595	0.0353982	0.0353982	0.929204	0.0353982	0.0353982	0	0.0217488	0.032563	0.000708206	0.946396	0.0210406	0.0318548	9.35546	8.20354
ENSMUSG00000021235	0.231818	0.251515	0.554545	0.193939	0.213636	0.0378788	0.221591	0.237668	0.0526651	0.593406	0.168926	0.185003	2.78485	2.6803
ENSMUSG00000052214	0.278932	0.264095	0.522255	0.21365	0.198813	0.0652819	0.272857	0.260299	0.0710246	0.537868	0.201833	0.189275	2.23739	2.37982
ENSMUSG00000048546	0.504886	0.519544	0.197068	0.283388	0.298046	0.221498	0.503838	0.517598	0.260785	0.23935	0.243052	0.256813	1.1645	1.02443
ENSMUSG00000024588	0.0337739	0.041116	0.928047	0.030837	0.0381791	0.00293686	0.0297202	0.0295666	0.000878723	0.941592	0.0288414	0.0286879	6.51248	6.6652
ENSMUSG00000058355	0.0131965	0.0117302	0.975073	0.0131965	0.0117302	0	0.00717444	0.00623865	4.47588e-05	0.986632	0.00712968	0.00619389	12.934	12.3534
ENSMUSG00000073481	0.219941	0.0762463	0.740469	0.183284	0.0395894	0.0366569	0.22412	0.0967699	0.021688	0.700798	0.202432	0.0750818	1.96774	3.40762
ENSMUSG00000022594	0.230769	0.180473	0.631657	0.18787	0.137574	0.0428994	0.222317	0.160197	0.0356145	0.6531	0.186702	0.124583	3.50296	4.33136
ENSMUSG00000030180	0.265766	0.325826	0.481982	0.192192	0.252252	0.0735736	0.255742	0.324092	0.0828838	0.50305	0.172858	0.241208	2.14715	1.81832
ENSMUSG00000032850	0.878604	0.846737	0.0151745	0.138088	0.106222	0.740516	0.878453	0.847133	0.744166	0.0185806	0.134286	0.102967	0.174507	0.223065
ENSMUSG00000029802	0.189573	0.278041	0.579779	0.14218	0.230648	0.0473934	0.162486	0.265812	0.0431908	0.614892	0.119295	0.222621	4.47235	3.38073
ENSMUSG00000039795	0.308642	0.197531	0.541667	0.260802	0.149691	0.0478395	0.300502	0.190535	0.0572561	0.566219	0.243246	0.133279	2.67593	3.14352
ENSMUSG00000034675	0.0132159	0.00881057	0.977974	0.0132159	0.00881057	0	0.00938205	0.00571002	5.35717e-05	0.984961	0.00932848	0.00565645	11.7974	12.4626
ENSMUSG00000022051	0.168367	0.27381	0.557823	0.168367	0.27381	0	0.122067	0.234952	0.0286798	0.671661	0.0933867	0.206273	11.8401	9.5085
ENSMUSG00000097944	0.905547	0.917541	0.005997	0.0764618	0.0884558	0.829085	0.90603	0.917568	0.831345	0.00774607	0.0746855	0.0862236	0.142429	0.118441
ENSMUSG00000027430	0.200295	0.20324	0.633284	0.163476	0.166421	0.0368189	0.185854	0.180305	0.0335104	0.667351	0.152344	0.146794	3.37408	3.52872
ENSMUSG00000034832	0.522951	0.608197	0.162295	0.229508	0.314754	0.293443	0.521216	0.608052	0.316926	0.187659	0.20429	0.291126	1.2623	0.94918
ENSMUSG00000001467	0.0967742	0.107038	0.831378	0.0615836	0.0718475	0.0351906	0.100201	0.104629	0.0104839	0.805654	0.0897171	0.0941447	7.70528	7.41056
ENSMUSG00000017286	0.016129	0.0337243	0.950147	0.016129	0.0337243	0	0.00853164	0.0216378	0.000184606	0.970015	0.00834703	0.0214532	9.09384	7.47214
ENSMUSG00000016664	0.170846	0.163009	0.672414	0.164577	0.15674	0.00626959	0.133768	0.128121	0.0171386	0.755249	0.11663	0.110983	7.21787	7.33386
ENSMUSG00000004880	0.299553	0.254844	0.536513	0.208644	0.163934	0.0909091	0.301786	0.249185	0.0752005	0.52423	0.226585	0.173984	2.30849	2.77347
ENSMUSG00000026031	0.19403	0.183582	0.634328	0.18209	0.171642	0.0119403	0.161793	0.167532	0.0271055	0.69778	0.134688	0.140426	4.09552	4.0209
ENSMUSG00000016757	0.145161	0.0938416	0.777126	0.129032	0.0777126	0.016129	0.133567	0.0877426	0.0117195	0.79041	0.121847	0.0760231	3.46188	4.08798
ENSMUSG00000021185	0.126113	0.166172	0.719585	0.114243	0.154303	0.0118694	0.110546	0.151984	0.0168013	0.754271	0.0937449	0.135183	3.73145	3.35905
ENSMUSG00000040389	0.635958	0.579495	0.156018	0.264487	0.208024	0.371471	0.635433	0.577448	0.36693	0.154048	0.268503	0.210519	0.759287	0.855869
ENSMUSG00000021115	0.4432	0.4176	0.3584	0.224	0.1984	0.2192	0.437953	0.412651	0.180722	0.330118	0.257231	0.231929	2.384	2.5104
ENSMUSG00000066036	0.0516987	0.0974889	0.850812	0.0516987	0.0974889	0	0.0419394	0.073605	0.00308695	0.887543	0.0388525	0.070518	6.78287	6.67356
ENSMUSG00000052397	0.540984	0.448584	0.326379	0.225037	0.132638	0.315946	0.529977	0.445227	0.23596	0.260756	0.294017	0.209267	3.06855	3.56483
ENSMUSG00000085175	0.867257	0.756637	0.0353982	0.207965	0.0973451	0.659292	0.867639	0.756975	0.656781	0.0321671	0.210857	0.100194	0.233038	0.429204
ENSMUSG00000024130	0.746988	0.668675	0.0993976	0.231928	0.153614	0.51506	0.746856	0.667624	0.498618	0.0841392	0.248237	0.169005	0.560241	0.712349
ENSMUSG00000037851	0.0293255	0.016129	0.954545	0.0293255	0.016129	0	0.0187294	0.0177222	0.000331927	0.96388	0.0183975	0.0173903	8.88416	9.50147
ENSMUSG00000034714	0.271654	0.32874	0.440945	0.230315	0.287402	0.0413386	0.23906	0.30748	0.0735062	0.526966	0.165554	0.233973	5.22835	4.42126
ENSMUSG00000063952	0.625749	0.598802	0.122754	0.278443	0.251497	0.347305	0.624752	0.598495	0.373911	0.150664	0.250841	0.224584	0.678144	0.741018
ENSMUSG00000062981	0.00293255	0.0146628	0.982405	0.00293255	0.0146628	0	0.000913964	0.0102741	9.39014e-06	0.988821	0.000904574	0.0102647	18.0176	11.5103
ENSMUSG00000033439	0.47181	0.292285	0.357567	0.350148	0.170623	0.121662	0.467218	0.290033	0.135509	0.378258	0.331709	0.154524	1.30415	1.99852
ENSMUSG00000033272	0.0634218	0.0722714	0.865782	0.0619469	0.0707965	0.00147493	0.0552114	0.0604369	0.00333681	0.887688	0.0518746	0.0571001	7.4233	6.77729
ENSMUSG00000022533	0.201175	0.136564	0.682819	0.180617	0.116006	0.020558	0.183009	0.137858	0.0252293	0.704362	0.15778	0.112629	2.7533	3.12041
ENSMUSG00000024065	0.686303	0.78056	0.0751105	0.14433	0.238586	0.541973	0.682726	0.780205	0.532666	0.0697354	0.15006	0.247539	0.628866	0.450663
ENSMUSG00000034254	0.12462	0.306991	0.598784	0.0942249	0.276596	0.0303951	0.108432	0.303796	0.0329413	0.620713	0.075491	0.270855	3.91033	2.06991
ENSMUSG00000020257	0.226331	0.140533	0.653846	0.205621	0.119822	0.0207101	0.221258	0.202659	0.0448398	0.620923	0.176418	0.157819	2.67899	3.10059
ENSMUSG00000048832	0.400593	0.456973	0.313056	0.22997	0.28635	0.170623	0.399982	0.45699	0.182788	0.325816	0.217194	0.274202	1.3635	1.10089
ENSMUSG00000029475	0.51831	0.459155	0.135211	0.405634	0.346479	0.112676	0.512772	0.452484	0.232021	0.266765	0.280751	0.220463	2.30423	2.59718
ENSMUSG00000051390	0.45611	0.450947	0.251291	0.297762	0.292599	0.158348	0.451979	0.443628	0.20051	0.304904	0.251468	0.243117	1.85886	1.79002
ENSMUSG00000022350	0.0734214	0.061674	0.872247	0.0660793	0.0543319	0.00734214	0.0711355	0.0599319	0.00426329	0.873196	0.0668722	0.0556686	3.80323	3.73421
ENSMUSG00000027394	0.353916	0.393072	0.399096	0.207831	0.246988	0.146084	0.341042	0.385288	0.131399	0.40507	0.209642	0.253889	2.04367	1.86596
ENSMUSG00000056216	0.448276	0.406897	0.284483	0.308621	0.267241	0.139655	0.444779	0.404614	0.179964	0.330571	0.264815	0.22465	2.07069	1.94828
ENSMUSG00000005981	0.0234604	0.0337243	0.944282	0.0219941	0.0322581	0.00146628	0.0185621	0.0275834	0.000512005	0.954367	0.0180501	0.0270714	8.69355	7.52346
ENSMUSG00000066152	0.43787	0.384615	0.347633	0.267751	0.214497	0.170118	0.436006	0.376083	0.163974	0.351885	0.272031	0.212109	1.38609	1.65828
ENSMUSG00000017615	0.0146628	0.0058651	0.979472	0.0146628	0.0058651	0	0.00629485	0.00358833	2.2588e-05	0.990139	0.00627226	0.00356574	10.9795	12.893
ENSMUSG00000036983	0.658321	0.671576	0.116348	0.212077	0.225331	0.446244	0.657811	0.671242	0.441551	0.112497	0.216261	0.229691	0.684831	0.699558
ENSMUSG00000029467	0.0117302	0.0146628	0.973607	0.0117302	0.0146628	0	0.0137806	0.0162166	0.000223475	0.970226	0.0135571	0.0159932	8.56012	8.08798
ENSMUSG00000079553	0.607973	0.599668	0.267442	0.13289	0.124585	0.475083	0.607566	0.589868	0.358384	0.16095	0.249183	0.231484	2.8206	2.68272
ENSMUSG00000042156	0.338782	0.294205	0.460624	0.245171	0.200594	0.0936107	0.324958	0.285545	0.0927904	0.482287	0.232168	0.192755	1.88856	2.20654
ENSMUSG00000018821	0.0278592	0.0249267	0.953079	0.0219941	0.0190616	0.0058651	0.0239941	0.0180728	0.00043364	0.958367	0.0235605	0.0176391	9.89296	9.2566
ENSMUSG00000073590	0.713018	0.633136	0.100592	0.266272	0.186391	0.446746	0.710832	0.630673	0.448302	0.106798	0.262529	0.182371	0.60503	0.863905
ENSMUSG00000031969	0.169954	0.282246	0.576631	0.141123	0.253414	0.0288316	0.154866	0.266127	0.041214	0.620221	0.113652	0.224913	3.91654	2.81791
ENSMUSG00000037568	0.649331	0.787519	0.077266	0.135215	0.273403	0.514116	0.649773	0.787397	0.511629	0.0744592	0.138143	0.275768	0.64636	0.326895
ENSMUSG00000047721	0	0.00293255	0.997067	0	0.00293255	0	0.000100377	2.00513e-05	2.01268e-09	0.99988	0.000100375	2.00493e-05	25.9355	27.3592
ENSMUSG00000094483	0.361635	0.213836	0.454403	0.331761	0.183962	0.0298742	0.355094	0.186979	0.0663952	0.524322	0.288699	0.120584	2.51258	3.81289
ENSMUSG00000086998	0.711838	0.761682	0.0638629	0.174455	0.224299	0.537383	0.710197	0.761321	0.540687	0.0691701	0.169509	0.220633	0.560748	0.376947
ENSMUSG00000002504	0.6	0.592248	0.181395	0.226357	0.218605	0.373643	0.598093	0.585376	0.350109	0.16664	0.247984	0.235267	1.10543	1.13643
ENSMUSG00000028899	0.124066	0.110613	0.766816	0.122571	0.109118	0.00149477	0.105963	0.0946331	0.0100276	0.809432	0.0959353	0.0846055	6.23019	6.24215
ENSMUSG00000033326	0.217066	0.215569	0.586826	0.197605	0.196108	0.0194611	0.206974	0.209628	0.0433875	0.626786	0.163586	0.166241	3.32485	3.13473
ENSMUSG00000047181	0.577844	0.738024	0.101796	0.16018	0.320359	0.417665	0.576754	0.738222	0.425772	0.110797	0.150981	0.31245	0.851796	0.476048
ENSMUSG00000046722	0.0883652	0.0486009	0.863034	0.0883652	0.0486009	0	0.0697856	0.0397129	0.00277139	0.893273	0.0670142	0.0369415	5.84536	6.63918
ENSMUSG00000038683	0.0249267	0.0351906	0.942815	0.0219941	0.0322581	0.00293255	0.0245359	0.0233195	0.000572165	0.952717	0.0239638	0.0227473	7.2566	6.67449
ENSMUSG00000021311	0.449011	0.418569	0.272451	0.30898	0.278539	0.14003	0.448759	0.41671	0.187002	0.321534	0.261756	0.229708	1.41857	1.47641
ENSMUSG00000025878	0.25	0.195266	0.579882	0.224852	0.170118	0.0251479	0.23549	0.18544	0.0436694	0.622739	0.191821	0.141771	2.50888	2.94822
ENSMUSG00000069184	0.841176	0.8	0.0279412	0.172059	0.130882	0.669118	0.841618	0.80022	0.673479	0.0316416	0.168139	0.12674	0.220588	0.280882
ENSMUSG00000027404	0.00293255	0.00146628	0.995601	0.00293255	0.00146628	0	0.000152644	8.24702e-05	1.25886e-08	0.999765	0.000152632	8.24576e-05	36.2346	39.5557
ENSMUSG00000031993	0.226048	0.194611	0.61976	0.185629	0.154192	0.0404192	0.214797	0.186516	0.0400632	0.63875	0.174734	0.146453	2.67964	3.15719
ENSMUSG00000080059	0.899023	0.843648	0.00977199	0.14658	0.0912052	0.752443	0.899172	0.843755	0.75868	0.0157539	0.140491	0.0850741	0.15798	0.271987
ENSMUSG00000053626	0.829123	0.928678	0.013373	0.0579495	0.157504	0.771174	0.82896	0.928774	0.769916	0.0121825	0.0590437	0.158857	0.300149	0.123328
ENSMUSG00000018547	0.269865	0.286357	0.482759	0.230885	0.247376	0.0389805	0.262282	0.278972	0.0731693	0.531915	0.189113	0.205803	2.28036	2.18741
ENSMUSG00000028398	0.0322581	0.0307918	0.938416	0.0307918	0.0293255	0.00146628	0.0216398	0.0180508	0.000390615	0.9607	0.0212491	0.0176602	6.1393	6.63343
ENSMUSG00000047547	0.0534918	0.063893	0.885587	0.0505201	0.0609212	0.00297177	0.0470006	0.0527497	0.00247927	0.902729	0.0445213	0.0502704	10.6805	9.737
ENSMUSG00000079427	0.428571	0.571429	0.102041	0.326531	0.469388	0.102041	0.421899	0.556913	0.234961	0.256149	0.186938	0.321952	5.32653	4.77551
ENSMUSG00000056267	0.658915	0.854264	0.0325581	0.113178	0.308527	0.545736	0.656792	0.854302	0.561099	0.0500048	0.0956935	0.293203	0.710078	0.248062
ENSMUSG00000020821	0.0542522	0.0733138	0.875367	0.0513196	0.0703812	0.00293255	0.046429	0.0591064	0.00274425	0.897209	0.0436847	0.0563622	6.55279	6.64076
ENSMUSG00000023345	0.624813	0.600897	0.204783	0.19432	0.170404	0.430493	0.623557	0.595341	0.371229	0.152331	0.252328	0.224112	0.899851	1.08969
ENSMUSG00000027803	0.153392	0.151917	0.69764	0.150442	0.148968	0.00294985	0.13934	0.141651	0.0197377	0.738746	0.119603	0.121913	4.71534	4.67257
ENSMUSG00000029047	0.55188	0.544361	0.180451	0.275188	0.267669	0.276692	0.550968	0.542452	0.298873	0.205454	0.252094	0.243578	1.03158	1.1188
ENSMUSG00000026189	0.376296	0.44	0.322963	0.237037	0.300741	0.139259	0.369856	0.436142	0.16131	0.355312	0.208546	0.274832	2.02667	1.59111
ENSMUSG00000036327	0.714912	0.708333	0.0548246	0.236842	0.230263	0.47807	0.71443	0.708446	0.506135	0.0832591	0.208294	0.202311	0.677632	0.679825
ENSMUSG00000062210	0.617512	0.563748	0.227343	0.208909	0.155146	0.408602	0.613762	0.559788	0.343577	0.170026	0.270185	0.216211	1.06452	1.65284
ENSMUSG00000056228	0.519403	0.495522	0.241791	0.262687	0.238806	0.256716	0.517557	0.49641	0.25692	0.242954	0.260637	0.239489	1.06716	0.997015
ENSMUSG00000032540	0.10104	0.164933	0.736999	0.0980684	0.161961	0.00297177	0.0796546	0.145243	0.0115693	0.786671	0.0680853	0.133674	5.83061	4.47103
ENSMUSG00000058761	0.411043	0.457055	0.289877	0.253067	0.29908	0.157975	0.405873	0.451703	0.183334	0.325758	0.222539	0.268369	1.68712	1.5138
ENSMUSG00000036764	0.748886	0.61367	0.104012	0.282318	0.147103	0.466568	0.748972	0.614095	0.45994	0.0968729	0.289032	0.154155	0.481426	0.829123
ENSMUSG00000024427	0.749614	0.820711	0.0741886	0.1051	0.176198	0.644513	0.749147	0.822258	0.615992	0.0445871	0.133155	0.206266	0.486862	0.394127
ENSMUSG00000021408	0.333824	0.232353	0.489706	0.277941	0.176471	0.0558824	0.331128	0.230942	0.0764713	0.514401	0.254657	0.15447	1.77647	2.15588
ENSMUSG00000038607	0.00146628	0.00293255	0.995601	0.00146628	0.00293255	0	0.000413259	0.000155934	6.4441e-08	0.999431	0.000413195	0.000155869	18.9179	22.8856
ENSMUSG00000048537	0.0441176	0.0308824	0.925	0.0441176	0.0308824	0	0.0341623	0.0205906	0.000703423	0.945951	0.0334588	0.0198872	8.16176	9.88382
ENSMUSG00000029203	0	0.00439883	0.995601	0	0.00439883	0	0.000194975	0.0011521	2.2463e-07	0.998653	0.000194751	0.00115187	22.7375	19.9795
ENSMUSG00000000420	0.202643	0.0293686	0.770925	0.199706	0.0264317	0.00293686	0.197006	0.0168441	0.00331839	0.789468	0.193688	0.0135257	2.99559	9.23495
ENSMUSG00000078612	0.796131	0.66369	0.0758929	0.260417	0.127976	0.535714	0.796086	0.662178	0.52715	0.0688868	0.268935	0.135028	0.39881	0.80506
ENSMUSG00000034751	0.302572	0.27534	0.514372	0.210287	0.183056	0.0922844	0.302702	0.273106	0.0826698	0.506862	0.220032	0.190436	2.35552	2.41604
ENSMUSG00000020166	0.235495	0.271331	0.496587	0.232082	0.267918	0.00341297	0.21072	0.252865	0.0532837	0.589699	0.157436	0.199582	4.55631	4.14334
ENSMUSG00000051510	0.200603	0.244344	0.573152	0.182504	0.226244	0.0180995	0.18969	0.23158	0.0439283	0.622659	0.145761	0.187651	3.22624	3.11614
ENSMUSG00000024457	0.279352	0.38664	0.354251	0.259109	0.366397	0.0202429	0.257896	0.375332	0.0967964	0.463569	0.161099	0.278535	4.66802	3.66802
ENSMUSG00000015095	0.0219941	0.0190616	0.961877	0.0190616	0.016129	0.00293255	0.0218461	0.0190848	0.000416928	0.959486	0.0214292	0.0186678	6.8695	7.43255
ENSMUSG00000039519	0.894502	0.861813	0.0222883	0.115899	0.0832095	0.778603	0.894684	0.862639	0.771789	0.0144664	0.122895	0.0908499	0.27786	0.332838
ENSMUSG00000024190	0.231111	0.25037	0.6	0.14963	0.168889	0.0814815	0.221493	0.252163	0.0558522	0.582197	0.165641	0.19631	8.13037	8.35407
ENSMUSG00000045665	0.20951	0.221397	0.612184	0.166419	0.178306	0.0430906	0.205659	0.21628	0.04448	0.622541	0.161179	0.1718	2.80981	2.73254
ENSMUSG00000024251	0.668712	0.611963	0.130368	0.257669	0.20092	0.411043	0.668182	0.606122	0.405	0.130696	0.263182	0.201122	0.618098	0.77454
ENSMUSG00000000384	0.18927	0.202683	0.646796	0.150522	0.163934	0.0387481	0.181968	0.196444	0.0357465	0.657334	0.146221	0.160698	3.00149	2.71386
ENSMUSG00000008892	0.0058651	0.0058651	0.98827	0.0058651	0.0058651	0	0.000659181	8.43031e-05	5.5571e-08	0.999257	0.000659125	8.42476e-05	22.8842	32.0704
ENSMUSG00000081619	0.922272	0.635277	0.0298954	0.334828	0.0478326	0.587444	0.92211	0.640518	0.590628	0.0280001	0.331482	0.04989	0.106129	0.77429
ENSMUSG00000028689	0.622951	0.766021	0.116244	0.117735	0.260805	0.505216	0.621728	0.767222	0.477004	0.0880533	0.144725	0.290218	1.08495	0.548435
ENSMUSG00000022089	0.0949555	0.175074	0.747774	0.0771513	0.15727	0.0178042	0.0936032	0.169562	0.0158716	0.752706	0.0777317	0.153691	4.03264	3.31454
ENSMUSG00000015943	0.350158	0.444795	0.217666	0.337539	0.432177	0.0126183	0.342015	0.432709	0.147993	0.373269	0.194022	0.284716	5.53943	4.49211
ENSMUSG00000020272	0.410635	0.141802	0.530281	0.327917	0.0590842	0.0827179	0.402026	0.130036	0.0522778	0.520216	0.349748	0.0777581	2.43427	4.4195
ENSMUSG00000031068	0	0.00439883	0.995601	0	0.00439883	0	1.93969e-06	9.67995e-07	1.87761e-12	0.999997	1.93969e-06	9.67993e-07	51.739	61.563
ENSMUSG00000026965	0.030837	0.0176211	0.951542	0.030837	0.0176211	0	0.0259214	0.00898658	0.000232945	0.965325	0.0256885	0.00875363	7.5815	9.34361
ENSMUSG00000033565	0.0778267	0.0264317	0.895742	0.0778267	0.0264317	0	0.0509366	0.0167624	0.000853821	0.933155	0.0500828	0.0159086	10.8297	11.7093
ENSMUSG00000055912	0.420635	0.425397	0.31746	0.257143	0.261905	0.163492	0.413106	0.421734	0.174221	0.339381	0.238885	0.247513	1.77302	1.61429
ENSMUSG00000040667	0.117385	0.161961	0.731055	0.106984	0.15156	0.0104012	0.103862	0.153055	0.0158965	0.75898	0.0879652	0.137158	3.86924	3.38633
ENSMUSG00000006050	0.00733138	0.00733138	0.985337	0.00733138	0.00733138	0	0.000967669	0.000538545	5.21134e-07	0.998494	0.000967147	0.000538024	17.7507	17.3358
ENSMUSG00000086915	0.864905	0.538913	0.0499266	0.41116	0.0851689	0.453744	0.86516	0.536808	0.464425	0.0624566	0.400735	0.0723831	0.240822	1.03671
ENSMUSG00000049562	0.864507	0.852725	0.0235641	0.123711	0.111929	0.740795	0.864358	0.85244	0.736814	0.0200152	0.127544	0.115626	0.217968	0.244477
ENSMUSG00000055436	0.0440529	0.0499266	0.906021	0.0440529	0.0499266	0	0.0244526	0.0431809	0.00105588	0.933422	0.0233967	0.0421251	8.02349	7.35977
ENSMUSG00000024436	0.0813609	0.0547337	0.866864	0.0784024	0.0517751	0.00295858	0.0537445	0.0328511	0.00176557	0.91517	0.0519789	0.0310856	7.75296	9.64941
ENSMUSG00000058325	0.251897	0.229135	0.538695	0.23217	0.209408	0.0197269	0.244376	0.22541	0.0550847	0.585299	0.189291	0.170325	2.74962	3.11077
ENSMUSG00000066357	0.191964	0.151786	0.677083	0.171131	0.130952	0.0208333	0.174048	0.127395	0.022173	0.720729	0.151876	0.105222	4.1756	4.73363
ENSMUSG00000015647	0.858434	0.689759	0.0692771	0.240964	0.0722892	0.61747	0.857522	0.692475	0.593813	0.0438155	0.263709	0.0986624	0.444277	1.1009
ENSMUSG00000024286	0.319398	0.322742	0.392977	0.284281	0.287625	0.0351171	0.314463	0.319467	0.100461	0.46653	0.214003	0.219006	2.64381	2.70401
ENSMUSG00000029405	0.0454545	0.0278592	0.926686	0.0454545	0.0278592	0	0.0327177	0.00839091	0.000274532	0.959166	0.0324432	0.00811638	11.0059	17.2801
ENSMUSG00000001552	0.265276	0.411326	0.47541	0.113264	0.259314	0.152012	0.258923	0.401573	0.103976	0.443481	0.154946	0.297596	3.1535	2.04173
ENSMUSG00000024271	0.0322581	0.0527859	0.916422	0.0307918	0.0513196	0.00146628	0.0267199	0.0449626	0.0012014	0.929519	0.0255185	0.0437612	7.03959	5.15543
ENSMUSG00000022517	0.138032	0.129222	0.754772	0.116006	0.107195	0.0220264	0.125801	0.115537	0.0145347	0.773196	0.111267	0.101002	2.98972	3.19383
ENSMUSG00000032579	0.63893	0.491828	0.154532	0.35364	0.206538	0.28529	0.638671	0.486967	0.311012	0.185373	0.327659	0.175955	0.77266	1.18128
ENSMUSG00000020448	0.399361	0.357827	0.346645	0.295527	0.253994	0.103834	0.397555	0.354637	0.140988	0.388796	0.256567	0.213649	1.60863	1.67732
ENSMUSG00000032352	0.736762	0.664145	0.0922844	0.24357	0.170953	0.493192	0.73711	0.660106	0.486571	0.0893546	0.25054	0.173535	0.511346	0.647504
ENSMUSG00000059142	0.532836	0.69403	0.123881	0.18209	0.343284	0.350746	0.531225	0.694351	0.368856	0.143281	0.162368	0.325495	1.05224	0.501493
ENSMUSG00000004934	0.261563	0.269537	0.513557	0.216906	0.22488	0.0446571	0.250587	0.254232	0.0637072	0.558888	0.18688	0.190525	3.02711	2.70654
ENSMUSG00000022024	0.00146628	0.0117302	0.986804	0.00146628	0.0117302	0	0.00130187	0.00708318	9.22136e-06	0.991624	0.00129265	0.00707396	13.0674	11.1481
ENSMUSG00000028607	0.160767	0.20354	0.663717	0.132743	0.175516	0.0280236	0.149953	0.203539	0.0305212	0.67703	0.119432	0.173017	3.29794	2.80236
ENSMUSG00000014763	0.215385	0.312308	0.510769	0.176923	0.273846	0.0384615	0.205121	0.303645	0.062284	0.553518	0.142837	0.241361	3.12154	2.37077
ENSMUSG00000001305	0.0909091	0.085044	0.83871	0.0762463	0.0703812	0.0146628	0.0787418	0.0674065	0.00530771	0.859159	0.0734341	0.0620988	5.35337	5.7346
ENSMUSG00000034685	0.780822	0.791781	0.0328767	0.175342	0.186301	0.605479	0.778826	0.791089	0.616121	0.0462056	0.162705	0.174968	0.624658	0.605479
ENSMUSG00000031483	0.154639	0.147275	0.712813	0.139912	0.132548	0.0147275	0.137386	0.141955	0.0195026	0.740162	0.117883	0.122453	3.02946	3.28866
ENSMUSG00000031604	0.127031	0.144756	0.78582	0.0694239	0.0871492	0.0576071	0.119566	0.135655	0.0162198	0.760998	0.103346	0.119436	11.5037	11.3944
ENSMUSG00000027905	0.606876	0.602392	0.180867	0.216741	0.212257	0.390135	0.607598	0.603915	0.366937	0.155425	0.240661	0.236977	0.627803	0.656203
ENSMUSG00000026201	0.026393	0.016129	0.957478	0.026393	0.016129	0	0.0129353	0.0131844	0.000170544	0.974051	0.0127648	0.0130138	8.04692	7.21701
ENSMUSG00000020527	0.539683	0.457143	0.238095	0.304762	0.222222	0.234921	0.536744	0.456193	0.244859	0.251922	0.291885	0.211334	1	1.26508
ENSMUSG00000022912	0.0662739	0.0559647	0.880707	0.0633284	0.0530191	0.00294551	0.0505244	0.035381	0.00178761	0.915882	0.0487368	0.0335934	7.53756	8.30486
ENSMUSG00000027936	0.266458	0.336991	0.451411	0.211599	0.282132	0.0548589	0.263123	0.336086	0.0884317	0.489224	0.174691	0.247654	2.60972	1.90125
ENSMUSG00000014867	0	0.00146628	0.998534	0	0.00146628	0	1.46234e-05	4.5939e-05	6.71783e-10	0.999939	1.46227e-05	4.59383e-05	30.1305	26.7199
ENSMUSG00000034187	0.178571	0.142857	0.702381	0.154762	0.119048	0.0238095	0.177565	0.136531	0.024243	0.710148	0.153322	0.112288	3.2381	3.42857
ENSMUSG00000060950	0.391369	0.400298	0.379464	0.220238	0.229167	0.171131	0.380613	0.39763	0.151343	0.3731	0.22927	0.246287	2.16071	1.98661
ENSMUSG00000038612	0.2656	0.1776	0.5568	0.2656	0.1776	0	0.219362	0.121637	0.0266826	0.685683	0.192679	0.0949546	8.8496	11.1216
ENSMUSG00000009640	0.330645	0.270968	0.440323	0.28871	0.229032	0.0419355	0.328221	0.262505	0.0861598	0.495433	0.242061	0.176345	2.26129	2.51774
ENSMUSG00000032786	0.0895742	0.145374	0.77533	0.0792952	0.135095	0.010279	0.0777006	0.130285	0.0101232	0.802138	0.0675773	0.120162	6.10426	5.03524
ENSMUSG00000039033	0.400908	0.366112	0.373676	0.260212	0.225416	0.140696	0.398508	0.361124	0.143911	0.384279	0.254597	0.217213	1.53707	1.82753
ENSMUSG00000011179	0.122102	0.309119	0.602782	0.0880989	0.275116	0.0340031	0.10215	0.291591	0.029786	0.636045	0.0723637	0.261806	6.46832	3.57342
ENSMUSG00000003746	0.272861	0.284661	0.526549	0.188791	0.20059	0.0840708	0.265678	0.269155	0.0715086	0.536675	0.194169	0.197647	2.47345	2.34513
ENSMUSG00000028693	0.179525	0.130564	0.718101	0.151335	0.102374	0.0281899	0.182771	0.135253	0.0247203	0.706696	0.158051	0.110532	6.62908	7.16172
ENSMUSG00000021226	0.812018	0.716487	0.0878274	0.195686	0.100154	0.616333	0.811823	0.71474	0.580242	0.0536793	0.231581	0.134498	0.308166	0.588598
ENSMUSG00000029701	0.0762463	0.115836	0.819648	0.0645161	0.104106	0.0117302	0.0625044	0.105727	0.00660843	0.838377	0.055896	0.099119	5.10557	3.94135
ENSMUSG00000073489	0.417423	0.277677	0.421053	0.30127	0.161525	0.116152	0.399792	0.25093	0.10032	0.449598	0.299472	0.15061	3.61525	5.01996
ENSMUSG00000041219	0.643731	0.689602	0.201835	0.108563	0.154434	0.535168	0.640192	0.687735	0.440282	0.112356	0.19991	0.247452	1.66972	1.38532
ENSMUSG00000066571	0.331754	0.380727	0.393365	0.225908	0.274882	0.105845	0.324217	0.372644	0.120817	0.423957	0.2034	0.251826	2.33491	2.12006
ENSMUSG00000068921	0.0102639	0.00879765	0.980938	0.0102639	0.00879765	0	0.00503103	0.00902055	4.53827e-05	0.985994	0.00498565	0.00897517	10.0264	8.59824
ENSMUSG00000029234	0.13783	0.129032	0.753666	0.117302	0.108504	0.0205279	0.124225	0.125759	0.0156224	0.765638	0.108602	0.110137	3.40909	3.19941
ENSMUSG00000005312	0.0440529	0.0499266	0.907489	0.0425844	0.0484581	0.00146843	0.0351699	0.0474202	0.00166776	0.919078	0.0335021	0.0457525	7.36417	6.71366
ENSMUSG00000097842	0.918759	0.939439	0.00443131	0.05613	0.0768095	0.862629	0.918983	0.938848	0.862785	0.00495438	0.0561978	0.0760629	0.129985	0.0797637
ENSMUSG00000019528	0.0894428	0.0806452	0.832845	0.0865103	0.0777126	0.00293255	0.0752503	0.0654617	0.00492601	0.864214	0.0703243	0.0605356	4.53666	4.33431
ENSMUSG00000038872	0.195159	0.104387	0.706505	0.189107	0.0983359	0.00605144	0.179218	0.0851673	0.0152635	0.750878	0.163955	0.0699038	4.56732	5.82148
ENSMUSG00000048495	0.335463	0.333866	0.410543	0.255591	0.253994	0.0798722	0.326466	0.331894	0.108352	0.449992	0.218114	0.223542	2.24601	2.01917
ENSMUSG00000009549	0.00293255	0.00293255	0.994135	0.00293255	0.00293255	0	3.83413e-05	1.27864e-05	4.90246e-10	0.999949	3.83408e-05	1.27859e-05	27.4545	30.7273
ENSMUSG00000049086	0.459459	0.409266	0.177606	0.413127	0.362934	0.046332	0.452235	0.396766	0.179431	0.330431	0.272803	0.217335	3.62934	4.08494
ENSMUSG00000019795	0.0161527	0.0337739	0.950073	0.0161527	0.0337739	0	0.0113176	0.0300768	0.000340396	0.958946	0.0109772	0.0297364	10.5242	8.36711
ENSMUSG00000036199	0	0.00146628	0.998534	0	0.00146628	0	4.73514e-08	4.96149e-08	2.34933e-15	1	4.73514e-08	4.96149e-08	44.2801	39.5147
ENSMUSG00000090386	0.645695	0.543046	0.137417	0.319536	0.216887	0.326159	0.638099	0.541194	0.345335	0.166042	0.292763	0.195859	0.842715	1.1043
ENSMUSG00000039831	0.0454545	0.11437	0.847507	0.0381232	0.107038	0.00733138	0.035822	0.10514	0.00376632	0.862804	0.0320557	0.101374	10.0337	5.82258
ENSMUSG00000030741	0.184366	0.216814	0.625369	0.157817	0.190265	0.0265487	0.184363	0.216438	0.0399031	0.639103	0.14446	0.176535	3.0708	2.56195
ENSMUSG00000048833	0.290226	0.266165	0.491729	0.242105	0.218045	0.0481203	0.288548	0.258683	0.0746423	0.527412	0.213905	0.184041	2.01654	2.25263
ENSMUSG00000027479	0.00146628	0.00439883	0.994135	0.00146628	0.00439883	0	0.000294795	6.42105e-05	1.89289e-08	0.999641	0.000294776	6.41916e-05	27.6246	32.9501
ENSMUSG00000067825	0.821534	0.833333	0.0235988	0.143068	0.154867	0.678466	0.821731	0.835259	0.686358	0.0293682	0.135372	0.148901	0.256637	0.238938
ENSMUSG00000019326	0.779412	0.698529	0.101471	0.2	0.119118	0.579412	0.779093	0.699765	0.545181	0.0663242	0.233911	0.154583	0.638235	1.01176
ENSMUSG00000032479	0.00146628	0.00293255	0.995601	0.00146628	0.00293255	0	0.000123107	0.000367618	4.52562e-08	0.999509	0.000123061	0.000367573	22.7698	23.6554
ENSMUSG00000049038	0.716172	0.828383	0.0478548	0.123762	0.235974	0.592409	0.715957	0.82835	0.593063	0.0487559	0.122894	0.235287	0.541254	0.320132
ENSMUSG00000026887	0.178295	0.337984	0.517829	0.144186	0.303876	0.0341085	0.164632	0.319916	0.0526684	0.56812	0.111964	0.267248	3.68217	2.30853
ENSMUSG00000031792	0.323248	0.296178	0.447452	0.256369	0.229299	0.066879	0.319683	0.28988	0.0926695	0.483107	0.227013	0.19721	2.08121	2.05255
ENSMUSG00000042613	0.0762463	0.0058651	0.919355	0.0747801	0.00439883	0.00146628	0.0523448	0.00417752	0.000218671	0.943696	0.0521261	0.00395885	8.60704	16.2595
ENSMUSG00000044906	0.384956	0.455752	0.337758	0.20649	0.277286	0.178466	0.382635	0.451229	0.172656	0.338792	0.209979	0.278573	1.43658	1.26549
ENSMUSG00000026584	0.594181	0.6049	0.147014	0.248086	0.258806	0.346095	0.593965	0.604883	0.35928	0.160431	0.234686	0.245604	0.774885	0.751914
ENSMUSG00000037316	0.763912	0.775717	0.0387858	0.185497	0.197302	0.578415	0.764339	0.77536	0.592638	0.0529389	0.171702	0.182722	0.489039	0.41484
ENSMUSG00000039043	0.164464	0.196769	0.67254	0.13069	0.162996	0.0337739	0.150804	0.190409	0.0287145	0.687501	0.12209	0.161695	4.15419	3.46256
ENSMUSG00000066553	0.493958	0	0.506042	0.493958	0	0	0.496512	3.97738e-06	1.97482e-06	0.503486	0.49651	2.00256e-06	1.4713	29.7779
ENSMUSG00000047821	0.0945347	0.304284	0.639586	0.05613	0.265879	0.0384047	0.096041	0.300318	0.0288429	0.632483	0.0671981	0.271476	5.45938	2.42097
ENSMUSG00000109587	0.907834	0.918587	0.0107527	0.0706605	0.0814132	0.837174	0.907825	0.918642	0.833966	0.00749917	0.0738592	0.0846754	0.144393	0.156682
ENSMUSG00000023572	0.148748	0.153166	0.714286	0.132548	0.136966	0.0162003	0.141596	0.136517	0.0193304	0.741217	0.122266	0.117187	3.27099	3.27393
ENSMUSG00000063273	0.21485	0.248025	0.551343	0.200632	0.233807	0.014218	0.195435	0.238146	0.046542	0.612961	0.148893	0.191604	4.06319	3.66035
ENSMUSG00000034168	0.356589	0.447028	0.232558	0.320413	0.410853	0.0361757	0.337559	0.433092	0.146194	0.375543	0.191365	0.286898	5.62274	4.76227
ENSMUSG00000028393	0.194404	0.123711	0.706922	0.169367	0.0986745	0.0250368	0.18409	0.128323	0.0236231	0.71121	0.160467	0.1047	3.54639	4.49337
ENSMUSG00000028412	0.472756	0.405449	0.283654	0.310897	0.24359	0.161859	0.468354	0.39987	0.187281	0.319057	0.281073	0.21259	1.45994	1.77885
ENSMUSG00000033885	0.239567	0.446677	0.400309	0.153014	0.360124	0.0865533	0.23049	0.444387	0.102427	0.427549	0.128063	0.34196	2.97527	1.69243
ENSMUSG00000020982	0.041116	0.0558003	0.906021	0.0381791	0.0528634	0.00293686	0.0347231	0.0512678	0.00178018	0.915789	0.032943	0.0494876	6.43025	6.23789
ENSMUSG00000058135	0.230375	0.187713	0.581911	0.230375	0.187713	0	0.147003	0.105237	0.0154702	0.76323	0.131533	0.0897671	16.3788	17.7799
ENSMUSG00000089872	0.357143	0.46131	0.331845	0.206845	0.311012	0.150298	0.345667	0.454874	0.157235	0.356694	0.188432	0.297639	1.88542	1.38542
ENSMUSG00000002068	0.340675	0.281938	0.54185	0.176211	0.117474	0.164464	0.346233	0.285659	0.0989046	0.467012	0.247328	0.186755	3.23495	4.00294
ENSMUSG00000040370	0.165689	0.0454545	0.802053	0.152493	0.0322581	0.0131965	0.140058	0.0373615	0.00523279	0.827813	0.134826	0.0321287	3.48827	5.83871
ENSMUSG00000026958	0.37594	0.693233	0.18797	0.118797	0.43609	0.257143	0.370323	0.692533	0.256461	0.193605	0.113862	0.436072	1.89774	1.19398
ENSMUSG00000027506	0.199409	0.190547	0.679468	0.129985	0.121123	0.0694239	0.182089	0.176775	0.0321888	0.673325	0.1499	0.144586	4.37962	4.68095
ENSMUSG00000024446	0.138032	0.071953	0.809104	0.118943	0.0528634	0.0190896	0.123907	0.0648347	0.00803346	0.819292	0.115873	0.0568013	3.77093	5.17474
ENSMUSG00000074802	0.922256	0.92378	0.0411585	0.035061	0.0365854	0.887195	0.922376	0.923936	0.852216	0.00590439	0.0701599	0.0717193	0.208841	0.253049
ENSMUSG00000002847	0.831919	0.731749	0.0764007	0.191851	0.0916808	0.640068	0.830235	0.727912	0.604338	0.046191	0.225897	0.123574	0.658744	1.09677
ENSMUSG00000060012	0.685805	0.668262	0.0781499	0.253589	0.236045	0.432217	0.684861	0.664015	0.454758	0.105882	0.230103	0.209257	0.701754	0.77512
ENSMUSG00000032745	0.234783	0.210435	0.56	0.229565	0.205217	0.00521739	0.209074	0.187684	0.03924	0.642481	0.169834	0.148444	4.56348	4.86087
ENSMUSG00000007817	0.0602941	0.0132353	0.927941	0.0588235	0.0117647	0.00147059	0.0509962	0.00719863	0.000367103	0.942172	0.0506291	0.00683153	6.50735	11.0029
ENSMUSG00000069520	0.0703812	0.0821114	0.85044	0.0674487	0.0791789	0.00293255	0.0553856	0.0688596	0.00381383	0.879569	0.0515718	0.0650457	5.37243	5.19501
ENSMUSG00000025217	0.226387	0.22039	0.589205	0.190405	0.184408	0.035982	0.217006	0.205937	0.0446895	0.621747	0.172316	0.161248	2.6087	2.78411
ENSMUSG00000045136	0.187608	0.430293	0.444062	0.125645	0.36833	0.0619621	0.131382	0.398469	0.0523515	0.522501	0.0790303	0.346117	8.73494	4.66781
ENSMUSG00000000916	0.29037	0.33037	0.471111	0.198519	0.238519	0.0918519	0.283522	0.324604	0.0920325	0.483906	0.19149	0.232572	2.20444	1.94815
ENSMUSG00000024666	0.302671	0.428783	0.390208	0.181009	0.307122	0.121662	0.295382	0.418045	0.123483	0.410056	0.171899	0.294562	2.01039	1.58457
ENSMUSG00000005413	0.00733138	0.00293255	0.989736	0.00733138	0.00293255	0	0.0198969	0.0111701	0.000222251	0.969155	0.0196747	0.0109479	33.5499	48.9545
ENSMUSG00000097375	0.85907	0.869565	0.0134933	0.116942	0.127436	0.742129	0.858993	0.869604	0.746984	0.0183867	0.11201	0.12262	0.197901	0.175412
ENSMUSG00000055041	0.380872	0.22651	0.416107	0.357383	0.20302	0.0234899	0.376454	0.213051	0.0802039	0.490699	0.29625	0.132847	2.08389	3.05201
ENSMUSG00000061360	0.238835	0.328155	0.436893	0.234951	0.324272	0.0038835	0.174116	0.265436	0.0462166	0.606665	0.127899	0.21922	10.8524	7.95922
ENSMUSG00000022231	0.914201	0.926036	0.00443787	0.0695266	0.0813609	0.844675	0.914227	0.926159	0.846719	0.0063336	0.0675076	0.0794397	0.116864	0.133136
ENSMUSG00000019920	0.00146628	0.00879765	0.989736	0.00146628	0.00879765	0	0.00133016	0.00225574	3.0005e-06	0.996417	0.00132716	0.00225274	15.9531	15.5748
ENSMUSG00000028452	0.00146628	0.0058651	0.992669	0.00146628	0.0058651	0	5.89808e-06	0.000645495	3.80718e-09	0.999349	5.89428e-06	0.000645491	37.0484	20.7478
ENSMUSG00000039697	0.741935	0.772657	0.0599078	0.167435	0.198157	0.574501	0.742707	0.772073	0.573424	0.058644	0.169283	0.198649	0.439324	0.368664
ENSMUSG00000035632	0.356792	0.306056	0.387889	0.306056	0.255319	0.0507365	0.35524	0.298068	0.105886	0.452578	0.249354	0.192183	2.16367	2.48445
ENSMUSG00000052698	0.248143	0.206538	0.597325	0.196137	0.154532	0.0520059	0.236072	0.187978	0.0443763	0.620326	0.191696	0.143601	3.69391	3.9049
ENSMUSG00000072763	0.911628	0.913178	0.00310078	0.0837209	0.0852713	0.827907	0.911609	0.912836	0.832149	0.00770456	0.0794599	0.0806865	0.114729	0.124031
ENSMUSG00000032834	0.387145	0.381166	0.38864	0.230194	0.224215	0.156951	0.382438	0.373724	0.142926	0.386765	0.239512	0.230798	1.713	1.75336
ENSMUSG00000035373	0.128743	0.0613772	0.829341	0.109281	0.0419162	0.0194611	0.108758	0.0382146	0.00415616	0.857183	0.104602	0.0340585	71.3249	163.843
ENSMUSG00000034708	0.00293255	0.00439883	0.992669	0.00293255	0.00439883	0	0.000215167	0.000604802	1.30133e-07	0.99918	0.000215036	0.000604672	24.8226	21.3358
ENSMUSG00000050732	0.00293255	0	0.997067	0.00293255	0	0	0.000353539	0.00011901	4.20746e-08	0.999527	0.000353497	0.000118968	18.8328	19.5411
ENSMUSG00000026589	0.559524	0.732143	0.116071	0.151786	0.324405	0.407738	0.557573	0.731823	0.408045	0.118649	0.149528	0.323778	1.05357	0.494048
ENSMUSG00000020680	0.0620384	0.0886263	0.849335	0.0620384	0.0886263	0	0.0370657	0.054856	0.00203327	0.910112	0.0350324	0.0528227	9.90103	9.41654
ENSMUSG00000061758	0.149031	0.233979	0.648286	0.117735	0.202683	0.0312966	0.120695	0.218719	0.0263984	0.686984	0.094297	0.192321	4.23547	2.75708
ENSMUSG00000036943	0.181149	0.108984	0.739323	0.151694	0.0795287	0.0294551	0.169115	0.0946174	0.0160012	0.752269	0.153114	0.0786162	3.72312	5.00147
ENSMUSG00000033581	0.410494	0.375	0.350309	0.274691	0.239198	0.135802	0.409114	0.367166	0.150213	0.373933	0.258901	0.216953	1.73765	1.83951
ENSMUSG00000058444	0.361573	0.423601	0.343419	0.23298	0.295008	0.128593	0.356353	0.42524	0.151536	0.369942	0.204818	0.273704	1.96369	1.62784
ENSMUSG00000051615	0.264615	0.361538	0.432308	0.206154	0.303077	0.0584615	0.252534	0.354514	0.089527	0.482479	0.163007	0.264987	2.62615	2.13385
ENSMUSG00000032042	0.00879765	0.00293255	0.98827	0.00879765	0.00293255	0	0.00542803	0.00197777	1.07354e-05	0.992605	0.0054173	0.00196704	10.8021	11.7375
ENSMUSG00000022021	0.570348	0.562784	0.304085	0.133132	0.125567	0.437216	0.56847	0.562997	0.320047	0.18858	0.248423	0.24295	1.59758	1.61876
ENSMUSG00000043017	0.773669	0.818047	0.0591716	0.122781	0.16716	0.650888	0.773233	0.817692	0.632266	0.0413415	0.140966	0.185426	0.522189	0.387574
ENSMUSG00000033257	0.510604	0.531811	0.194127	0.274062	0.295269	0.236542	0.508069	0.531225	0.269899	0.230605	0.23817	0.261326	1.12072	1.23165
ENSMUSG00000029250	0.10279	0.15859	0.748899	0.092511	0.148311	0.010279	0.0989967	0.161283	0.0159665	0.755687	0.0830302	0.145317	3.7768	3.22614
ENSMUSG00000054400	0.371681	0.141593	0.529499	0.328909	0.0988201	0.0427729	0.364567	0.119842	0.0436903	0.559282	0.320876	0.0761515	1.96165	4.15192
ENSMUSG00000041199	0.407634	0.439695	0.305344	0.254962	0.287023	0.152672	0.407248	0.438168	0.178443	0.333027	0.228805	0.259725	1.51145	1.39389
ENSMUSG00000020420	0.838499	0.792822	0.0195759	0.187602	0.141925	0.650897	0.838664	0.793131	0.66517	0.0333755	0.173494	0.127961	0.288744	0.451876
ENSMUSG00000034271	0.439523	0.408859	0.279387	0.311755	0.28109	0.127768	0.431192	0.401492	0.17312	0.340436	0.258072	0.228371	1.79387	2.59455
ENSMUSG00000020088	0	0.0058651	0.994135	0	0.0058651	0	3.01e-05	9.92912e-05	2.98866e-09	0.999871	3.0097e-05	9.92882e-05	23.7375	23.2214
ENSMUSG00000104621	0.92422	0.943536	0.00445765	0.0520059	0.0713224	0.872214	0.924327	0.943539	0.872138	0.00427263	0.0521889	0.0714007	0.10847	0.0861813
ENSMUSG00000037235	0.192481	0.177444	0.694737	0.12782	0.112782	0.0646617	0.16166	0.16244	0.02626	0.70216	0.1354	0.13618	4.14135	4.09774
ENSMUSG00000006589	0.00146628	0.00293255	0.995601	0.00146628	0.00293255	0	2.00928e-05	3.08673e-05	6.20209e-10	0.999949	2.00921e-05	3.08667e-05	38.846	35.2419
ENSMUSG00000031823	0.420354	0.452802	0.292035	0.255162	0.287611	0.165192	0.419665	0.439979	0.184644	0.325	0.235021	0.255335	1.34513	1.27434
ENSMUSG00000020865	0.876488	0.855655	0.016369	0.127976	0.107143	0.748512	0.876555	0.855606	0.749986	0.0178247	0.126569	0.10562	0.183036	0.255952
ENSMUSG00000049670	0.606241	0.478455	0.205052	0.316493	0.188707	0.289747	0.600381	0.47831	0.287168	0.208478	0.313213	0.191142	0.882615	1.33135
ENSMUSG00000020085	0.403274	0.358631	0.357143	0.284226	0.239583	0.119048	0.396922	0.34565	0.137196	0.394624	0.259726	0.208454	1.66071	2.0119
ENSMUSG00000035093	0.440285	0.386809	0.269162	0.344029	0.290553	0.0962567	0.440073	0.379904	0.167185	0.347209	0.272887	0.212719	1.80214	2.10339
ENSMUSG00000026727	0.00146628	0	0.998534	0.00146628	0	0	7.24745e-05	5.49365e-05	3.98149e-09	0.999873	7.24705e-05	5.49325e-05	26.9531	36.2478
ENSMUSG00000024384	0.281437	0.327844	0.461078	0.211078	0.257485	0.0703593	0.278702	0.3252	0.0906341	0.486731	0.188068	0.234566	2.15868	1.95808
ENSMUSG00000009569	0.247328	0.233588	0.569466	0.196947	0.183206	0.0503817	0.246007	0.232124	0.0571041	0.578973	0.188903	0.17502	2.42595	2.49771
ENSMUSG00000006782	0.365782	0.662242	0.20059	0.137168	0.433628	0.228614	0.364393	0.661031	0.240875	0.215451	0.123518	0.420156	1.62684	0.758112
ENSMUSG00000032555	0.408072	0.384155	0.402093	0.213752	0.189836	0.19432	0.399215	0.378677	0.151174	0.373281	0.248042	0.227503	2.09716	2.28849
ENSMUSG00000010110	0.09375	0.0907738	0.815476	0.09375	0.0907738	0	0.0640405	0.0725392	0.00464545	0.868066	0.0593951	0.0678937	6.69196	6.23661
ENSMUSG00000028800	0.00879765	0.0058651	0.985337	0.00879765	0.0058651	0	0.00119052	0.00278402	3.31443e-06	0.996029	0.00118721	0.0027807	13.4927	13.7287
ENSMUSG00000022982	0.00879765	0.00733138	0.983871	0.00879765	0.00733138	0	0.000116897	0.000628332	7.34501e-08	0.999255	0.000116823	0.000628258	26.8768	21.8152
ENSMUSG00000027012	0.0411765	0.0397059	0.919118	0.0411765	0.0397059	0	0.0135899	0.0168317	0.000228741	0.969807	0.0133611	0.0166029	15.4162	14.6765
ENSMUSG00000021728	0.132275	0.395062	0.472663	0.132275	0.395062	0	0.0734549	0.365294	0.0268326	0.588084	0.0466223	0.338461	16.1182	8.37566
ENSMUSG00000053062	0.808735	0.730422	0.0783133	0.191265	0.112952	0.61747	0.807356	0.729646	0.589084	0.0520821	0.218272	0.140562	0.503012	0.807229
ENSMUSG00000004263	0.480337	0.446629	0.151685	0.401685	0.367978	0.0786517	0.478684	0.444424	0.212739	0.289631	0.265945	0.231685	2.38202	2.63483
ENSMUSG00000025969	0.164384	0.366819	0.555556	0.0776256	0.280061	0.086758	0.1441	0.337696	0.0486621	0.566866	0.0954382	0.289034	6.49011	4.28919
ENSMUSG00000029640	0.515829	0.482309	0.201117	0.316574	0.283054	0.199255	0.515751	0.478913	0.247	0.252336	0.268751	0.231913	1.52886	1.71881
ENSMUSG00000028207	0.00733138	0.0131965	0.979472	0.00733138	0.0131965	0	0.00296307	0.0101583	3.00997e-05	0.986909	0.00293297	0.0101282	11.8182	13.4971
ENSMUSG00000029569	0.262643	0.303426	0.468189	0.228385	0.269168	0.0342577	0.261032	0.29765	0.0776963	0.519014	0.183336	0.219954	2.66558	2.47961
ENSMUSG00000029528	0.0381232	0.0381232	0.92522	0.0366569	0.0366569	0.00146628	0.0290737	0.0277214	0.000805964	0.944011	0.0282677	0.0269155	6.41642	7.12757
ENSMUSG00000022100	0.21319	0.228528	0.575153	0.196319	0.211656	0.0168712	0.20147	0.205519	0.0414059	0.634417	0.160064	0.164113	3.57362	3.50307
ENSMUSG00000049792	0.182222	0.232593	0.625185	0.142222	0.192593	0.04	0.17216	0.225777	0.0388697	0.640933	0.13329	0.186907	3.44296	2.88593
ENSMUSG00000044702	0.869499	0.869499	0.0349014	0.0955994	0.0955994	0.7739	0.869644	0.869576	0.756221	0.0170016	0.113422	0.113355	0.221548	0.218513
ENSMUSG00000055538	0.159824	0.133431	0.730205	0.136364	0.109971	0.0234604	0.156038	0.114967	0.0179392	0.746934	0.138098	0.0970279	3.58944	4.13783
ENSMUSG00000028140	0.0895742	0.140969	0.782673	0.0763583	0.127753	0.0132159	0.0813651	0.122931	0.0100023	0.805706	0.0713627	0.112929	4.91189	3.9207
ENSMUSG00000030084	0.0565476	0.16369	0.784226	0.0520833	0.159226	0.00446429	0.0445051	0.149183	0.00663942	0.812951	0.0378656	0.142544	7.11458	3.94792
ENSMUSG00000039069	0.404025	0.363777	0.362229	0.273994	0.233746	0.130031	0.39483	0.34403	0.135833	0.396974	0.258996	0.208197	1.69505	1.95356
ENSMUSG00000031756	0.617994	0.672566	0.237463	0.0899705	0.144543	0.528024	0.61737	0.670185	0.413752	0.126197	0.203618	0.256433	1.39086	1.06195
ENSMUSG00000035397	0.544872	0.419872	0.25641	0.323718	0.198718	0.221154	0.543869	0.412073	0.224114	0.268172	0.319756	0.187959	1.21635	1.95513
ENSMUSG00000049624	0.504412	0.544118	0.211765	0.244118	0.283824	0.260294	0.502852	0.539725	0.271402	0.228825	0.23145	0.268323	1.08235	1.10735
ENSMUSG00000048388	0.593145	0.672131	0.117735	0.210134	0.289121	0.38301	0.589071	0.672063	0.395893	0.134759	0.193178	0.27617	0.934426	0.675112
ENSMUSG00000054414	0.0734214	0.0660793	0.860499	0.0734214	0.0660793	0	0.0610005	0.052623	0.00321003	0.889587	0.0577905	0.049413	5.00441	4.8884
ENSMUSG00000060680	0.859238	0	0.140762	0.859238	0	0	0.859243	1.91739e-05	1.6475e-05	0.140755	0.859226	2.69886e-06	0.177419	41.8974
ENSMUSG00000013076	0.191617	0.185629	0.639222	0.17515	0.169162	0.0164671	0.181175	0.171009	0.0309827	0.678798	0.150193	0.140027	3.25449	3.20509
ENSMUSG00000023967	0.0293686	0.0132159	0.957416	0.0293686	0.0132159	0	0.0317082	0.0117645	0.000373031	0.9569	0.0313352	0.0113915	6.51836	8.55947
ENSMUSG00000028364	0.0309735	0.0914454	0.884956	0.0235988	0.0840708	0.00737463	0.0151453	0.0621161	0.000940765	0.923679	0.0142045	0.0611753	27.8289	14.6917
ENSMUSG00000043155	0.953731	0.955224	0.00298507	0.041791	0.0432836	0.91194	0.953753	0.955307	0.911126	0.00206694	0.0426264	0.0441802	0.0641791	0.061194
ENSMUSG00000068290	0.119335	0.111782	0.768882	0.119335	0.111782	0	0.0792977	0.0770158	0.00610718	0.849794	0.0731906	0.0709086	7.50453	7.89275
ENSMUSG00000022437	0.0102639	0.0058651	0.983871	0.0102639	0.0058651	0	0.00244237	0.00625387	1.52743e-05	0.991319	0.0024271	0.00623859	12.5323	10.9721
ENSMUSG00000054612	0.111437	0.0527859	0.846041	0.101173	0.042522	0.0102639	0.0872645	0.0282124	0.00246194	0.886985	0.0848025	0.0257505	6.60704	8.88416
ENSMUSG00000020023	0.556314	0.645051	0.203072	0.151877	0.240614	0.404437	0.547114	0.639861	0.350077	0.163102	0.197037	0.289784	1.85324	1.3413
ENSMUSG00000027395	0.496774	0.514516	0.25	0.235484	0.253226	0.26129	0.495752	0.514232	0.254931	0.244948	0.240821	0.2593	1.33065	1.16613
ENSMUSG00000033970	0.394698	0.381443	0.396171	0.222386	0.209131	0.172312	0.396946	0.380298	0.150958	0.373714	0.245989	0.22934	2.68336	3.01031
ENSMUSG00000029163	0.0705882	0.123529	0.816176	0.0602941	0.113235	0.0102941	0.0610734	0.107903	0.00658999	0.837614	0.0544834	0.101313	5.68235	5.12059
ENSMUSG00000037613	0.185567	0.163476	0.67894	0.157585	0.135493	0.0279823	0.1652	0.141634	0.0233979	0.716564	0.141802	0.118236	4.34757	5.32842
ENSMUSG00000056481	0.169518	0.132193	0.766719	0.101089	0.0637636	0.0684292	0.118537	0.0873883	0.0103588	0.804433	0.108178	0.0770296	9.22395	10.6174
ENSMUSG00000029924	0.307458	0.25723	0.491629	0.251142	0.200913	0.0563166	0.300072	0.25258	0.0757922	0.52314	0.22428	0.176788	2.21005	2.41248
ENSMUSG00000028664	0.368421	0.342857	0.413534	0.243609	0.218045	0.124812	0.362185	0.337854	0.122366	0.422327	0.239819	0.215488	2.14586	2.16391
ENSMUSG00000037339	0.227205	0.230194	0.599402	0.170404	0.173393	0.0568012	0.227625	0.223013	0.0507632	0.600126	0.176861	0.17225	2.81016	2.5441
ENSMUSG00000077704	0.902367	0.900888	0.0133136	0.0857988	0.0843195	0.816568	0.902428	0.901179	0.813249	0.00964216	0.0891784	0.0879302	0.139053	0.155325
ENSMUSG00000053226	0.722054	0.758308	0.0634441	0.178248	0.214502	0.543807	0.721518	0.758549	0.547307	0.0672397	0.174211	0.211242	0.528701	0.412387
ENSMUSG00000045282	0.875562	0.886057	0.0149925	0.0989505	0.109445	0.776612	0.875633	0.886215	0.775999	0.0141511	0.0996336	0.110216	0.212894	0.206897
ENSMUSG00000060380	0.915805	0.945347	0	0.0546529	0.084195	0.861152	0.915808	0.946276	0.866607	0.00452314	0.049201	0.0796687	0.109306	0.0768095
ENSMUSG00000016256	0.0249267	0.0557185	0.92522	0.0190616	0.0498534	0.0058651	0.000823674	0.00966761	7.96296e-06	0.989517	0.000815711	0.00965965	25.761	25.4531
ENSMUSG00000021938	0.373333	0.487619	0.281905	0.230476	0.344762	0.142857	0.361336	0.48036	0.173571	0.331876	0.187764	0.306789	2.08571	1.77143
ENSMUSG00000028048	0.0528634	0.0279001	0.920705	0.051395	0.0264317	0.00146843	0.0365812	0.0230315	0.000842519	0.94123	0.0357387	0.022189	6.54919	7.77239
ENSMUSG00000028551	0.751969	0.700787	0.0944882	0.204724	0.153543	0.547244	0.749668	0.687434	0.515347	0.0782452	0.234321	0.172087	2.35827	2.80315
ENSMUSG00000034412	0.494784	0.508197	0.265276	0.226528	0.23994	0.268256	0.490683	0.508599	0.249561	0.250279	0.241122	0.259038	0.979136	0.898659
ENSMUSG00000040034	0.3456	0.3376	0.456	0.2064	0.1984	0.1392	0.327265	0.31981	0.104663	0.457588	0.222602	0.215147	3.2928	3.1552
ENSMUSG00000000567	0.514032	0.586411	0.251108	0.162482	0.23486	0.351551	0.522727	0.587455	0.307079	0.196896	0.215648	0.280377	2.19055	1.8065
ENSMUSG00000027763	0.0797546	0.0858896	0.834356	0.0797546	0.0858896	0	0.0603251	0.0554914	0.00334752	0.887531	0.0569776	0.0521438	8.50613	8.50153
ENSMUSG00000019763	0.292101	0.509687	0.311475	0.178838	0.396423	0.113264	0.284954	0.507699	0.144671	0.352018	0.140283	0.363028	1.85544	1.18778
ENSMUSG00000060224	0.730769	0.650888	0.116864	0.232249	0.152367	0.498521	0.730826	0.649125	0.474398	0.0944462	0.256429	0.174727	0.64645	0.828402
ENSMUSG00000040151	0.201175	0.165932	0.668135	0.165932	0.13069	0.0352423	0.194452	0.161713	0.0314455	0.67528	0.163007	0.130268	2.95007	3.47871
ENSMUSG00000030002	0.0632353	0.0794118	0.861765	0.0588235	0.075	0.00441176	0.052811	0.0686789	0.003627	0.882137	0.049184	0.0650519	4.93971	4.65882
ENSMUSG00000026047	0.148588	0.117385	0.751857	0.130758	0.0995542	0.0178306	0.139373	0.106588	0.0148555	0.768894	0.124518	0.0917325	3.50371	3.72214
ENSMUSG00000031072	0.38009	0.333333	0.38914	0.277526	0.230769	0.102564	0.369319	0.327958	0.121121	0.423844	0.248198	0.206837	2.06637	2.28054
ENSMUSG00000021133	0.352365	0.45677	0.33279	0.21044	0.314845	0.141925	0.344235	0.454523	0.156463	0.357704	0.187773	0.29806	1.93964	1.53997
ENSMUSG00000055204	0.0660793	0.0337739	0.900147	0.0660793	0.0337739	0	0.0660652	0.0348853	0.0023047	0.901354	0.0637605	0.0325806	6.20705	7.28781
ENSMUSG00000052534	0.260417	0.136905	0.633929	0.229167	0.105655	0.03125	0.243905	0.120791	0.0294615	0.664766	0.214443	0.0913294	3.40625	5.00298
ENSMUSG00000041598	0.309064	0.219911	0.536404	0.243685	0.154532	0.0653789	0.30761	0.218152	0.0671056	0.541344	0.240504	0.151046	1.92273	2.82169
ENSMUSG00000041840	0.194118	0.175	0.685294	0.139706	0.120588	0.0544118	0.190746	0.16366	0.0312175	0.676812	0.159528	0.132443	4.24559	4.45
ENSMUSG00000053641	0.445636	0.568147	0.25268	0.179173	0.301685	0.266462	0.445847	0.563445	0.25121	0.241918	0.194637	0.312235	1.40582	1.00613
ENSMUSG00000038174	0.640909	0.74697	0.0863636	0.166667	0.272727	0.474242	0.640817	0.746685	0.478488	0.0909864	0.162328	0.268197	0.763636	0.401515
ENSMUSG00000041238	0.512012	0.5	0.250751	0.249249	0.237237	0.262763	0.506534	0.499458	0.252992	0.247001	0.253542	0.246465	1.15616	1.10661
ENSMUSG00000021910	0.0191176	0.0191176	0.961765	0.0191176	0.0191176	0	0.00878714	0.0138938	0.000122087	0.977441	0.00866505	0.0137717	13.4294	11.5574
ENSMUSG00000032112	0.00439883	0.00293255	0.992669	0.00439883	0.00293255	0	0.00107424	0.000211223	2.26904e-07	0.998715	0.00107401	0.000210996	15.5381	18.4912
ENSMUSG00000052310	0.0131965	0.00146628	0.985337	0.0131965	0.00146628	0	0.0189673	0.000535594	1.01588e-05	0.980507	0.0189572	0.000525435	5.47214	14.4413
ENSMUSG00000001751	0.509063	0.380665	0.296073	0.323263	0.194864	0.185801	0.507435	0.376486	0.191042	0.307122	0.316393	0.185444	1.08308	1.5574
ENSMUSG00000031885	0.340458	0.363359	0.406107	0.230534	0.253435	0.109924	0.334439	0.352704	0.117958	0.430815	0.216481	0.234746	1.92824	1.74504
ENSMUSG00000091228	0.228311	0.315068	0.593607	0.0913242	0.178082	0.136986	0.220739	0.309649	0.0683517	0.537963	0.152387	0.241298	3.41857	1.99239
ENSMUSG00000070469	0.439822	0.309064	0.46211	0.228826	0.0980684	0.210996	0.428663	0.310586	0.133136	0.393888	0.295526	0.177449	2.23477	2.91085
ENSMUSG00000027255	0.0692194	0.111929	0.818851	0.0692194	0.111929	0	0.0601107	0.0875417	0.00526219	0.85761	0.0548485	0.0822795	7.3137	6.69219
ENSMUSG00000005958	0.675266	0.738998	0.0789074	0.182094	0.245827	0.493171	0.675222	0.738901	0.498923	0.084799	0.1763	0.239979	0.640364	0.487102
ENSMUSG00000030793	0.560606	0.792424	0.0787879	0.128788	0.360606	0.431818	0.557164	0.791833	0.44118	0.0921841	0.115983	0.350652	1.14394	0.401515
ENSMUSG00000032435	0.042522	0.0557185	0.912023	0.0322581	0.0454545	0.0102639	0.0466738	0.0673896	0.00314533	0.889082	0.0435285	0.0642443	4.68915	3.27566
ENSMUSG00000071547	0.482655	0.437406	0.316742	0.245852	0.200603	0.236802	0.47747	0.437226	0.208762	0.294066	0.268708	0.228464	1.66365	1.66365
ENSMUSG00000034108	0.0190616	0.00879765	0.972141	0.0190616	0.00879765	0	0.0123396	0.00327791	4.04483e-05	0.984423	0.0122992	0.00323747	10.3211	12.8651
ENSMUSG00000040865	0.39542	0.300763	0.410687	0.28855	0.193893	0.10687	0.388989	0.292555	0.113801	0.432256	0.275188	0.178755	1.6855	2.35573
ENSMUSG00000018572	0.0695266	0.0695266	0.866864	0.0636095	0.0636095	0.00591716	0.0662029	0.0592339	0.00392146	0.878485	0.0622815	0.0553124	5.88757	5.57692
ENSMUSG00000029073	0.211454	0.240822	0.585903	0.173275	0.202643	0.0381791	0.196902	0.234026	0.0460803	0.615152	0.150822	0.187946	3.05433	2.61233
ENSMUSG00000061458	0.336283	0.323009	0.441003	0.235988	0.222714	0.100295	0.334127	0.321721	0.107496	0.451648	0.226631	0.214226	1.90413	1.81121
ENSMUSG00000091549	0.451718	0.207856	0.415712	0.376432	0.13257	0.0752864	0.44872	0.202774	0.0909887	0.439495	0.357731	0.111785	1.3928	2.31751
ENSMUSG00000024043	0.714946	0.420647	0.146379	0.432974	0.138675	0.281972	0.715026	0.419529	0.299974	0.165419	0.415052	0.119555	0.671803	1.71186
ENSMUSG00000001755	0.360534	0.38724	0.378338	0.234421	0.261128	0.126113	0.353031	0.377002	0.133093	0.403061	0.219938	0.243908	1.82641	1.77745
ENSMUSG00000014778	0.390432	0.37963	0.348765	0.271605	0.260802	0.118827	0.380871	0.365923	0.139369	0.392575	0.241501	0.226554	2.01698	1.99691
ENSMUSG00000023075	0.272871	0.257098	0.514196	0.228707	0.212934	0.044164	0.260618	0.252161	0.0657177	0.552939	0.194901	0.186443	2.8817	2.8123
ENSMUSG00000014767	0.323838	0.317841	0.446777	0.235382	0.229385	0.0884558	0.314529	0.311757	0.0980566	0.471771	0.216472	0.2137	1.7946	1.71064
ENSMUSG00000003199	0.210294	0.186765	0.635294	0.177941	0.154412	0.0323529	0.198458	0.170489	0.0338349	0.664888	0.164623	0.136654	2.60147	2.82941
ENSMUSG00000030417	0.0058651	0.00146628	0.992669	0.0058651	0.00146628	0	0.0136432	0.000164891	2.24964e-06	0.986194	0.0136409	0.000162642	9.65543	21.7874
ENSMUSG00000024393	0.0813253	0.121988	0.798193	0.0798193	0.120482	0.00150602	0.0761656	0.111743	0.00851098	0.820602	0.0676546	0.103232	5.5994	4.5753
ENSMUSG00000021485	0.738346	0.77594	0.174436	0.0496241	0.087218	0.688722	0.737203	0.774092	0.570663	0.0593679	0.16654	0.203429	1.23308	0.960902
ENSMUSG00000039509	0.451515	0.436364	0.313636	0.25	0.234848	0.201515	0.451483	0.436756	0.197188	0.308949	0.254295	0.239568	1.52576	1.31364
ENSMUSG00000035064	0.164223	0.115836	0.737537	0.146628	0.0982405	0.0175953	0.150444	0.108178	0.0162747	0.757653	0.134169	0.0919033	3.61877	3.80352
ENSMUSG00000067851	0.191617	0.148204	0.669162	0.182635	0.139222	0.00898204	0.168578	0.127064	0.0214202	0.725778	0.147157	0.105644	4.34281	4.53743
ENSMUSG00000014771	0.552632	0.573099	0.116959	0.309942	0.330409	0.24269	0.551506	0.571382	0.315121	0.192232	0.236385	0.256261	1.84795	1.68421
ENSMUSG00000030551	0.372712	0.391015	0.362729	0.246256	0.264559	0.126456	0.360101	0.383229	0.138001	0.394672	0.2221	0.245228	2.31947	2.46922
ENSMUSG00000028383	0.27031	0.243722	0.553914	0.202363	0.175775	0.0679468	0.269818	0.235122	0.0634402	0.5585	0.206378	0.171682	1.99114	2.19645
ENSMUSG00000021550	0.0615836	0.115836	0.83871	0.0454545	0.0997067	0.016129	0.0737557	0.127018	0.00936832	0.808594	0.0643874	0.11765	3.80938	3.13343
ENSMUSG00000090258	0.0307918	0.0835777	0.88563	0.0307918	0.0835777	0	0.00533868	0.0968416	0.000517006	0.898337	0.00482167	0.0963246	13.4179	3.20088
ENSMUSG00000046441	0.786913	0.79698	0.0234899	0.17953	0.189597	0.607383	0.786695	0.796879	0.6269	0.0433268	0.159794	0.169979	0.464765	0.385906
ENSMUSG00000063801	0.0967742	0.0351906	0.870968	0.0938416	0.0322581	0.00293255	0.0934902	0.028266	0.0026426	0.880886	0.0908476	0.0256234	3.91935	5.95161
ENSMUSG00000011960	0.146487	0.233184	0.633782	0.133034	0.219731	0.0134529	0.134649	0.227621	0.030649	0.668379	0.104	0.196972	3.6861	2.99552
ENSMUSG00000027175	0.838602	0.78203	0.0349418	0.183028	0.126456	0.655574	0.837643	0.781682	0.65477	0.0354456	0.182873	0.126912	0.334443	0.447587
ENSMUSG00000029470	0.203264	0.366469	0.520772	0.11276	0.275964	0.0905045	0.209545	0.35519	0.0744282	0.509693	0.135116	0.280762	3.62463	2.30712
ENSMUSG00000008226	0.256623	0.523179	0.299669	0.177152	0.443709	0.0794702	0.250103	0.516407	0.129155	0.362645	0.120948	0.387252	3.04305	1.64073
ENSMUSG00000079669	0.832781	0.653974	0.0546358	0.291391	0.112583	0.541391	0.832875	0.65284	0.543735	0.058019	0.289141	0.109106	0.322848	0.773179
ENSMUSG00000055943	0.00293255	0.00146628	0.995601	0.00293255	0.00146628	0	0.00120088	0.000456028	5.47633e-07	0.998344	0.00120033	0.000455481	20.0997	21.7947
ENSMUSG00000021669	0.29053	0.343499	0.441413	0.215088	0.268058	0.0754414	0.280418	0.337084	0.0945243	0.477023	0.185893	0.24256	2.5313	2.35634
ENSMUSG00000056220	0.0718475	0.0205279	0.909091	0.0703812	0.0190616	0.00146628	0.0621742	0.0157537	0.000979472	0.923052	0.0611947	0.0147742	8.27273	12.4795
ENSMUSG00000024426	0.365733	0.484349	0.288303	0.227348	0.345964	0.138386	0.357157	0.48382	0.1728	0.331823	0.184357	0.31102	2.11697	1.67381
ENSMUSG00000026039	0.812041	0.810573	0.124816	0.0646109	0.0631424	0.74743	0.811322	0.809487	0.656755	0.0359455	0.154568	0.152732	0.555066	0.566814
ENSMUSG00000040714	0.653605	0.68652	0.105016	0.208464	0.241379	0.445141	0.653331	0.686099	0.44825	0.10882	0.205081	0.237849	0.725705	0.681818
ENSMUSG00000054580	0.778443	0.775449	0.0628743	0.161677	0.158683	0.616766	0.777944	0.775242	0.603095	0.0499089	0.174849	0.172147	0.435629	0.420659
ENSMUSG00000062931	0.345455	0.490909	0.30303	0.206061	0.351515	0.139394	0.330713	0.488107	0.161423	0.342603	0.16929	0.326684	2.24091	1.38939
ENSMUSG00000031016	0.788961	0.782468	0.0698052	0.147727	0.141234	0.641234	0.788481	0.780474	0.615389	0.0464339	0.173092	0.165085	0.487013	0.474026
ENSMUSG00000023961	0.777607	0.748466	0.047546	0.203988	0.174847	0.57362	0.777362	0.748963	0.582216	0.0558903	0.195147	0.166747	0.381902	0.407975
ENSMUSG00000024101	0.140762	0.145161	0.730205	0.124633	0.129032	0.016129	0.142719	0.134338	0.0191726	0.742115	0.123546	0.115166	3.1393	3.17742
ENSMUSG00000005514	0.138032	0.0528634	0.817915	0.129222	0.0440529	0.00881057	0.123431	0.0453905	0.00560259	0.836781	0.117828	0.0397879	4.57562	7.54332
ENSMUSG00000014959	0.00293255	0.00879765	0.98827	0.00293255	0.00879765	0	0.00203712	0.00268082	5.46117e-06	0.995288	0.00203166	0.00267536	10.6584	10.8592
ENSMUSG00000025533	0.0953079	0.136364	0.778592	0.085044	0.1261	0.0102639	0.0923434	0.129342	0.0119439	0.790259	0.0803995	0.117398	4.42082	3.74194
ENSMUSG00000020380	0.296024	0.279823	0.5081	0.212077	0.195876	0.083947	0.285979	0.270837	0.0774537	0.520638	0.208525	0.193383	2.50515	2.47275
ENSMUSG00000024146	0.00733138	0.00293255	0.989736	0.00733138	0.00293255	0	0.00464713	0.000708012	3.29023e-06	0.994648	0.00464384	0.000704722	11.0117	12.5982
ENSMUSG00000029752	0.0219941	0.026393	0.957478	0.016129	0.0205279	0.0058651	0.0232508	0.0328292	0.000763306	0.944683	0.0224875	0.0320659	14.0088	12.651
ENSMUSG00000034297	0.358234	0.400679	0.312394	0.286927	0.329372	0.0713073	0.352703	0.395458	0.139479	0.391318	0.213223	0.255979	2.19015	1.79796
ENSMUSG00000039988	0.231003	0.355623	0.49696	0.147416	0.272036	0.0835866	0.230349	0.351576	0.0809853	0.49906	0.149364	0.27059	2.17173	1.79027
ENSMUSG00000007805	0.352853	0.282282	0.484985	0.232733	0.162162	0.12012	0.344551	0.267332	0.0921093	0.480227	0.252441	0.175222	2.1006	2.66366
ENSMUSG00000019461	0.0146628	0.016129	0.969208	0.0146628	0.016129	0	0.0103367	0.012874	0.000133074	0.976922	0.0102036	0.0127409	8.52933	8.57478
ENSMUSG00000026248	0.150665	0.199409	0.675037	0.125554	0.174298	0.0251108	0.142246	0.189386	0.0269394	0.695307	0.115307	0.162446	3.12112	2.97194
ENSMUSG00000006763	0.234604	0.127566	0.66129	0.211144	0.104106	0.0234604	0.222426	0.116608	0.0259366	0.686903	0.196489	0.0906712	2.8695	4.03519
ENSMUSG00000028099	0.290146	0.286496	0.439781	0.273723	0.270073	0.0164234	0.281993	0.26479	0.0746688	0.527886	0.207324	0.190121	3.60401	3.62044
ENSMUSG00000025747	0.256259	0.163476	0.646539	0.189985	0.0972018	0.0662739	0.266623	0.169482	0.0451879	0.609082	0.221435	0.124294	5.42857	7.48012
ENSMUSG00000018433	0.116006	0.0866373	0.809104	0.104258	0.0748899	0.0117474	0.114434	0.0802041	0.00917804	0.81454	0.105255	0.0710261	3.73421	4.48458
ENSMUSG00000038365	0.203053	0.291603	0.558779	0.149618	0.238168	0.0534351	0.193277	0.276825	0.0535038	0.583402	0.139773	0.223321	3.75573	3.17099
ENSMUSG00000074916	0.325472	0.31761	0.429245	0.253145	0.245283	0.072327	0.320138	0.303867	0.0972793	0.473274	0.222859	0.206587	2.25472	2.33805
ENSMUSG00000032288	0.0547337	0.0502959	0.899408	0.0502959	0.045858	0.00443787	0.0444268	0.0554809	0.00246484	0.902557	0.041962	0.053016	5.54438	5.45562
ENSMUSG00000043131	0.0322581	0.0293255	0.938416	0.0322581	0.0293255	0	0.0272041	0.0262259	0.000713452	0.947283	0.0264906	0.0255125	5.49707	5.8695
ENSMUSG00000034111	0.444781	0.565809	0.219365	0.214826	0.335855	0.229955	0.432878	0.565086	0.244613	0.24665	0.188265	0.320473	1.40545	0.987897
ENSMUSG00000028677	0.403774	0.381132	0.286792	0.332075	0.309434	0.0716981	0.398785	0.371504	0.14815	0.377861	0.250635	0.223354	2.75472	2.58679
ENSMUSG00000026211	0.443586	0.316847	0.374034	0.309119	0.18238	0.134467	0.434626	0.304936	0.132533	0.392971	0.302093	0.172403	1.65842	2.53632
ENSMUSG00000031555	0.00293255	0.00146628	0.995601	0.00293255	0.00146628	0	0.00092791	0.00136497	1.26657e-06	0.997708	0.000926644	0.0013637	22.5147	18.3988
ENSMUSG00000033880	0.171554	0.0351906	0.804985	0.159824	0.0234604	0.0117302	0.147246	0.0290084	0.00427137	0.828017	0.142975	0.024737	7.80938	19.5425
ENSMUSG00000001229	0.201794	0.16293	0.656203	0.180867	0.142003	0.0209268	0.187864	0.153798	0.0288931	0.687231	0.15897	0.124905	3.26308	3.46936
ENSMUSG00000024846	0.717231	0.798233	0.0883652	0.113402	0.194404	0.603829	0.7205	0.798969	0.575657	0.0561882	0.144843	0.223312	0.896907	0.675994
ENSMUSG00000038215	0.458702	0.49705	0.278761	0.224189	0.262537	0.234513	0.455415	0.497303	0.226479	0.273761	0.228936	0.270824	1.31268	1.19912
ENSMUSG00000029464	0.189985	0.0706922	0.755523	0.173785	0.0544919	0.0162003	0.178629	0.0642826	0.0114827	0.768571	0.167146	0.0527999	3.72312	5.00147
ENSMUSG00000022210	0.11437	0.123167	0.771261	0.105572	0.11437	0.00879765	0.0923586	0.104226	0.0096262	0.813041	0.0827324	0.0946001	5.21848	5.3739
ENSMUSG00000033854	0.939259	0.896296	0.00740741	0.0962963	0.0533333	0.842963	0.939438	0.89626	0.841981	0.00628268	0.0974577	0.0542789	0.0992593	0.24
ENSMUSG00000002580	0.016129	0.0146628	0.969208	0.016129	0.0146628	0	0.00954323	0.0073184	6.98412e-05	0.983208	0.00947339	0.00724856	14.2625	14.5161
ENSMUSG00000037679	0.0630499	0.0395894	0.90176	0.058651	0.0351906	0.00439883	0.0628526	0.0381894	0.0024003	0.901358	0.0604523	0.0357891	6.27126	7.31965
ENSMUSG00000036391	0.293051	0.329305	0.465257	0.205438	0.241692	0.0876133	0.29157	0.333057	0.0971092	0.472483	0.19446	0.235947	1.88671	2.62085
ENSMUSG00000020547	0.0454545	0.0234604	0.931085	0.0454545	0.0234604	0	0.0364828	0.0142569	0.000520131	0.94978	0.0359626	0.0137368	7.90029	9.32845
ENSMUSG00000033763	0.811881	0.79868	0.0462046	0.155116	0.141914	0.656766	0.811995	0.798556	0.648424	0.0378724	0.163571	0.150132	0.348185	0.376238
ENSMUSG00000101414	0.919453	0.884498	0.00911854	0.106383	0.0714286	0.81307	0.919634	0.884655	0.813558	0.00926985	0.106076	0.0710961	0.141337	0.215805
ENSMUSG00000025001	0.574661	0.634992	0.266968	0.0980392	0.158371	0.476621	0.575381	0.635165	0.365462	0.154916	0.209919	0.269703	1.7632	1.727
ENSMUSG00000032312	0.0939794	0.129222	0.791483	0.0792952	0.114537	0.0146843	0.0776166	0.108035	0.00838534	0.822733	0.0692313	0.09965	4.92511	4.4464
ENSMUSG00000022537	0.921922	0.932432	0.00750751	0.0600601	0.0705706	0.861862	0.922025	0.932454	0.859747	0.00526685	0.0622788	0.0727077	0.141141	0.133634
ENSMUSG00000041912	0.510504	0.602941	0.163866	0.233193	0.32563	0.277311	0.497334	0.592544	0.294692	0.204814	0.202642	0.297852	2.58824	1.7584
ENSMUSG00000020196	0.25816	0.327893	0.486647	0.18546	0.255193	0.0727003	0.253091	0.314807	0.0796747	0.511777	0.173416	0.235132	2.22552	1.9362
ENSMUSG00000041459	0.0455882	0.0367647	0.917647	0.0455882	0.0367647	0	0.0195375	0.0150585	0.000294204	0.965698	0.0192433	0.0147643	13.6603	14.3368
ENSMUSG00000096984	0.85567	0.892489	0.0412371	0.0662739	0.103093	0.789396	0.856122	0.892537	0.764121	0.0154615	0.0920011	0.128416	0.206186	0.170839
ENSMUSG00000017493	0.0983847	0.0792952	0.844347	0.0763583	0.0572687	0.0220264	0.057616	0.0546715	0.00314996	0.890862	0.054466	0.0515216	78.5389	78.8943
ENSMUSG00000027253	0.84006	0.901345	0.0164425	0.0822123	0.143498	0.757848	0.840035	0.901059	0.756921	0.0158271	0.0831139	0.144138	0.284006	0.139013
ENSMUSG00000041891	0.0102639	0.00879765	0.980938	0.0102639	0.00879765	0	0.0028945	0.001199	3.47051e-06	0.99591	0.00289103	0.00119553	14.2845	15.5499
ENSMUSG00000026980	0.596215	0.660883	0.149842	0.189274	0.253943	0.40694	0.589205	0.659701	0.388699	0.139793	0.200506	0.271002	1.28864	1.03943
ENSMUSG00000040048	0	0.00293255	0.997067	0	0.00293255	0	0.000222597	0.000160008	3.56173e-08	0.999617	0.000222562	0.000159972	19.5381	22.0044
ENSMUSG00000032485	0.275641	0.246795	0.50641	0.246795	0.217949	0.0288462	0.271183	0.221735	0.0601308	0.567213	0.211053	0.161604	3.1266	3.24038
ENSMUSG00000020328	0.0058651	0.0117302	0.983871	0.00439883	0.0102639	0.00146628	0.00250421	0.00604092	1.51277e-05	0.99147	0.00248908	0.0060258	12.4663	9.91349
ENSMUSG00000040771	0.315089	0.297337	0.489645	0.213018	0.195266	0.102071	0.301089	0.284696	0.0857188	0.499934	0.21537	0.198977	2.34615	2.35207
ENSMUSG00000045294	0.525661	0.44168	0.360809	0.197512	0.11353	0.328149	0.522404	0.43602	0.227779	0.269355	0.294625	0.208242	1.3888	2.24417
ENSMUSG00000053553	0.230205	0.0982405	0.70088	0.20088	0.068915	0.0293255	0.212537	0.0764508	0.0162487	0.727261	0.196289	0.0602022	3.69648	6.04252
ENSMUSG00000078970	0.380518	0.38965	0.35312	0.25723	0.266362	0.123288	0.380132	0.386534	0.146934	0.380268	0.233198	0.2396	1.49619	1.414
ENSMUSG00000018921	0.29491	0.333832	0.452096	0.214072	0.252994	0.0808383	0.285381	0.329925	0.0941544	0.478848	0.191227	0.235771	2.1003	1.83234
ENSMUSG00000025487	0.00733138	0.0146628	0.978006	0.00733138	0.0146628	0	0.00399819	0.00464043	1.85534e-05	0.99138	0.00397964	0.00462188	13.805	14.3358
ENSMUSG00000045176	0.564189	0.518581	0.182432	0.298986	0.253378	0.265203	0.563686	0.515192	0.290407	0.211528	0.27328	0.224785	1.06588	1.28547
ENSMUSG00000028517	0.114114	0.166667	0.737237	0.0960961	0.148649	0.018018	0.093595	0.148943	0.0139404	0.771402	0.0796547	0.135003	14.0631	11.0916
[truncated: 5,608 more rows]
